# Supplementary material for: Crystal structures of three bicyclic carbohydrate derivatives
Source: Acta Crystallogr E Crystallogr Commun. 2016 Nov 29;72(Pt 12):1839–44. doi: 10.1107/S2056989016018727 (PMC5137623; doi:10.1107/S2056989016018727)
Supplement: Supplementary file 1 [file e-72-01839-sup1.cif]

##############################################################################
#                                                                            #
# This CIF contains the data in a paper accepted for publication in          #
# Acta Crystallographica Section E. It conforms to the requirements of       #
# Notes for Authors for Acta Crystallographica Section E, and has been       #
# peer reviewed under the auspices of the IUCr Commission on Journals.       #
#                                                                            #
# Full details of the Crystallographic Information File format               #
# are given in the paper "The Crystallographic Information File (CIF):       #
# a New Standard Archive File for Crystallography" by S. R. Hall, F. H.      #
# Allen and I. D. Brown [Acta Cryst. (1991), A47, 655-685].                  #
#                                                                            #
# The current version of the core CIF dictionary is obtainable from          #
# ftp://ftp.iucr.org/pub/cif_core.dic.                                       #
#                                                                            #
# Software is freely available for graphical display of the structure(s)     #
# in this CIF. For information consult the CIF software page                 #
# http://www.iucr.org/resources/cif/software.                                #
#                                                                            #
# This file may be used for bona fide research purposes within the           #
# scientific community so long as proper attribution is given to the journal # 
# article from which it was obtained.                                        #
#                                                                            #
##############################################################################
data_I
_audit_creation_method     'SHELXL-2014/7'
_chemical_name_systematic
;\
[(1<i>R</i>,3<i>R</i>,4<i>R</i>,5<i>R</i>,6<i>S</i>)-4,5-\
Bis(acetyloxy)-7-oxo-2-oxabicyclo[4.2.0]octan-3-yl]methyl acetate
;
_chemical_name_common     ?
_chemical_formula_moiety     'C14 H18 O8'
_chemical_formula_sum     'C14 H18 O8'
_chemical_formula_iupac     'C14 H18 O8'
_chemical_formula_weight     314.28
_chemical_melting_point     ?
_shelx_space_group_comment
;
The symmetry employed for this shelxl refinement is uniquely defined
by the following loop, which should always be used as a source of
symmetry information in preference to the above space-group names.
They are only intended as comments.
;
_space_group_crystal_system     monoclinic
_space_group_name_H-M_alt     'P 21'
_space_group_name_Hall     'P 2yb'
loop_
    _space_group_symop_operation_xyz
    'x, y, z'
    '-x, y+1/2, -z'
_cell_length_a     9.5538(6)
_cell_length_b     8.3655(3)
_cell_length_c     19.1395(10)
_cell_angle_alpha     90
_cell_angle_beta     96.837(4)
_cell_angle_gamma     90
_cell_volume     1518.80(14)
_cell_formula_units_Z     4
_cell_measurement_reflns_used     15828
_cell_measurement_theta_min     2.14
_cell_measurement_theta_max     29.55
_cell_measurement_temperature     210(2)
_exptl_crystal_description     'prism'
_exptl_crystal_colour     'colourless'
_exptl_crystal_size_max     0.780
_exptl_crystal_size_mid     0.370
_exptl_crystal_size_min     0.140
_exptl_crystal_density_diffrn     1.374
_exptl_crystal_density_meas     ?
_exptl_crystal_density_method     'not measured'
_exptl_crystal_F_000     664
loop_
    _exptl_crystal_face_index_h
    _exptl_crystal_face_index_k
    _exptl_crystal_face_index_l
    _exptl_crystal_face_perp_dist
    6 17 -30 0.7172
    -5 18 30 0.9887
    -1 -22 30 0.4708
    -23 1 -30 0.7184
    7 30 21 0.5340
    21 -7 30 0.8261
    10 -14 -30 1.1785
_exptl_absorpt_coefficient_mu     0.114
_exptl_absorpt_correction_type     integration
_exptl_absorpt_process_details
;
(X-RED; Stoe & Cie, 2011)
;
_shelx_estimated_absorpt_T_min     0.916
_shelx_estimated_absorpt_T_max     0.984
_exptl_absorpt_correction_T_min     0.8001
_exptl_absorpt_correction_T_max     0.8896
_diffrn_ambient_temperature     210(2)
_diffrn_radiation_type     MoK\a
_diffrn_radiation_wavelength     0.71073
_diffrn_measurement_device_type     'Stoe IPDS 2'
_diffrn_measurement_device     '2-circle goniometer'
_diffrn_measurement_method     'rotation method'
_diffrn_detector_area_resol_mean     6.67
_diffrn_reflns_number     10373
_diffrn_reflns_av_R_equivalents     0.0255
_diffrn_reflns_theta_min     2.143
_diffrn_reflns_theta_max     25.499
_diffrn_reflns_theta_full     25.000
_diffrn_measured_fraction_theta_max     1.000
_diffrn_measured_fraction_theta_full     1.000
_diffrn_reflns_limit_h_min     -11
_diffrn_reflns_limit_h_max     11
_diffrn_reflns_limit_k_min     -10
_diffrn_reflns_limit_k_max     9
_diffrn_reflns_limit_l_min     -23
_diffrn_reflns_limit_l_max     21
_refine_special_details     ?
_reflns_number_total     5034
_reflns_number_gt     4398
_reflns_threshold_expression     'I > 2\s(I)'
_refine_ls_structure_factor_coef     Fsqd
_refine_ls_matrix_type     full
_refine_ls_R_factor_all     0.0390
_refine_ls_R_factor_gt     0.0318
_refine_ls_wR_factor_gt     0.0783
_refine_ls_wR_factor_ref     0.0816
_refine_ls_goodness_of_fit_ref     1.026
_refine_ls_restrained_S_all     1.026
_refine_ls_number_reflns     5034
_refine_ls_number_parameters     458
_refine_ls_number_restraints     1
_refine_ls_hydrogen_treatment     mixed
_refine_ls_weighting_scheme     calc
_refine_ls_weighting_details
              'w=1/[\s^2^(Fo^2^)+(0.0508P)^2^+0.0259P] where P=(Fo^2^+2Fc^2^)/3'
_atom_sites_solution_hydrogens     mixed
_atom_sites_solution_primary     direct
_atom_sites_solution_secondary     difmap
_refine_ls_shift/su_max     0.056
_refine_ls_shift/su_mean     0.001
_refine_diff_density_max     0.164
_refine_diff_density_min     -0.175
_refine_ls_extinction_method
;
SHELXL2014 (Sheldrick, 2015)
;
_refine_ls_extinction_coef     0.0067(15)
_refine_ls_extinction_expression
                                  'Fc^*^=kFc[1+0.001xFc^2^\l^3^/sin(2\q)]^-1/4^'
loop_
    _atom_type_symbol
    _atom_type_description
    _atom_type_scat_dispersion_real
    _atom_type_scat_dispersion_imag
    _atom_type_scat_source
    'C' 'C' 0.0033 0.0016
                         'International Tables Vol C Tables 4.2.6.8 and 6.1.1.4'
    'H' 'H' 0.0000 0.0000
                         'International Tables Vol C Tables 4.2.6.8 and 6.1.1.4'
    'O' 'O' 0.0106 0.0060
                         'International Tables Vol C Tables 4.2.6.8 and 6.1.1.4'
_computing_data_collection
;
X-AREA (Stoe & Cie, 2011)
;
_computing_cell_refinement
;
X-AREA (Stoe & Cie, 2011)
;
_computing_data_reduction
;
X-RED (Stoe & Cie, 2011)
;
_computing_structure_solution
;
SHELXS97 (Sheldrick, 2008)
;
_computing_structure_refinement
;
SHELXL2014 (Sheldrick, 2015)
;
_computing_molecular_graphics
;
ORTEP-3 for Windows (Farrugia, 2012) and
DIAMOND (Brandenburg, 2016)
;
_computing_publication_material
;
SHELXL2014 (Sheldrick, 2015) and publCIF (Westrip, 2010)
;
loop_
    _atom_site_type_symbol
    _atom_site_label
    _atom_site_fract_x
    _atom_site_fract_y
    _atom_site_fract_z
    _atom_site_U_iso_or_equiv
    _atom_site_adp_type
    _atom_site_calc_flag
    _atom_site_occupancy
    _atom_site_disorder_assembly
    _atom_site_disorder_group
    C C1A 0.2095(3) -0.0487(3) 0.02643(14) 0.0311(5) Uani d 1 . .
    H H1A 0.249(3) -0.114(4) -0.0088(16) 0.037 Uiso d 1 . .
    C C2A 0.4221(3) 0.1880(4) -0.01979(14) 0.0333(6) Uani d 1 . .
    H H21A 0.495(3) 0.272(4) -0.0057(17) 0.040 Uiso d 1 . .
    H H22A 0.454(3) 0.084(4) -0.0100(16) 0.040 Uiso d 1 . .
    C C3A 0.2922(2) 0.2231(3) 0.01673(14) 0.0300(5) Uani d 1 . .
    H H3A 0.248(3) 0.322(4) 0.0017(16) 0.036 Uiso d 1 . .
    C C4A 0.3247(2) 0.2420(3) 0.09606(14) 0.0290(5) Uani d 1 . .
    H H4A 0.396(3) 0.320(4) 0.1075(15) 0.035 Uiso d 1 . .
    C C5A 0.3705(2) 0.0867(3) 0.13265(13) 0.0297(5) Uani d 1 . .
    H H5A 0.369(3) 0.094(4) 0.1822(16) 0.036 Uiso d 1 . .
    C C6A 0.2818(2) -0.0534(3) 0.10354(14) 0.0303(5) Uani d 1 . .
    H H6A 0.329(3) -0.156(4) 0.1096(16) 0.036 Uiso d 1 . .
    C C7A 0.1355(3) -0.0826(3) 0.12591(15) 0.0363(6) Uani d 1 . .
    C C8A 0.0717(3) -0.1125(4) 0.05072(16) 0.0411(7) Uani d 1 . .
    H H81A -0.015(3) -0.047(4) 0.0315(17) 0.049 Uiso d 1 . .
    H H82A 0.057(3) -0.223(5) 0.0436(17) 0.049 Uiso d 1 . .
    C C9A 0.3597(3) 0.0744(4) -0.13316(13) 0.0341(6) Uani d 1 . .
    C C10A 0.3165(4) 0.1147(4) -0.20872(16) 0.0542(8) Uani d 1 . .
    H H101 0.3998 0.1261 -0.2327 0.081 Uiso calc 1 . .
    H H102 0.2642 0.2144 -0.2118 0.081 Uiso calc 1 . .
    H H103 0.2575 0.0300 -0.2307 0.081 Uiso calc 1 . .
    C C11A 0.1685(3) 0.4453(4) 0.12575(16) 0.0396(6) Uani d 1 . .
    C C12A 0.0374(4) 0.4765(4) 0.15925(19) 0.0527(8) Uani d 1 . .
    H H121 0.0264 0.3941 0.1939 0.079 Uiso calc 1 . .
    H H122 -0.0436 0.4753 0.1235 0.079 Uiso calc 1 . .
    H H123 0.0443 0.5801 0.1821 0.079 Uiso calc 1 . .
    C C13A 0.6163(3) 0.0545(3) 0.17332(14) 0.0341(6) Uani d 1 . .
    C C14A 0.7591(3) 0.0614(4) 0.15023(16) 0.0432(7) Uani d 1 . .
    H H141 0.7759 0.1678 0.1329 0.065 Uiso calc 1 . .
    H H142 0.7654 -0.0159 0.1130 0.065 Uiso calc 1 . .
    H H143 0.8291 0.0368 0.1897 0.065 Uiso calc 1 . .
    C C1B 0.8060(3) 0.1601(3) 0.46463(14) 0.0342(6) Uani d 1 . .
    H H1B 0.759(3) 0.085(4) 0.4973(16) 0.041 Uiso d 1 . .
    C C2B 0.5757(3) 0.3730(4) 0.50869(14) 0.0346(6) Uani d 1 . .
    H H21B 0.495(4) 0.447(4) 0.4929(17) 0.042 Uiso d 1 . .
    H H22B 0.547(3) 0.270(4) 0.4971(17) 0.042 Uiso d 1 . .
    C C3B 0.7071(3) 0.4238(3) 0.47699(14) 0.0301(5) Uani d 1 . .
    H H3B 0.740(3) 0.525(4) 0.4984(16) 0.036 Uiso d 1 . .
    C C4B 0.6819(2) 0.4485(3) 0.39728(13) 0.0285(5) Uani d 1 . .
    H H4B 0.606(3) 0.526(4) 0.3844(14) 0.034 Uiso d 1 . .
    C C5B 0.6479(2) 0.2944(3) 0.35714(14) 0.0302(5) Uani d 1 . .
    H H5B 0.658(3) 0.314(4) 0.3089(17) 0.036 Uiso d 1 . .
    C C6B 0.7401(3) 0.1586(3) 0.38603(13) 0.0308(5) Uani d 1 . .
    H H6B 0.694(3) 0.060(4) 0.3727(15) 0.037 Uiso d 1 . .
    C C7B 0.8903(3) 0.1465(4) 0.36648(16) 0.0410(7) Uani d 1 . .
    C C8B 0.9501(3) 0.1105(4) 0.44202(18) 0.0464(7) Uani d 1 . .
    H H81B 1.042(3) 0.187(4) 0.4664(17) 0.056 Uiso d 1 . .
    H H82B 0.968(4) 0.000(5) 0.4508(19) 0.056 Uiso d 1 . .
    C C9B 0.6282(3) 0.2577(4) 0.62289(14) 0.0341(6) Uani d 1 . .
    C C10B 0.6537(4) 0.2963(4) 0.69939(16) 0.0535(8) Uani d 1 . .
    H H104 0.7407 0.3563 0.7090 0.080 Uiso calc 1 . .
    H H105 0.6609 0.1979 0.7264 0.080 Uiso calc 1 . .
    H H106 0.5759 0.3597 0.7126 0.080 Uiso calc 1 . .
    C C11B 0.8400(3) 0.6613(4) 0.37799(14) 0.0367(6) Uani d 1 . .
    C C12B 0.9765(3) 0.6992(4) 0.35068(16) 0.0468(7) Uani d 1 . .
    H H124 1.0119 0.6043 0.3296 0.070 Uiso calc 1 . .
    H H125 1.0446 0.7349 0.3892 0.070 Uiso calc 1 . .
    H H126 0.9616 0.7831 0.3156 0.070 Uiso calc 1 . .
    C C13B 0.4024(3) 0.3092(3) 0.31491(15) 0.0361(6) Uani d 1 . .
    C C14B 0.2604(3) 0.2601(4) 0.33094(19) 0.0547(8) Uani d 1 . .
    H H144 0.2188 0.3458 0.3556 0.082 Uiso calc 1 . .
    H H145 0.2686 0.1651 0.3603 0.082 Uiso calc 1 . .
    H H146 0.2009 0.2371 0.2874 0.082 Uiso calc 1 . .
    O O1A 0.18233(17) 0.1092(2) -0.00005(9) 0.0314(4) Uani d 1 . .
    O O2A 0.3858(2) 0.2071(2) -0.09450(10) 0.0366(4) Uani d 1 . .
    O O3A 0.3709(2) -0.0591(2) -0.10975(11) 0.0420(5) Uani d 1 . .
    O O4A 0.19707(17) 0.2879(2) 0.12476(9) 0.0323(4) Uani d 1 . .
    O O5A 0.2391(3) 0.5442(3) 0.10160(14) 0.0595(6) Uani d 1 . .
    O O6A 0.51487(16) 0.0650(2) 0.11827(9) 0.0331(4) Uani d 1 . .
    O O7A 0.5913(2) 0.0400(3) 0.23252(11) 0.0547(6) Uani d 1 . .
    O O8A 0.0895(2) -0.0812(3) 0.18155(12) 0.0540(6) Uani d 1 . .
    O O1B 0.82288(18) 0.3164(2) 0.49431(9) 0.0329(4) Uani d 1 . .
    O O2B 0.6021(2) 0.3904(2) 0.58421(10) 0.0400(4) Uani d 1 . .
    O O3B 0.6300(2) 0.1255(2) 0.59829(10) 0.0411(5) Uani d 1 . .
    O O4B 0.81215(17) 0.5039(2) 0.37353(9) 0.0322(4) Uani d 1 . .
    O O5B 0.7642(2) 0.7555(3) 0.40164(14) 0.0577(6) Uani d 1 . .
    O O6B 0.50348(16) 0.2534(2) 0.36506(9) 0.0327(4) Uani d 1 . .
    O O7B 0.4278(2) 0.3865(3) 0.26526(11) 0.0478(5) Uani d 1 . .
    O O8B 0.9393(2) 0.1651(4) 0.31262(12) 0.0636(7) Uani d 1 . .
loop_
    _atom_site_aniso_label
    _atom_site_aniso_U_11
    _atom_site_aniso_U_22
    _atom_site_aniso_U_33
    _atom_site_aniso_U_12
    _atom_site_aniso_U_13
    _atom_site_aniso_U_23
    C1A 0.0304(12) 0.0259(13) 0.0362(14) -0.0017(10) 0.0006(10) -0.0029(12)
    C2A 0.0349(13) 0.0311(14) 0.0333(14) -0.0036(11) 0.0017(10) -0.0015(12)
    C3A 0.0283(12) 0.0245(14) 0.0365(14) 0.0003(10) 0.0001(10) -0.0003(11)
    C4A 0.0248(12) 0.0256(12) 0.0363(13) -0.0007(10) 0.0020(10) -0.0049(11)
    C5A 0.0249(12) 0.0334(14) 0.0300(12) 0.0032(10) -0.0006(9) -0.0037(11)
    C6A 0.0295(13) 0.0256(13) 0.0355(14) 0.0042(10) 0.0021(10) 0.0015(11)
    C7A 0.0304(13) 0.0363(16) 0.0413(15) 0.0021(10) 0.0012(11) 0.0104(12)
    C8A 0.0326(14) 0.0413(17) 0.0478(17) -0.0102(12) -0.0009(12) 0.0021(14)
    C9A 0.0320(13) 0.0373(16) 0.0336(13) 0.0021(11) 0.0070(10) -0.0029(13)
    C10A 0.072(2) 0.056(2) 0.0346(15) 0.0015(16) 0.0057(14) -0.0039(15)
    C11A 0.0454(15) 0.0307(15) 0.0424(16) 0.0087(12) 0.0041(12) -0.0049(13)
    C12A 0.0566(19) 0.0470(19) 0.057(2) 0.0182(14) 0.0155(15) -0.0022(16)
    C13A 0.0304(13) 0.0312(14) 0.0380(15) 0.0021(10) -0.0067(10) -0.0038(12)
    C14A 0.0278(13) 0.0438(17) 0.0558(17) -0.0030(12) -0.0039(11) -0.0054(15)
    C1B 0.0345(13) 0.0293(13) 0.0369(14) 0.0036(10) -0.0037(11) 0.0005(12)
    C2B 0.0365(14) 0.0336(15) 0.0333(14) 0.0027(12) 0.0020(10) 0.0017(12)
    C3B 0.0323(13) 0.0238(13) 0.0334(14) -0.0020(10) 0.0005(10) -0.0022(11)
    C4B 0.0246(12) 0.0265(13) 0.0343(13) 0.0004(10) 0.0023(9) 0.0025(11)
    C5B 0.0265(12) 0.0331(14) 0.0303(13) -0.0041(10) 0.0004(9) -0.0005(11)
    C6B 0.0305(12) 0.0253(13) 0.0356(14) -0.0022(10) -0.0006(10) -0.0051(11)
    C7B 0.0324(14) 0.0421(17) 0.0473(17) 0.0015(11) 0.0001(12) -0.0137(13)
    C8B 0.0350(15) 0.0453(19) 0.0566(18) 0.0133(12) -0.0038(12) -0.0096(15)
    C9B 0.0311(13) 0.0389(16) 0.0333(13) -0.0047(11) 0.0074(10) 0.0006(12)
    C10B 0.071(2) 0.055(2) 0.0342(15) -0.0090(16) 0.0094(14) -0.0037(15)
    C11B 0.0443(15) 0.0299(14) 0.0352(14) -0.0086(12) 0.0013(11) 0.0012(12)
    C12B 0.0500(16) 0.0489(18) 0.0429(16) -0.0209(14) 0.0109(12) -0.0051(14)
    C13B 0.0318(14) 0.0347(15) 0.0388(15) 0.0015(10) -0.0077(11) -0.0037(13)
    C14B 0.0304(15) 0.055(2) 0.076(2) -0.0004(13) -0.0061(14) 0.0057(18)
    O1A 0.0268(9) 0.0286(10) 0.0368(9) -0.0021(7) -0.0050(7) -0.0004(8)
    O2A 0.0473(10) 0.0299(10) 0.0329(10) -0.0014(8) 0.0060(7) -0.0004(8)
    O3A 0.0499(12) 0.0338(12) 0.0429(11) 0.0033(8) 0.0076(9) -0.0037(9)
    O4A 0.0298(9) 0.0282(10) 0.0391(10) 0.0032(7) 0.0053(7) -0.0053(8)
    O5A 0.0665(14) 0.0283(11) 0.0885(17) 0.0045(10) 0.0293(12) 0.0019(12)
    O6A 0.0227(8) 0.0427(11) 0.0327(9) 0.0037(7) -0.0019(7) -0.0046(9)
    O7A 0.0413(11) 0.0849(18) 0.0355(11) 0.0043(11) -0.0057(8) 0.0007(12)
    O8A 0.0421(11) 0.0744(18) 0.0471(13) 0.0039(10) 0.0124(9) 0.0110(12)
    O1B 0.0306(9) 0.0303(10) 0.0356(9) 0.0026(7) -0.0050(7) -0.0037(8)
    O2B 0.0528(11) 0.0331(10) 0.0355(10) 0.0009(8) 0.0114(8) -0.0024(9)
    O3B 0.0534(12) 0.0322(12) 0.0376(10) -0.0055(8) 0.0047(8) 0.0000(9)
    O4B 0.0316(9) 0.0288(10) 0.0364(10) -0.0056(7) 0.0049(7) -0.0001(8)
    O5B 0.0628(14) 0.0280(11) 0.0859(17) -0.0037(10) 0.0241(12) -0.0034(12)
    O6B 0.0242(8) 0.0356(10) 0.0368(10) -0.0036(7) -0.0026(7) 0.0033(8)
    O7B 0.0463(11) 0.0540(14) 0.0404(11) 0.0035(10) -0.0056(9) 0.0062(11)
    O8B 0.0405(12) 0.100(2) 0.0519(14) -0.0025(12) 0.0115(10) -0.0186(14)
_geom_special_details
;
 All esds (except the esd in the dihedral angle between two l.s. planes)
 are estimated using the full covariance matrix.  The cell esds are taken
 into account individually in the estimation of esds in distances, angles
 and torsion angles; correlations between esds in cell parameters are only
 used when they are defined by crystal symmetry.  An approximate (isotropic)
 treatment of cell esds is used for estimating esds involving l.s. planes.
;
loop_
    _geom_bond_atom_site_label_1
    _geom_bond_atom_site_label_2
    _geom_bond_site_symmetry_2
    _geom_bond_distance
    _geom_bond_publ_flag
    C1A O1A . 1.427(3) ?
    C1A C8A . 1.543(4) ?
    C1A C6A . 1.554(4) ?
    C1A H1A . 0.98(3) ?
    C2A O2A . 1.440(3) ?
    C2A C3A . 1.523(4) ?
    C2A H21A . 1.00(3) ?
    C2A H22A . 0.93(3) ?
    C3A O1A . 1.426(3) ?
    C3A C4A . 1.521(4) ?
    C3A H3A . 0.96(3) ?
    C4A O4A . 1.447(3) ?
    C4A C5A . 1.516(4) ?
    C4A H4A . 0.95(3) ?
    C5A O6A . 1.450(3) ?
    C5A C6A . 1.513(4) ?
    C5A H5A . 0.95(3) ?
    C6A C7A . 1.530(4) ?
    C6A H6A . 0.97(3) ?
    C7A O8A . 1.199(4) ?
    C7A C8A . 1.515(4) ?
    C8A H81A . 1.02(3) ?
    C8A H82A . 0.94(4) ?
    C9A O3A . 1.203(4) ?
    C9A O2A . 1.341(3) ?
    C9A C10A . 1.494(4) ?
    C10A H101 . 0.9700 ?
    C10A H102 . 0.9700 ?
    C10A H103 . 0.9700 ?
    C11A O5A . 1.195(4) ?
    C11A O4A . 1.346(3) ?
    C11A C12A . 1.497(4) ?
    C12A H121 . 0.9700 ?
    C12A H122 . 0.9700 ?
    C12A H123 . 0.9700 ?
    C13A O7A . 1.192(3) ?
    C13A O6A . 1.347(3) ?
    C13A C14A . 1.484(4) ?
    C14A H141 . 0.9700 ?
    C14A H142 . 0.9700 ?
    C14A H143 . 0.9700 ?
    C1B O1B . 1.427(3) ?
    C1B C8B . 1.548(4) ?
    C1B C6B . 1.560(4) ?
    C1B H1B . 1.02(3) ?
    C2B O2B . 1.445(3) ?
    C2B C3B . 1.519(4) ?
    C2B H21B . 1.00(4) ?
    C2B H22B . 0.92(4) ?
    C3B O1B . 1.433(3) ?
    C3B C4B . 1.530(4) ?
    C3B H3B . 0.97(3) ?
    C4B O4B . 1.451(3) ?
    C4B C5B . 1.516(4) ?
    C4B H4B . 0.98(3) ?
    C5B O6B . 1.447(3) ?
    C5B C6B . 1.502(4) ?
    C5B H5B . 0.95(3) ?
    C6B C7B . 1.529(4) ?
    C6B H6B . 0.96(3) ?
    C7B O8B . 1.192(4) ?
    C7B C8B . 1.520(5) ?
    C8B H81B . 1.14(3) ?
    C8B H82B . 0.96(4) ?
    C9B O3B . 1.203(3) ?
    C9B O2B . 1.341(4) ?
    C9B C10B . 1.491(4) ?
    C10B H104 . 0.9700 ?
    C10B H105 . 0.9700 ?
    C10B H106 . 0.9700 ?
    C11B O5B . 1.195(4) ?
    C11B O4B . 1.344(3) ?
    C11B C12B . 1.496(4) ?
    C12B H124 . 0.9700 ?
    C12B H125 . 0.9700 ?
    C12B H126 . 0.9700 ?
    C13B O7B . 1.198(3) ?
    C13B O6B . 1.361(3) ?
    C13B C14B . 1.484(4) ?
    C14B H144 . 0.9700 ?
    C14B H145 . 0.9700 ?
    C14B H146 . 0.9700 ?
loop_
    _geom_angle_atom_site_label_1
    _geom_angle_atom_site_label_2
    _geom_angle_atom_site_label_3
    _geom_angle_site_symmetry_1
    _geom_angle_site_symmetry_3
    _geom_angle
    _geom_angle_publ_flag
    O1A C1A C8A . . 107.5(2) ?
    O1A C1A C6A . . 113.7(2) ?
    C8A C1A C6A . . 90.2(2) ?
    O1A C1A H1A . . 110.0(18) ?
    C8A C1A H1A . . 115.4(18) ?
    C6A C1A H1A . . 118.4(17) ?
    O2A C2A C3A . . 108.8(2) ?
    O2A C2A H21A . . 105.4(18) ?
    C3A C2A H21A . . 108.4(18) ?
    O2A C2A H22A . . 109.6(19) ?
    C3A C2A H22A . . 110.5(18) ?
    H21A C2A H22A . . 114(2) ?
    O1A C3A C4A . . 110.6(2) ?
    O1A C3A C2A . . 112.7(2) ?
    C4A C3A C2A . . 113.4(2) ?
    O1A C3A H3A . . 103.1(18) ?
    C4A C3A H3A . . 103.9(18) ?
    C2A C3A H3A . . 112.4(18) ?
    O4A C4A C5A . . 105.2(2) ?
    O4A C4A C3A . . 108.99(18) ?
    C5A C4A C3A . . 112.7(2) ?
    O4A C4A H4A . . 110.4(18) ?
    C5A C4A H4A . . 108.6(18) ?
    C3A C4A H4A . . 110.9(18) ?
    O6A C5A C4A . . 104.4(2) ?
    O6A C5A C6A . . 109.7(2) ?
    C4A C5A C6A . . 112.08(19) ?
    O6A C5A H5A . . 108.8(16) ?
    C4A C5A H5A . . 111.6(18) ?
    C6A C5A H5A . . 110.2(18) ?
    C5A C6A C7A . . 120.7(2) ?
    C5A C6A C1A . . 119.7(2) ?
    C7A C6A C1A . . 87.25(19) ?
    C5A C6A H6A . . 114.2(18) ?
    C7A C6A H6A . . 104.6(18) ?
    C1A C6A H6A . . 106.5(18) ?
    O8A C7A C8A . . 134.1(3) ?
    O8A C7A C6A . . 133.7(3) ?
    C8A C7A C6A . . 92.2(2) ?
    C7A C8A C1A . . 88.15(19) ?
    C7A C8A H81A . . 118.0(19) ?
    C1A C8A H81A . . 112.8(19) ?
    C7A C8A H82A . . 110(2) ?
    C1A C8A H82A . . 115(2) ?
    H81A C8A H82A . . 112(3) ?
    O3A C9A O2A . . 124.1(2) ?
    O3A C9A C10A . . 124.9(3) ?
    O2A C9A C10A . . 111.0(3) ?
    C9A C10A H101 . . 109.5 ?
    C9A C10A H102 . . 109.5 ?
    H101 C10A H102 . . 109.5 ?
    C9A C10A H103 . . 109.5 ?
    H101 C10A H103 . . 109.5 ?
    H102 C10A H103 . . 109.5 ?
    O5A C11A O4A . . 123.2(3) ?
    O5A C11A C12A . . 125.8(3) ?
    O4A C11A C12A . . 111.0(3) ?
    C11A C12A H121 . . 109.5 ?
    C11A C12A H122 . . 109.5 ?
    H121 C12A H122 . . 109.5 ?
    C11A C12A H123 . . 109.5 ?
    H121 C12A H123 . . 109.5 ?
    H122 C12A H123 . . 109.5 ?
    O7A C13A O6A . . 122.9(2) ?
    O7A C13A C14A . . 125.6(2) ?
    O6A C13A C14A . . 111.4(2) ?
    C13A C14A H141 . . 109.5 ?
    C13A C14A H142 . . 109.5 ?
    H141 C14A H142 . . 109.5 ?
    C13A C14A H143 . . 109.5 ?
    H141 C14A H143 . . 109.5 ?
    H142 C14A H143 . . 109.5 ?
    O1B C1B C8B . . 107.2(2) ?
    O1B C1B C6B . . 113.9(2) ?
    C8B C1B C6B . . 89.9(2) ?
    O1B C1B H1B . . 110.7(18) ?
    C8B C1B H1B . . 118.3(18) ?
    C6B C1B H1B . . 115.4(17) ?
    O2B C2B C3B . . 108.5(2) ?
    O2B C2B H21B . . 106.0(19) ?
    C3B C2B H21B . . 110.2(19) ?
    O2B C2B H22B . . 110(2) ?
    C3B C2B H22B . . 113.5(19) ?
    H21B C2B H22B . . 108(3) ?
    O1B C3B C2B . . 112.6(2) ?
    O1B C3B C4B . . 109.9(2) ?
    C2B C3B C4B . . 113.4(2) ?
    O1B C3B H3B . . 104.3(18) ?
    C2B C3B H3B . . 108.2(17) ?
    C4B C3B H3B . . 108.0(18) ?
    O4B C4B C5B . . 104.65(19) ?
    O4B C4B C3B . . 108.45(19) ?
    C5B C4B C3B . . 112.9(2) ?
    O4B C4B H4B . . 110.4(17) ?
    C5B C4B H4B . . 109.0(17) ?
    C3B C4B H4B . . 111.3(16) ?
    O6B C5B C6B . . 107.9(2) ?
    O6B C5B C4B . . 107.3(2) ?
    C6B C5B C4B . . 112.1(2) ?
    O6B C5B H5B . . 110.4(17) ?
    C6B C5B H5B . . 111.2(18) ?
    C4B C5B H5B . . 107.9(19) ?
    C5B C6B C7B . . 119.1(2) ?
    C5B C6B C1B . . 120.0(2) ?
    C7B C6B C1B . . 87.35(19) ?
    C5B C6B H6B . . 108.8(18) ?
    C7B C6B H6B . . 107.2(17) ?
    C1B C6B H6B . . 112.6(18) ?
    O8B C7B C8B . . 134.9(3) ?
    O8B C7B C6B . . 132.8(3) ?
    C8B C7B C6B . . 92.2(2) ?
    C7B C8B C1B . . 88.1(2) ?
    C7B C8B H81B . . 117.4(17) ?
    C1B C8B H81B . . 113.7(17) ?
    C7B C8B H82B . . 114(2) ?
    C1B C8B H82B . . 111(2) ?
    H81B C8B H82B . . 111(3) ?
    O3B C9B O2B . . 123.7(2) ?
    O3B C9B C10B . . 125.1(3) ?
    O2B C9B C10B . . 111.2(3) ?
    C9B C10B H104 . . 109.5 ?
    C9B C10B H105 . . 109.5 ?
    H104 C10B H105 . . 109.5 ?
    C9B C10B H106 . . 109.5 ?
    H104 C10B H106 . . 109.5 ?
    H105 C10B H106 . . 109.5 ?
    O5B C11B O4B . . 123.1(3) ?
    O5B C11B C12B . . 125.8(3) ?
    O4B C11B C12B . . 111.1(3) ?
    C11B C12B H124 . . 109.5 ?
    C11B C12B H125 . . 109.5 ?
    H124 C12B H125 . . 109.5 ?
    C11B C12B H126 . . 109.5 ?
    H124 C12B H126 . . 109.5 ?
    H125 C12B H126 . . 109.5 ?
    O7B C13B O6B . . 123.4(2) ?
    O7B C13B C14B . . 126.2(3) ?
    O6B C13B C14B . . 110.4(3) ?
    C13B C14B H144 . . 109.5 ?
    C13B C14B H145 . . 109.5 ?
    H144 C14B H145 . . 109.5 ?
    C13B C14B H146 . . 109.5 ?
    H144 C14B H146 . . 109.5 ?
    H145 C14B H146 . . 109.5 ?
    C1A O1A C3A . . 116.15(17) ?
    C9A O2A C2A . . 117.6(2) ?
    C11A O4A C4A . . 116.5(2) ?
    C13A O6A C5A . . 118.15(19) ?
    C1B O1B C3B . . 115.80(18) ?
    C9B O2B C2B . . 117.9(2) ?
    C11B O4B C4B . . 117.6(2) ?
    C13B O6B C5B . . 116.8(2) ?
loop_
    _geom_torsion_atom_site_label_1
    _geom_torsion_atom_site_label_2
    _geom_torsion_atom_site_label_3
    _geom_torsion_atom_site_label_4
    _geom_torsion_site_symmetry_1
    _geom_torsion_site_symmetry_2
    _geom_torsion_site_symmetry_3
    _geom_torsion_site_symmetry_4
    _geom_torsion
    _geom_torsion_publ_flag
    O2A C2A C3A O1A . . . . 65.9(3) ?
    O2A C2A C3A C4A . . . . -167.5(2) ?
    O1A C3A C4A O4A . . . . -57.0(3) ?
    C2A C3A C4A O4A . . . . 175.3(2) ?
    O1A C3A C4A C5A . . . . 59.4(3) ?
    C2A C3A C4A C5A . . . . -68.3(3) ?
    O4A C4A C5A O6A . . . . -165.16(18) ?
    C3A C4A C5A O6A . . . . 76.2(2) ?
    O4A C4A C5A C6A . . . . 76.2(2) ?
    C3A C4A C5A C6A . . . . -42.4(3) ?
    O6A C5A C6A C7A . . . . 165.3(2) ?
    C4A C5A C6A C7A . . . . -79.2(3) ?
    O6A C5A C6A C1A . . . . -88.7(3) ?
    C4A C5A C6A C1A . . . . 26.7(3) ?
    O1A C1A C6A C5A . . . . -25.8(3) ?
    C8A C1A C6A C5A . . . . -135.1(2) ?
    O1A C1A C6A C7A . . . . 98.3(2) ?
    C8A C1A C6A C7A . . . . -11.0(2) ?
    C5A C6A C7A O8A . . . . -45.2(5) ?
    C1A C6A C7A O8A . . . . -168.5(4) ?
    C5A C6A C7A C8A . . . . 134.5(3) ?
    C1A C6A C7A C8A . . . . 11.2(2) ?
    O8A C7A C8A C1A . . . . 168.4(4) ?
    C6A C7A C8A C1A . . . . -11.3(2) ?
    O1A C1A C8A C7A . . . . -104.0(2) ?
    C6A C1A C8A C7A . . . . 11.1(2) ?
    O2B C2B C3B O1B . . . . 68.0(3) ?
    O2B C2B C3B C4B . . . . -166.4(2) ?
    O1B C3B C4B O4B . . . . -55.8(3) ?
    C2B C3B C4B O4B . . . . 177.3(2) ?
    O1B C3B C4B C5B . . . . 59.8(3) ?
    C2B C3B C4B C5B . . . . -67.2(3) ?
    O4B C4B C5B O6B . . . . -166.29(19) ?
    C3B C4B C5B O6B . . . . 76.0(2) ?
    O4B C4B C5B C6B . . . . 75.5(2) ?
    C3B C4B C5B C6B . . . . -42.3(3) ?
    O6B C5B C6B C7B . . . . 162.9(2) ?
    C4B C5B C6B C7B . . . . -79.1(3) ?
    O6B C5B C6B C1B . . . . -91.9(3) ?
    C4B C5B C6B C1B . . . . 26.0(3) ?
    O1B C1B C6B C5B . . . . -25.3(3) ?
    C8B C1B C6B C5B . . . . -134.1(3) ?
    O1B C1B C6B C7B . . . . 97.1(2) ?
    C8B C1B C6B C7B . . . . -11.7(2) ?
    C5B C6B C7B O8B . . . . -42.2(5) ?
    C1B C6B C7B O8B . . . . -165.4(4) ?
    C5B C6B C7B C8B . . . . 135.2(2) ?
    C1B C6B C7B C8B . . . . 11.9(2) ?
    O8B C7B C8B C1B . . . . 165.2(4) ?
    C6B C7B C8B C1B . . . . -12.0(2) ?
    O1B C1B C8B C7B . . . . -103.3(2) ?
    C6B C1B C8B C7B . . . . 11.8(2) ?
    C8A C1A O1A C3A . . . . 140.7(2) ?
    C6A C1A O1A C3A . . . . 42.5(3) ?
    C4A C3A O1A C1A . . . . -60.0(3) ?
    C2A C3A O1A C1A . . . . 68.1(3) ?
    O3A C9A O2A C2A . . . . -3.5(4) ?
    C10A C9A O2A C2A . . . . 177.1(2) ?
    C3A C2A O2A C9A . . . . -100.7(2) ?
    O5A C11A O4A C4A . . . . 3.5(4) ?
    C12A C11A O4A C4A . . . . -177.7(2) ?
    C5A C4A O4A C11A . . . . 152.2(2) ?
    C3A C4A O4A C11A . . . . -86.8(3) ?
    O7A C13A O6A C5A . . . . 10.7(4) ?
    C14A C13A O6A C5A . . . . -170.0(2) ?
    C4A C5A O6A C13A . . . . 121.1(2) ?
    C6A C5A O6A C13A . . . . -118.6(2) ?
    C8B C1B O1B C3B . . . . 140.4(2) ?
    C6B C1B O1B C3B . . . . 42.6(3) ?
    C2B C3B O1B C1B . . . . 67.0(3) ?
    C4B C3B O1B C1B . . . . -60.3(3) ?
    O3B C9B O2B C2B . . . . -0.5(4) ?
    C10B C9B O2B C2B . . . . 179.8(2) ?
    C3B C2B O2B C9B . . . . -103.5(3) ?
    O5B C11B O4B C4B . . . . 1.5(4) ?
    C12B C11B O4B C4B . . . . -179.3(2) ?
    C5B C4B O4B C11B . . . . 155.0(2) ?
    C3B C4B O4B C11B . . . . -84.2(3) ?
    O7B C13B O6B C5B . . . . 1.3(4) ?
    C14B C13B O6B C5B . . . . -179.0(2) ?
    C6B C5B O6B C13B . . . . -147.5(2) ?
    C4B C5B O6B C13B . . . . 91.5(3) ?
loop_
    _geom_hbond_atom_site_label_D
    _geom_hbond_atom_site_label_H
    _geom_hbond_atom_site_label_A
    _geom_hbond_site_symmetry_A
    _geom_hbond_distance_DH
    _geom_hbond_distance_HA
    _geom_hbond_distance_DA
    _geom_hbond_angle_DHA
    C1A H1A O3A . 0.98(3) 2.41(3) 3.184(3) 135(2)
    C2A H22A O3A . 0.93(3) 2.31(3) 2.697(3) 104(2)
    C2A H22A O6A . 0.93(3) 2.46(3) 2.876(3) 107(2)
    C5A H5A O7A . 0.95(3) 2.27(3) 2.701(3) 106.8(19)
    C1B H1B O3B . 1.02(3) 2.44(3) 3.237(3) 134(2)
    C2B H22B O3B . 0.92(4) 2.34(3) 2.699(3) 103(2)
    C2B H22B O6B . 0.92(4) 2.52(3) 2.929(3) 108(2)
    C5B H5B O7B . 0.95(3) 2.34(3) 2.688(3) 101(2)
    C4A H4A O3A 2_655 0.95(3) 2.44(3) 3.333(3) 157(2)
    C2B H21B O3B 2_656 1.00(4) 2.49(4) 3.400(3) 150(2)
    C4B H4B O3B 2_656 0.98(3) 2.46(3) 3.338(3) 148(2)
    C10B H104 O8A 2_656 0.97 2.55 3.306(4) 135.2
    C10B H106 O7A 2_656 0.97 2.52 3.472(4) 168.5
    C12B H125 O1B 2_756 0.97 2.52 3.476(3) 167.1
_shelx_hkl_file
;
  -6  -9  -7    9.25    1.82   0-0.99600 0.51612 0.01778-0.78280-0.03161-0.28371
  -6  -5 -18    1.87    1.66   0-0.99534 0.46652 0.02414-0.44918-0.02579-0.70103
  -6  -2 -21    3.91    1.60   0-0.99566 0.45344 0.02113-0.19114-0.02854-0.81040
  -6   3  22   -2.30    1.53   0-0.99592 0.64414 0.01860 0.23600-0.03086 0.79908
  -6   4  21   -0.12    1.81   0-0.99644 0.64019 0.01311 0.32633-0.03587 0.76671
  -6   5  20    6.07    1.76   0-0.99615 0.63543 0.01623 0.40806-0.03302 0.72649
  -6   8  14    2.88    1.88   0-0.99627 0.60887 0.01494 0.66390-0.03420 0.50357
  -6   9  10    0.82    1.75   0-0.99661 0.59146 0.01110 0.75262-0.03771 0.35772
  -6  10  -1    0.34    1.86   0-0.99601 0.54210 0.01773 0.83105-0.03165-0.05914
  -6  10   0    1.32    1.88   0-0.99619 0.54671 0.01582 0.83294-0.03340-0.02004
  -6  10   1    1.70    1.92   0-0.99620 0.55115 0.01573 0.83301-0.03348 0.01740
  -6  10   2    8.48    1.96   0-0.99605 0.55543 0.01724 0.83147-0.03210 0.05337
  -6  10   3   -0.15    1.73   0-0.99576 0.55957 0.02018 0.82851-0.02941 0.08803
  -5  -9  -1    6.66    1.60   0-0.99654 0.61818 0.01201-0.77689-0.03688-0.04507
  -5  -9   0    0.24    1.66   0-0.99642 0.62250 0.01328-0.77814-0.03572-0.00882
  -5  -9   1    4.45    1.71   0-0.99646 0.62698 0.01283-0.77767-0.03613 0.02898
  -5  -9   2    6.24    1.79   0-0.99667 0.63162 0.01042-0.77524-0.03833 0.06858
  -5  -8  -9   21.95    1.77   0-0.99618 0.58231 0.01594-0.69594-0.03329-0.34792
  -5  -8  10   10.07    2.24   0-0.99725 0.66761 0.00302-0.68266-0.04508 0.37441
  -5  -6 -15    3.81    1.65   0-0.99613 0.55557 0.01647-0.52649-0.03281-0.57285
  -5  -5 -17   19.39    1.78   0-0.99652 0.54706 0.01214-0.43715-0.03676-0.64370
  -5  -4 -18    1.07    1.56   0-0.99568 0.54174 0.02101-0.36102-0.02865-0.68920
  -5  -3 -19    0.27    1.51   0-0.99561 0.53720 0.02168-0.27668-0.02804-0.72719
  -5  -2 -20    7.22    1.84   0-0.99647 0.53359 0.01276-0.18275-0.03620-0.75640
  -5   0  21    1.25    1.68   0-0.99672 0.71544 0.00987-0.00987-0.03884 0.77878
  -5   1  21   11.31    1.71   0-0.99641 0.71509 0.01338 0.07150-0.03563 0.77552
  -5   3  20    2.29    1.56   0-0.99659 0.71075 0.01135 0.24325-0.03748 0.73994
  -5   5  18    7.89    1.69   0-0.99632 0.70154 0.01447 0.40984-0.03463 0.66234
  -5   8  11    8.73    1.55   0-0.99651 0.67062 0.01227 0.66662-0.03664 0.40292
  -5   9  -5   29.13    2.16   0-0.99677 0.59999 0.00924 0.75478-0.03941-0.19193
  -5   9   6    2.88    1.70   0-0.99628 0.64821 0.01488 0.74893-0.03426 0.21382
  -4  -8  -4   14.29    1.66   0-0.99622 0.67943 0.01549-0.69539-0.03370-0.15154
  -4  -8  -3   12.98    1.43   0-0.99561 0.68326 0.02163-0.70152-0.02808-0.11975
  -4  -8   4   10.92    1.69   0-0.99609 0.71475 0.01688-0.69663-0.03243 0.14637
  -4  -8   5   21.54    1.96   0-0.99707 0.72016 0.00540-0.68512-0.04292 0.19425
  -4  -5 -15   14.11    1.65   0-0.99644 0.63075 0.01313-0.43812-0.03585-0.56085
  -4   0 -19    2.05    1.61   0-0.99630 0.61269 0.01462-0.01464-0.03449-0.71167
  -4   0  19   10.01    1.59   0-0.99668 0.78137 0.01038-0.01038-0.03837 0.71254
  -4   1 -19   -0.88    1.92   0-0.99665 0.61299 0.01073 0.07422-0.03804-0.70806
  -4   1  19   16.78    1.70   0-0.99635 0.78099 0.01414 0.07075-0.03494 0.70906
  -4   3 -18   16.57    1.87   0-0.99688 0.61758 0.00784 0.24702-0.04069-0.66792
  -4   3  18   56.12    1.77   0-0.99629 0.77641 0.01476 0.23986-0.03437 0.67106
  -4   4  17   14.38    1.71   0-0.99633 0.77198 0.01426 0.32522-0.03483 0.63414
  -4   5  16   -0.10    1.36   0-0.99547 0.76664 0.02296 0.40139-0.02687 0.58883
  -4   6  14    7.44    1.27   0-0.99586 0.75813 0.01925 0.48995-0.03026 0.51751
  -4   7  11    2.12    1.46   0-0.99651 0.74546 0.01232 0.58174-0.03659 0.41179
  -4   8   7    5.46    1.59   0-0.99624 0.72744 0.01530 0.66366-0.03387 0.25969
  -3  -7  -4  136.66    2.07   0-0.99598 0.75405 0.01796-0.61283-0.03145-0.14487
  -3  -7   4   65.84    1.99   0-0.99622 0.78972 0.01546-0.61020-0.03373 0.15657
  -3  -6  -9   23.07    1.49   0-0.99552 0.73139 0.02250-0.53244-0.02729-0.33605
  -3  -5 -12   11.64    1.45   0-0.99581 0.71833 0.01974-0.44469-0.02981-0.44572
  -3  -4 -14   75.70    1.85   0-0.99604 0.70965 0.01743-0.35739-0.03193-0.51841
  -3   0 -17    1.81    1.61   0-0.99613 0.69627 0.01650-0.01651-0.03278-0.62964
  -3   1 -17   52.56    1.92   0-0.99651 0.69660 0.01236 0.07260-0.03656-0.62581
  -3   3 -16   25.96    2.15   0-0.99747 0.70190-0.00031 0.25515-0.04813-0.57676
  -3   4 -15    5.35    2.54   0-0.99849 0.70730-0.02417 0.36393-0.06987-0.51757
  -3   5  13  111.83    1.69   0-0.99553 0.82824 0.02239 0.40198-0.02739 0.48623
  -3   7   7    7.04    1.33   0-0.99569 0.80175 0.02092 0.57321-0.02873 0.26347
  -2  -6  -2   15.44    1.63   0-0.99651 0.83827 0.01235-0.52217-0.03657-0.05603
  -2  -6  -1  169.83    2.18   0-0.99628 0.84247 0.01490-0.52471-0.03424-0.02097
  -2  -6   0  138.95    2.07   0-0.99626 0.84688 0.01512-0.52491-0.03404 0.01623
  -2  -6   1    0.79    1.59   0-0.99649 0.85154 0.01250-0.52228-0.03643 0.05601
  -2  -5  -8   -1.14    1.70   0-0.99613 0.81128 0.01646-0.44135-0.03282-0.28417
  -2  -1 -14   96.61    1.69   0-0.99553 0.78390 0.02236-0.10734-0.02742-0.51390
  -2   2 -14   27.28    1.94   0-0.99694 0.78516 0.00710 0.16280-0.04137-0.49984
  -2   2  13   18.61    1.68   0-0.99635 0.90403 0.01406 0.15572-0.03501 0.50284
  -2   3  12   60.81    1.72   0-0.99653 0.89973 0.01205 0.24261-0.03684 0.46730
  -2   4  11   61.50    1.56   0-0.99551 0.89423 0.02262 0.31692-0.02718 0.42027
  -2   6  -5   47.69    2.02   0-0.99670 0.82455 0.01006 0.49938-0.03866-0.16599
  -2   6   5   16.57    1.40   0-0.99564 0.86772 0.02135 0.48796-0.02834 0.19730
  -1  -4  -4   36.54    2.01   0-0.99603 0.90372 0.01747-0.35733-0.03189-0.12657
  -1  -4   3  261.13    3.35   0-0.99639 0.93505 0.01364-0.35343-0.03539 0.13863
  -1  -2   8   57.03    3.56   0-0.99810 0.95874-0.01187-0.15798-0.05867 0.34874
  -1  -1   9 1198.76    5.94   0-0.99705 0.96205 0.00575-0.09066-0.04260 0.37001
  -1   4   5    6.43    1.47   0-0.99576 0.94278 0.02019 0.31939-0.02940 0.20729
  -6  -9  -8    3.36    1.61   0-0.99693 0.51261 0.00728-0.77230-0.04120-0.31152
  -6  -9   9    2.37    2.22   0-0.99746 0.58855-0.00014-0.76452-0.04797 0.33104
  -6  -8 -12    7.30    1.71   0-0.99662 0.49452 0.01099-0.69104-0.03781-0.46456
  -6  -7 -15    2.31    1.67   0-0.99686 0.48141 0.00809-0.60315-0.04046-0.57415
  -6  -6 -17   -1.77    1.66   0-0.99672 0.47237 0.00979-0.51983-0.03891-0.65051
  -6  -5  19    0.22    2.87   0-0.99857 0.63380-0.04267-0.38191-0.08670 0.74327
  -6  -2  22    5.37    1.86   0-0.99741 0.64583 0.00058-0.17037-0.04732 0.81579
  -6   2  22    5.09    1.81   0-0.99745 0.64570 0.00005 0.16968-0.04780 0.81605
  -6   6  18    1.42    1.63   0-0.99718 0.62756 0.00400 0.50513-0.04419 0.66295
  -6   7  16   13.10    1.70   0-0.99719 0.61868 0.00375 0.59023-0.04442 0.58848
  -6   8  13   10.55    1.67   0-0.99756 0.60572-0.00171 0.68055-0.04940 0.48143
  -6   9   9    3.01    1.73   0-0.99752 0.58793-0.00110 0.76483-0.04885 0.33151
  -5  -9  -4   10.00    1.69   0-0.99747 0.60581-0.00027-0.76466-0.04809-0.14606
  -5  -9  -3    9.52    1.82   0-0.99710 0.60987 0.00509-0.77000-0.04320-0.11355
  -5  -9  -2    0.89    1.50   0-0.99677 0.61398 0.00922-0.77412-0.03942-0.07992
  -5  -9   3   -0.71    1.72   0-0.99705 0.63642 0.00575-0.77054-0.04259 0.11024
  -5  -9   4    4.94    1.84   0-0.99755 0.64136-0.00157-0.76319-0.04927 0.15432
  -5  -8 -10    2.73    1.69   0-0.99725 0.57895 0.00290-0.68290-0.04520-0.37341
  -5  -7 -13    1.69    1.47   0-0.99681 0.56516 0.00872-0.60374-0.03989-0.49096
  -5  -5  17   11.24    3.15   0-0.99798 0.69919-0.06187-0.36274-0.10413 0.69489
  -5   0 -21    0.69    1.95   0-0.99768 0.53029-0.00369 0.00369-0.05121-0.77868
  -5   3 -20    0.84    2.18   0-0.99820 0.53514-0.01442 0.26930-0.06100-0.73132
  -5   4 -19    1.32    2.43   0-0.99817 0.53951-0.01365 0.35345-0.06029-0.69457
  -5   4  19    1.28    1.39   0-0.99683 0.70652 0.00849 0.33097-0.04009 0.70517
  -5   6  16    6.84    1.39   0-0.99700 0.69332 0.00634 0.50282-0.04206 0.59506
  -5   7  14   14.54    1.40   0-0.99664 0.68407 0.01076 0.58326-0.03802 0.51632
  -5   8 -10    3.63    2.29   0-0.99814 0.57924-0.01294 0.69219-0.05964-0.35857
  -5   9  -4   10.65    1.92   0-0.99755 0.60520-0.00160 0.76559-0.04930-0.14467
  -5   9   4    2.47    1.79   0-0.99746 0.64054-0.00022 0.76405-0.04804 0.15290
  -5   9   5    0.44    1.41   0-0.99696 0.64447 0.00682 0.75699-0.04162 0.18383
  -4  -8  -6   23.51    1.68   0-0.99746 0.67180-0.00011-0.67982-0.04794-0.21210
  -4  -8  -5   28.70    1.46   0-0.99685 0.67563 0.00821-0.68812-0.04035-0.18229
  -4  -7 -10   58.42    1.52   0-0.99657 0.65314 0.01156-0.60653-0.03729-0.37238
  -4  -6 -13    6.19    1.34   0-0.99659 0.63981 0.01140-0.52138-0.03744-0.48446
  -4  -4 -17    0.75    1.78   0-0.99736 0.62277 0.00138-0.34135-0.04659-0.62490
  -4  -3 -18   18.00    1.73   0-0.99725 0.61819 0.00291-0.25788-0.04519-0.66368
  -4  -2  18   17.60    1.91   0-0.99811 0.77847-0.01222-0.15759-0.05899 0.69589
  -4  -1 -19   -0.75    1.61   0-0.99686 0.61328 0.00815-0.09314-0.04040-0.70580
  -4   2 -19    7.45    1.94   0-0.99796 0.61426-0.00900 0.17892-0.05605-0.69000
  -4   5  15   30.42    1.57   0-0.99748 0.76422-0.00043 0.42476-0.04824 0.57284
  -4   6  13    8.85    1.50   0-0.99750 0.75535-0.00082 0.51001-0.04859 0.49849
  -4   8  -6   19.85    2.01   0-0.99759 0.67124-0.00215 0.68134-0.04981-0.21001
  -4   8   6   19.42    1.55   0-0.99711 0.72389 0.00484 0.67413-0.04343 0.23190
  -3  -7  -6   78.14    1.86   0-0.99737 0.74657 0.00125-0.59614-0.04671-0.20441
  -3  -7  -5    3.90    1.38   0-0.99669 0.75033 0.01015-0.60503-0.03858-0.17513
  -3  -7   5   49.03    2.15   0-0.99740 0.79533 0.00071-0.59542-0.04720 0.20743
  -3  -6 -10    8.46    1.38   0-0.99693 0.72836 0.00728-0.51721-0.04120-0.35953
  -3  -5 -13   50.26    1.77   0-0.99744 0.71553 0.00017-0.42511-0.04769-0.46524
  -3  -3 -16   30.22    1.67   0-0.99749 0.70219-0.00061-0.25434-0.04840-0.57671
  -3  -1 -17   56.38    1.55   0-0.99678 0.69697 0.00909-0.09408-0.03954-0.62291
  -3  -1  16   65.54    2.11   0-0.99797 0.84426-0.00913-0.07578-0.05617 0.62725
  -3   2 -17    2.57    1.94   0-0.99803 0.69808-0.01045 0.18037-0.05738-0.60494
  -3   2  16   39.22    1.45   0-0.99676 0.84289 0.00934 0.16042-0.03931 0.61027
  -3   3  15   44.41    1.76   0-0.99726 0.83891 0.00277 0.25186-0.04532 0.57889
  -3   4  14  105.05    1.72   0-0.99689 0.83406 0.00779 0.33171-0.04073 0.53694
  -3   5  12    9.11    1.70   0-0.99739 0.82566 0.00096 0.42341-0.04697 0.46846
  -3   6  10    3.18    1.34   0-0.99673 0.81611 0.00975 0.49949-0.03894 0.38573
  -3   7  -6   73.54    2.16   0-0.99777 0.74629-0.00520 0.59953-0.05259-0.19833
  -3   7   5   53.53    1.71   0-0.99756 0.79476-0.00167 0.59582-0.04937 0.20940
  -3   7   6  105.30    1.66   0-0.99677 0.79841 0.00919 0.58495-0.03945 0.23684
  -2  -6  -4    6.24    1.59   0-0.99734 0.83025 0.00166-0.51150-0.04633-0.12106
  -2  -6  -3    7.46    1.35   0-0.99688 0.83422 0.00784-0.51767-0.04069-0.08930
  -2  -6   2    2.57    1.71   0-0.99699 0.85647 0.00641-0.51617-0.04199 0.09896
  -2  -6   3    5.56    1.97   0-0.99770 0.86160-0.00405-0.50569-0.05154 0.14590
  -2  -5  -9   14.85    1.71   0-0.99737 0.80808 0.00122-0.42612-0.04673-0.30765
  -2  -4 -11  110.87    1.78   0-0.99666 0.79847 0.01057-0.35049-0.03819-0.39099
  -2  -3 -13   41.35    1.86   0-0.99729 0.79019 0.00234-0.25727-0.04571-0.45825
  -2  -2 -14   28.19    1.71   0-0.99724 0.78566 0.00303-0.17298-0.04508-0.49626
  -2  -1  13  116.54    2.39   0-0.99782 0.90567-0.00618-0.07873-0.05349 0.52142
  -2   0 -15   20.50    1.86   0-0.99775 0.78164-0.00501 0.00501-0.05241-0.52626
  -2   4  10    4.86    1.56   0-0.99744 0.89174 0.00018 0.33936-0.04768 0.40341
  -2   5   8   17.58    1.39   0-0.99691 0.88231 0.00754 0.41688-0.04097 0.32198
  -2   6  -4    1.73    1.87   0-0.99777 0.83003-0.00521 0.51463-0.05260-0.11469
  -2   6   3    4.42    1.59   0-0.99735 0.86058 0.00147 0.50786-0.04650 0.14075
  -2   6   4   15.10    1.31   0-0.99664 0.86429 0.01082 0.49850-0.03796 0.16957
  -1  -4  -5    0.45    1.47   0-0.99696 0.90022 0.00692-0.34678-0.04152-0.15433
  -1  -3  -8    3.17    1.49   0-0.99661 0.88654 0.01111-0.26601-0.03770-0.27033
  -1  -2 -10   11.26    1.79   0-0.99722 0.87824 0.00337-0.17330-0.04477-0.33804
  -1  -1 -11  104.29    2.04   0-0.99754 0.87407-0.00132-0.08364-0.04905-0.37113
  -1   0 -11   20.22    1.86   0-0.99687 0.87335 0.00803-0.00803-0.04052-0.37964
  -1   1 -11  103.75    2.43   0-0.99755 0.87397-0.00163 0.08658-0.04933-0.37080
  -1   1   9 1187.97    4.58   0-0.99726 0.96214 0.00287 0.08203-0.04522 0.37259
  -1   3   7   66.67    1.73   0-0.99675 0.95267 0.00947 0.24522-0.03920 0.29181
  -1   4   4  524.19    2.91   0-0.99708 0.93968 0.00523 0.33436-0.04307 0.18360
   0   0  -2  717.22    7.99   0-0.99665 0.98781 0.01068-0.01068-0.03809-0.03666
  -7   2  23    0.33    1.74   0-0.99825 0.57612-0.01582 0.18553-0.06227 0.85893
  -6  -9  -9    7.11    1.70   0-0.99769 0.50893-0.00393-0.76110-0.05143-0.33870
  -6  -3  21    6.43    2.17   0-0.99852 0.64254-0.02579-0.22892-0.07135 0.80252
  -6  -1  22    0.65    1.93   0-0.99828 0.64664-0.01647-0.06843-0.06286 0.83127
  -6   0  22    2.66    1.79   0-0.99838 0.64670-0.01957 0.01955-0.06569 0.83403
  -6   1  22    0.85    1.71   0-0.99815 0.64644-0.01321 0.09807-0.05989 0.82819
  -6   3  21    5.66    1.77   0-0.99812 0.64190-0.01246 0.26704-0.05921 0.79007
  -6   4  20    1.25    1.69   0-0.99822 0.63753-0.01505 0.35447-0.06157 0.75504
  -6   5  19    0.20    1.63   0-0.99797 0.63282-0.00920 0.43348-0.05624 0.71235
  -6   7 -15    1.28    3.72   0-0.99435 0.47844-0.10348 0.69790-0.14180-0.47224
  -6   9  -8    3.07    2.17   0-0.99836 0.51345-0.01917 0.78323-0.06532-0.28703
  -6   9   8    4.68    1.85   0-0.99813 0.58411-0.01263 0.77636-0.05936 0.30468
  -5  -9  -5   28.27    1.76   0-0.99785 0.60175-0.00672-0.75822-0.05398-0.17758
  -5  -9   5    3.10    1.92   0-0.99810 0.64634-0.01205-0.75269-0.05883 0.20127
  -5  -8 -11    1.49    1.79   0-0.99804 0.57530-0.01072-0.66928-0.05763-0.39839
  -5  -7 -14   11.25    1.84   0-0.99795 0.56185-0.00866-0.58636-0.05574-0.51251
  -5  -6 -16   12.48    1.65   0-0.99769 0.55269-0.00392-0.50609-0.05142-0.59164
  -5  -5 -18   17.76    1.96   0-0.99806 0.54415-0.01114-0.41386-0.05800-0.65986
  -5  -4 -19    2.76    1.58   0-0.99775 0.53937-0.00497-0.33502-0.05237-0.70287
  -5  -3 -20   -1.04    1.73   0-0.99787 0.53502-0.00714-0.24784-0.05436-0.73826
  -5  -2  20    1.09    1.92   0-0.99822 0.71260-0.01500-0.15480-0.06152 0.76421
  -5  -1 -21   23.13    1.97   0-0.99790 0.53055-0.00778-0.07720-0.05494-0.77500
  -5   1 -21   23.32    1.99   0-0.99799 0.53057-0.00961 0.09458-0.05661-0.77323
  -5   2  20    1.97    1.57   0-0.99797 0.71217-0.00922 0.17895-0.05625 0.75874
  -5   5 -18   15.78    3.49   0-0.99816 0.54389-0.05770 0.48241-0.10035-0.61704
  -5   5  17   11.59    1.60   0-0.99802 0.69880-0.01011 0.43442-0.05707 0.64742
  -5   7  13   15.90    1.40   0-0.99789 0.68089-0.00761 0.60162-0.05478 0.49574
  -5   8  10   10.03    1.42   0-0.99759 0.66727-0.00219 0.68108-0.04984 0.37877
  -5   9  -3   10.38    1.74   0-0.99796 0.61003-0.00899 0.77296-0.05605-0.10057
  -5   9  -2   -0.37    1.75   0-0.99817 0.61466-0.01354 0.77748-0.06019-0.05907
  -5   9  -1    6.92    1.59   0-0.99825 0.61918-0.01569 0.77961-0.06215-0.01975
  -5   9   0    0.33    1.59   0-0.99825 0.62361-0.01578 0.77968-0.06223 0.01768
  -5   9   1    7.13    1.62   0-0.99819 0.62797-0.01408 0.77796-0.06068 0.05349
  -5   9   2    7.54    1.71   0-0.99805 0.63226-0.01081 0.77466-0.05770 0.08785
  -5   9   3    1.55    1.64   0-0.99782 0.63646-0.00614 0.76998-0.05344 0.12095
  -4  -8  -7    4.88    1.67   0-0.99798 0.66789-0.00935-0.67058-0.05637-0.24107
  -4  -8   6   18.05    1.98   0-0.99804 0.72556-0.01068-0.66902-0.05758 0.24630
  -4  -7 -11    0.32    1.32   0-0.99765 0.64978-0.00319-0.59178-0.05076-0.39632
  -4  -6 -14    1.75    1.52   0-0.99788 0.63666-0.00727-0.50271-0.05447-0.50482
  -4  -5 -16    1.04    1.66   0-0.99795 0.62783-0.00872-0.41625-0.05580-0.57830
  -4  -4  16    3.15    2.47   0-0.99839 0.76998-0.05114-0.28854-0.09440 0.65667
  -4  -2 -19    9.60    1.66   0-0.99779 0.61425-0.00565-0.16432-0.05300-0.69323
  -4   2  18   17.42    1.36   0-0.99787 0.77803-0.00717 0.17692-0.05439 0.69111
  -4   3  17   10.18    1.59   0-0.99823 0.77391-0.01515 0.26976-0.06166 0.66100
  -4   4  16    5.86    1.66   0-0.99812 0.76933-0.01232 0.35179-0.05908 0.62104
  -4   7  10   11.78    1.35   0-0.99768 0.74220-0.00375 0.59781-0.05126 0.38911
  -4   8  -5   25.75    2.06   0-0.99828 0.67636-0.01668 0.69584-0.06305-0.15940
  -4   8   4   15.82    1.54   0-0.99816 0.71608-0.01333 0.69232-0.06000 0.17376
  -4   8   5   20.63    1.31   0-0.99774 0.72009-0.00474 0.68372-0.05217 0.20328
  -3  -7  -7   15.42    1.78   0-0.99795 0.74272-0.00863-0.58627-0.05571-0.23280
  -3  -7   6   94.30    2.21   0-0.99840 0.80075-0.02029-0.57440-0.06634 0.26396
  -3  -6 -11   17.55    1.64   0-0.99794 0.72493-0.00845-0.50148-0.05556-0.38258
  -3  -4 -15    5.07    1.44   0-0.99779 0.70697-0.00569-0.33426-0.05303-0.53470
  -3  -2 -17    5.43    1.54   0-0.99782 0.69804-0.00614-0.16382-0.05344-0.60904
  -3   0  16   98.89    1.99   0-0.99821 0.84444-0.01455 0.01454-0.06111 0.63214
  -3   1  16   69.46    1.53   0-0.99785 0.84403-0.00684 0.09172-0.05409 0.62508
  -3   6 -10    5.84    2.38   0-0.99855 0.72941-0.04363 0.55313-0.08757-0.31287
  -3   6   9   51.42    1.50   0-0.99788 0.81283-0.00735 0.51660-0.05455 0.36398
  -3   7  -5    2.16    1.74   0-0.99843 0.75138-0.02147 0.61576-0.06741-0.14615
  -3   7   4   64.37    1.79   0-0.99808 0.79086-0.01156 0.60571-0.05838 0.18106
  -2  -6  -5   48.50    1.57   0-0.99781 0.82629-0.00595-0.50390-0.05327-0.15151
  -2  -5   8   16.02    2.59   0-0.99861 0.88457-0.03719-0.38750-0.08172 0.36296
  -2  -4 -12   52.50    1.91   0-0.99799 0.79537-0.00962-0.33030-0.05662-0.40995
  -2  -1 -15   47.25    1.69   0-0.99803 0.78196-0.01038-0.07458-0.05731-0.52139
  -2   0  13   44.22    1.81   0-0.99816 0.90595-0.01341 0.01340-0.06007 0.52797
  -2   1 -15   53.38    2.04   0-0.99819 0.78202-0.01415 0.09911-0.06075-0.51789
  -2   1  13  113.51    1.73   0-0.99772 0.90546-0.00442 0.08931-0.05188 0.51974
  -2   5   7   17.26    1.63   0-0.99800 0.87897-0.00977 0.43419-0.05676 0.30042
  -2   6  -3   10.43    1.91   0-0.99819 0.83488-0.01425 0.52365-0.06084-0.06909
  -2   6   1    1.57    1.55   0-0.99814 0.85252-0.01288 0.52223-0.05959 0.07911
  -2   6   2    4.06    1.51   0-0.99784 0.85664-0.00651 0.51585-0.05379 0.11067
  -1  -4  -6   21.05    1.51   0-0.99775 0.89658-0.00489-0.33497-0.05230-0.18094
  -1  -4   4  517.40    4.39   0-0.99820 0.94128-0.01446-0.32531-0.06103 0.20166
  -1  -3  -9   36.42    1.79   0-0.99791 0.88341-0.00798-0.24692-0.05512-0.29030
  -1   0   9  334.88    3.12   0-0.99792 0.96286-0.00803 0.00802-0.05517 0.38255
  -1   2   8   55.34    1.78   0-0.99766 0.95805-0.00329 0.17308-0.05084 0.34083
  -1   3   6   85.29    2.13   0-0.99814 0.94963-0.01293 0.26762-0.05964 0.27489
  -1   4  -5    5.67    2.34   0-0.99850 0.90129-0.02472 0.36439-0.07038-0.12539
  -1   4   3  254.86    2.62   0-0.99795 0.93612-0.00881 0.34840-0.05588 0.15904
   0   0  -3    3.50    3.28   0-0.99800 0.98474-0.00980 0.00980-0.05678-0.05535
  -7   1  23    2.23    1.74   0-0.99858 0.57648-0.02997 0.11481-0.07515 0.87186
  -7   3  22    8.59    1.76   0-0.99856 0.57196-0.02804 0.28259-0.07340 0.83266
  -7   5  20    1.10    1.90   0-0.99852 0.56299-0.02540 0.44965-0.07100 0.75551
  -7   8  14   -1.41    1.77   0-0.99847 0.53626-0.02309 0.70188-0.06889 0.52932
  -6 -10  -3    2.77    2.00   0-0.99844 0.53633-0.02180-0.82812-0.06772-0.09793
  -6 -10  -2   22.12    1.85   0-0.99835 0.54068-0.01860-0.83131-0.06480-0.06345
  -6 -10  -1    0.72    1.74   0-0.99828 0.54505-0.01671-0.83318-0.06308-0.02777
  -6 -10   0    0.08    1.73   0-0.99827 0.54947-0.01628-0.83358-0.06269 0.00925
  -6 -10   1    0.46    1.76   0-0.99831 0.55395-0.01751-0.83234-0.06381 0.04777
  -6 -10   2    7.54    1.85   0-0.99841 0.55848-0.02060-0.82922-0.06662 0.08798
  -6 -10   3   -0.03    1.84   0-0.99852 0.56303-0.02582-0.82397-0.07137 0.13013
  -6  -9  10   -0.37    2.27   0-0.99858 0.59409-0.02968-0.73494-0.07489 0.39534
  -6  -4  20    1.28    2.29   0-0.99855 0.63817-0.04396-0.29569-0.08787 0.78174
  -6   6  17    7.09    1.45   0-0.99835 0.62429-0.01860 0.52772-0.06480 0.64620
  -6   7  15    1.10    1.51   0-0.99826 0.61531-0.01594 0.60991-0.06238 0.56909
  -6   8 -12    5.77    2.69   0-0.99839 0.49577-0.05118 0.73044-0.09443-0.40744
  -6   8  12    2.61    1.41   0-0.99833 0.60205-0.01791 0.69675-0.06418 0.45886
  -6   9   7    0.58    1.75   0-0.99848 0.58002-0.02343 0.78717-0.06921 0.27717
  -5  -9  -7   25.17    1.93   0-0.99846 0.59348-0.02256-0.74240-0.06840-0.23796
  -5  -9  -6    6.17    1.49   0-0.99819 0.59766-0.01418-0.75077-0.06078-0.20818
  -5  -9   6    1.04    1.93   0-0.99853 0.65120-0.02637-0.73833-0.07188 0.25171
  -5  -8 -12   10.20    1.73   0-0.99851 0.57132-0.02490-0.65511-0.07054-0.42288
  -5  -8  11    4.96    2.55   0-0.99856 0.67333-0.04336-0.63623-0.08733 0.45403
  -5  -6 -17    2.71    1.71   0-0.99850 0.54906-0.02460-0.48540-0.07026-0.61020
  -5  -3  19    3.06    2.01   0-0.99855 0.70854-0.04352-0.21121-0.08747 0.75284
  -5  -2 -21   50.20    1.93   0-0.99836 0.53104-0.01913-0.15084-0.06529-0.76469
  -5  -1  20    3.39    1.86   0-0.99860 0.71292-0.03139-0.05353-0.07644 0.77906
  -5   0  20   -1.28    1.64   0-0.99861 0.71289-0.03288 0.03285-0.07780 0.78036
  -5   1  20    5.55    1.69   0-0.99850 0.71274-0.02455 0.10940-0.07022 0.77274
  -5   2 -21   46.08    2.35   0-0.99859 0.53112-0.03040 0.20034-0.07555-0.75422
  -5   3  19    5.28    1.31   0-0.99837 0.70809-0.01926 0.27385-0.06540 0.73050
  -5   4  18   16.16    1.43   0-0.99836 0.70361-0.01903 0.35847-0.06519 0.69291
  -5   6  15   23.31    1.35   0-0.99823 0.69012-0.01522 0.52437-0.06172 0.57736
  -5   7 -13    1.31    2.78   0-0.99765 0.56547-0.06785 0.66226-0.10956-0.42081
  -5   7  12   33.86    1.60   0-0.99852 0.67708-0.02561 0.61962-0.07119 0.47479
  -5   8   9    8.14    1.41   0-0.99826 0.66351-0.01608 0.69498-0.06251 0.35408
  -4  -8  -8    2.27    1.59   0-0.99837 0.66384-0.01944-0.66050-0.06557-0.26928
  -4  -8   7    4.36    1.98   0-0.99860 0.73054-0.03265-0.64701-0.07759 0.30370
  -4  -7 -12    4.28    1.33   0-0.99834 0.64604-0.01845-0.57652-0.06467-0.41981
  -4  -4 -18    9.95    1.82   0-0.99848 0.61944-0.02351-0.31645-0.06928-0.63961
  -4  -3 -19   30.97    1.85   0-0.99851 0.61500-0.02494-0.23002-0.07058-0.67569
  -4  -3  17    8.14    2.06   0-0.99861 0.77458-0.03815-0.21659-0.08259 0.68218
  -4  -1 -20    0.12    1.73   0-0.99854 0.61051-0.02651-0.05846-0.07201-0.71158
  -4  -1  18    4.61    1.79   0-0.99859 0.77890-0.03117-0.05374-0.07625 0.71309
  -4   0 -20    1.63    1.72   0-0.99850 0.61044-0.02444 0.02445-0.07012-0.71342
  -4   0  18   12.86    1.74   0-0.99861 0.77886-0.03286 0.03283-0.07778 0.71458
  -4   1 -20    2.36    1.86   0-0.99861 0.61051-0.03381 0.11879-0.07865-0.70484
  -4   1  18    5.46    1.55   0-0.99848 0.77869-0.02372 0.10858-0.06946 0.70622
  -4   5  14    0.91    1.58   0-0.99848 0.76079-0.02373 0.44806-0.06948 0.55672
  -4   6  12   19.75    1.26   0-0.99841 0.75182-0.02063 0.52982-0.06666 0.47919
  -4   7 -10   49.21    2.57   0-0.99846 0.65442-0.04857 0.64294-0.09206-0.31727
  -4   7   9    4.43    1.34   0-0.99837 0.73846-0.01933 0.61339-0.06546 0.36596
  -4   8  -4   11.06    1.67   0-0.99854 0.68104-0.02656 0.70569-0.07205-0.11304
  -4   8   2   13.33    1.59   0-0.99855 0.70761-0.02707 0.70608-0.07251 0.11157
  -4   8   3   29.44    1.61   0-0.99841 0.71190-0.02081 0.69982-0.06682 0.14323
  -3  -7  -8   41.68    1.71   0-0.99837 0.73871-0.01938-0.57553-0.06551-0.26040
  -3  -6 -12    0.59    1.50   0-0.99850 0.72107-0.02466-0.48527-0.07032-0.40521
  -3  -6  10    2.06    2.69   0-0.99838 0.81838-0.05144-0.45820-0.09467 0.44177
  -3  -5 -14   13.50    1.38   0-0.99838 0.71203-0.01967-0.40527-0.06578-0.48456
  -3  -3 -17   18.68    1.62   0-0.99854 0.69881-0.02702-0.22792-0.07247-0.59004
  -3  -1 -18   23.86    1.75   0-0.99850 0.69425-0.02469-0.06028-0.07035-0.62949
  -3   0 -18    6.92    1.60   0-0.99845 0.69415-0.02214 0.02215-0.06803-0.63178
  -3   1 -18   23.45    1.91   0-0.99860 0.69426-0.03234 0.11732-0.07731-0.62244
  -3   2  15   86.13    1.80   0-0.99848 0.84018-0.02368 0.19343-0.06943 0.60303
  -3   3  14   13.84    1.69   0-0.99853 0.83575-0.02622 0.28085-0.07174 0.56796
  -3   4  13   40.02    1.50   0-0.99831 0.83105-0.01735 0.35684-0.06366 0.52251
  -3   5  11   12.96    1.31   0-0.99840 0.82225-0.02034 0.44470-0.06639 0.45052
  -3   6   8   78.00    1.85   0-0.99849 0.80901-0.02401 0.53326-0.06973 0.34181
  -3   7  -4  127.41    2.29   0-0.99860 0.75597-0.03201 0.62629-0.07701-0.09918
  -3   7   2  262.75    2.21   0-0.99856 0.78248-0.02787 0.62204-0.07324 0.12120
  -3   7   3   14.13    1.54   0-0.99840 0.78675-0.02034 0.61451-0.06639 0.15171
  -2  -6  -7   70.34    1.86   0-0.99850 0.81812-0.02474-0.48512-0.07040-0.20918
  -2  -6  -6    6.37    1.42   0-0.99822 0.82227-0.01480-0.49506-0.06134-0.18083
  -2  -6   4   16.46    1.74   0-0.99839 0.86671-0.02017-0.48956-0.06623 0.19798
  -2  -5 -10   29.86    1.45   0-0.99821 0.80449-0.01457-0.41033-0.06113-0.33065
  -2  -3 -14   39.47    1.83   0-0.99844 0.78690-0.02180-0.23313-0.06772-0.47364
  -2  -2 -15  211.76    2.17   0-0.99851 0.78249-0.02497-0.14497-0.07060-0.50813
  -2  -2  12   15.16    2.25   0-0.99857 0.90206-0.04194-0.12790-0.08604 0.51664
  -2   2  12   17.00    1.34   0-0.99832 0.90157-0.01768 0.18745-0.06396 0.49444
  -2   3  11   13.87    1.33   0-0.99822 0.89700-0.01495 0.26960-0.06148 0.45457
  -2   4   9   51.15    1.73   0-0.99845 0.88832-0.02228 0.36181-0.06815 0.38653
  -2   5   6   10.25    1.54   0-0.99854 0.87509-0.02662 0.45104-0.07210 0.27841
  -2   6  -2   17.87    1.76   0-0.99835 0.83946-0.01863 0.52802-0.06483-0.02773
  -2   6  -1  154.85    2.22   0-0.99837 0.84391-0.01941 0.52878-0.06554 0.01034
  -2   6   0  120.84    1.79   0-0.99831 0.84826-0.01731 0.52667-0.06363 0.04579
  -1  -4  -7   37.96    1.62   0-0.99832 0.89273-0.01776-0.32211-0.06403-0.20660
  -1  -2 -11  286.84    2.46   0-0.99842 0.87500-0.02098-0.14894-0.06697-0.35323
  -1   0 -12  240.81    2.50   0-0.99856 0.87061-0.02812 0.02812-0.07347-0.38408
  -1   4   2  138.11    2.35   0-0.99843 0.93218-0.02170 0.36130-0.06763 0.13343
   0  -1  -2  247.42    3.88   0-0.99837 0.98959-0.01923-0.06570-0.06538-0.00937
   0  -1  -1  288.14    4.90   0-0.99844 0.99408-0.02193-0.06300-0.06784 0.03047
  -7  -1  23   -1.94    1.91   0-0.99861 0.57658-0.03710-0.04781-0.08164 0.87846
  -7   0  23    0.51    1.78   0-0.99861 0.57654-0.03777 0.03774-0.08225 0.87901
  -7   4  21    0.31    1.54   0-0.99859 0.56752-0.03077 0.37017-0.07588 0.79777
  -7   6  18    8.63    1.68   0-0.99861 0.55418-0.03608 0.54516-0.08071 0.69052
  -7   7  16   10.81    1.78   0-0.99861 0.54529-0.03514 0.62907-0.07986 0.61497
  -7   8  13    4.18    1.69   0-0.99859 0.53195-0.04016 0.71895-0.08442 0.50751
  -7   9   9    0.56    1.78   0-0.99859 0.51420-0.04017 0.80384-0.08443 0.35816
  -6 -10   4    0.25    1.87   0-0.99861 0.56755-0.03351-0.81625-0.07838 0.17453
  -6   2  21    4.24    1.64   0-0.99861 0.64242-0.03423 0.20394-0.07903 0.80992
  -6   5  18   -0.27    1.52   0-0.99861 0.62902-0.03448 0.45874-0.07926 0.69801
  -6   7  14    5.55    1.53   0-0.99861 0.61123-0.03530 0.62927-0.08001 0.54936
  -6   8  11   24.50    1.42   0-0.99861 0.59790-0.03365 0.71248-0.07850 0.43583
  -6   9  -7    9.31    2.03   0-0.99860 0.51812-0.03851 0.80253-0.08293-0.23206
  -6   9   6    1.66    1.61   0-0.99861 0.57572-0.03346 0.79721-0.07833 0.24895
  -5  -9  -8    3.24    1.71   0-0.99860 0.58919-0.03177-0.73320-0.07679-0.26697
  -5  -9   7    0.87    1.93   0-0.99852 0.65561-0.04550-0.71917-0.08927 0.30649
  -5  -7 -15    1.45    1.59   0-0.99853 0.55800-0.02642-0.56859-0.07192-0.53373
  -5  -5 -19    3.04    1.82   0-0.99861 0.54026-0.03461-0.39037-0.07938-0.67588
  -5  -4 -20    5.37    1.58   0-0.99859 0.53577-0.03107-0.30890-0.07615-0.71649
  -5  -4  18   12.77    2.33   0-0.99787 0.70347-0.06403-0.27564-0.10609 0.73415
  -5  -3 -21    2.82    1.95   0-0.99861 0.53131-0.03602-0.21894-0.08066-0.74935
  -5   0 -22    6.75    1.97   0-0.99856 0.52672-0.04304 0.04306-0.08704-0.78023
  -5   5  16   22.41    1.54   0-0.99861 0.69496-0.03460 0.45888-0.07936 0.63236
  -5   6  14   -0.64    1.50   0-0.99861 0.68607-0.03654 0.54569-0.08113 0.55942
  -5   8  -9   18.81    2.11   0-0.99848 0.58400-0.04743 0.72664-0.09103-0.28981
  -5   8   8   13.37    1.40   0-0.99858 0.65939-0.02937 0.70827-0.07461 0.32883
  -4  -8  -9    2.64    1.36   0-0.99859 0.65962-0.03031-0.64963-0.07546-0.29679
  -4  -7 -13    2.24    1.58   0-0.99861 0.64187-0.03419-0.56078-0.07899-0.44289
  -4  -7  11    2.28    2.62   0-0.99823 0.74783-0.05605-0.53855-0.09886 0.47444
  -4  -6 -15   13.35    1.39   0-0.99853 0.63288-0.02625-0.48372-0.07177-0.52493
  -4  -5 -17   50.68    1.62   0-0.99859 0.62403-0.03077-0.39420-0.07588-0.59562
  -4  -2 -20    1.71    1.82   0-0.99861 0.61062-0.03664-0.13331-0.08122-0.70240
  -4   2  17   36.33    1.65   0-0.99858 0.77431-0.04104 0.21077-0.08522 0.68458
  -4   4  15   36.00    1.70   0-0.99860 0.76538-0.03898 0.37844-0.08335 0.60795
  -4   6  11   19.44    1.51   0-0.99859 0.74757-0.04017 0.54935-0.08443 0.45961
  -4   7   8   74.05    1.73   0-0.99861 0.73427-0.03437 0.62844-0.07916 0.34230
  -4   8  -3   14.55    1.68   0-0.99860 0.68553-0.03276 0.71186-0.07769-0.07004
  -4   8  -2   15.83    1.65   0-0.99861 0.68996-0.03595 0.71503-0.08059-0.02978
  -4   8  -1    6.37    1.60   0-0.99861 0.69439-0.03663 0.71570-0.08121 0.00820
  -4   8   0    2.86    1.61   0-0.99861 0.69882-0.03519 0.71424-0.07990 0.04425
  -4   8   1    7.83    1.53   0-0.99860 0.70323-0.03192 0.71095-0.07693 0.07863
  -3  -7  -9    1.36    1.31   0-0.99859 0.73449-0.03092-0.56399-0.07602-0.28730
  -3  -4 -16    3.00    1.40   0-0.99857 0.70331-0.02888-0.31106-0.07416-0.55097
  -3  -2 -18   11.41    1.64   0-0.99861 0.69440-0.03589-0.13405-0.08054-0.61933
  -3  -2  15   80.96    2.24   0-0.99850 0.84041-0.04658-0.12325-0.09025 0.62400
  -3   6   7   30.15    1.70   0-0.99859 0.80469-0.04018 0.54943-0.08444 0.31916
  -3   7  -3   20.48    1.72   0-0.99861 0.76040-0.03818 0.63244-0.08262-0.05621
  -3   7  -2    7.47    1.65   0-0.99859 0.76481-0.04089 0.63513-0.08509-0.01639
  -3   7  -1    7.54    1.62   0-0.99859 0.76924-0.04079 0.63501-0.08499 0.02088
  -3   7   0  185.08    2.14   0-0.99861 0.77368-0.03835 0.63255-0.08277 0.05602
  -3   7   1   47.57    1.69   0-0.99861 0.77811-0.03395 0.62814-0.07877 0.08938
  -2  -6  -8   84.32    1.92   0-0.99861 0.81380-0.03564-0.47423-0.08031-0.23666
  -2  -6   5   15.23    1.87   0-0.99855 0.87129-0.04385-0.46586-0.08777 0.25690
  -2  -5 -11  118.20    1.68   0-0.99859 0.80044-0.03086-0.39404-0.07596-0.35321
  -2  -4 -13   42.35    1.57   0-0.99858 0.79152-0.03000-0.30991-0.07518-0.42879
  -2  -3  11   15.95    2.61   0-0.99722 0.89633-0.07452-0.18025-0.11560 0.50888
  -2   0 -16   52.96    1.99   0-0.99857 0.77802-0.04221 0.04222-0.08628-0.52978
  -2   1  12   70.16    1.80   0-0.99857 0.90187-0.04262 0.12749-0.08665 0.51715
  -2   2 -15  202.81    2.72   0-0.99844 0.78222-0.04915 0.21906-0.09259-0.48600
  -1  -5  -2   71.77    1.98   0-0.99861 0.91520-0.03750-0.38729-0.08201-0.00165
  -1  -5  -1  882.24    3.73   0-0.99860 0.91962-0.03884-0.38595-0.08322 0.03695
  -1  -4  -8  215.46    2.08   0-0.99860 0.88858-0.03152-0.30835-0.07656-0.23147
  -1  -3 -10  125.31    1.79   0-0.99855 0.87962-0.02733-0.22756-0.07275-0.31006
  -1  -1 -12   18.42    1.42   0-0.99859 0.87069-0.03072-0.05423-0.07583-0.38174
  -1   1 -12   14.23    2.00   0-0.99850 0.87049-0.04648 0.13144-0.09016-0.36735
  -1   1   8   92.37    2.21   0-0.99861 0.95907-0.03437 0.11926-0.07915 0.36915
  -1   2 -11  281.04    3.65   0-0.99828 0.87464-0.05464 0.22453-0.09757-0.32252
  -1   2   7   48.20    1.80   0-0.99861 0.95458-0.03291 0.20270-0.07783 0.33044
  -1   3   5  110.23    2.24   0-0.99861 0.94568-0.03550 0.29019-0.08019 0.25807
  -1   4  -4   33.07    2.30   0-0.99854 0.90575-0.04446 0.38411-0.08833-0.07008
  -1   4   1   26.36    2.00   0-0.99861 0.92793-0.03315 0.37275-0.07804 0.10648
   0  -1  -4  228.96    3.46   0-0.99861 0.98099-0.03529-0.04965-0.07999-0.06953
   0  -1  -3   66.12    2.73   0-0.99851 0.98531-0.02498-0.05995-0.07062-0.04152
   0   0  -4 5322.72   14.31   0-0.99859 0.98090-0.03031 0.03032-0.07547-0.07405
  -7  -3  22    5.88    2.13   0-0.99823 0.57184-0.05591-0.19881-0.09873 0.85830
  -7   2  22    1.74    1.77   0-0.99842 0.57184-0.05015 0.21984-0.09350 0.85279
  -7   5  19    4.80    1.73   0-0.99839 0.55842-0.05109 0.47532-0.09435 0.74151
  -7   9   8    0.49    1.72   0-0.99836 0.50952-0.05229 0.81597-0.09544 0.33182
  -6 -10   5    2.38    1.88   0-0.99855 0.57192-0.04413-0.80560-0.08803 0.22158
  -6  -8  14    0.85    3.54   0-0.99580 0.60898-0.09077-0.58875-0.13031 0.60020
  -6  -2  21    4.83    1.90   0-0.99827 0.64224-0.05488-0.11494-0.09779 0.82888
  -6   1  21    3.66    1.65   0-0.99839 0.64223-0.05123 0.13606-0.09448 0.82540
  -6   3  20    5.70    1.38   0-0.99855 0.63789-0.04352 0.29807-0.08747 0.78097
  -6   4  19    9.77    1.44   0-0.99856 0.63343-0.04313 0.38253-0.08712 0.74324
  -6   6  16    3.21    1.33   0-0.99859 0.62009-0.04097 0.55008-0.08515 0.62920
  -6   8  10    2.69    1.58   0-0.99845 0.59331-0.04887 0.72771-0.09233 0.41231
  -6   9  -6    0.20    2.01   0-0.99835 0.52229-0.05260 0.81659-0.09572-0.18190
  -6   9   4    3.64    1.74   0-0.99840 0.56665-0.05089 0.81466-0.09417 0.19009
  -6   9   5    9.44    1.45   0-0.99857 0.57125-0.04264 0.80639-0.08667 0.21994
  -5  -9  -9   16.65    1.62   0-0.99858 0.58473-0.04177-0.72321-0.08588-0.29529
  -5  -8 -13    8.38    1.65   0-0.99860 0.56697-0.03959-0.64041-0.08390-0.44692
  -5  -7 -16    5.65    1.68   0-0.99854 0.55356-0.04455-0.55045-0.08841-0.55464
  -5  -6 -18   -0.20    1.78   0-0.99852 0.54463-0.04554-0.46444-0.08931-0.62855
  -5  -2 -22    2.19    1.91   0-0.99839 0.52662-0.05101-0.11894-0.09428-0.77309
  -5  -1 -22    4.39    1.81   0-0.99856 0.52676-0.04306-0.04190-0.08706-0.78027
  -5   1 -22    6.80    2.12   0-0.99830 0.52642-0.05405 0.13904-0.09704-0.77017
  -5   2  19    8.50    1.32   0-0.99856 0.70832-0.04338 0.21310-0.08735 0.75247
  -5   3  18    6.34    1.59   0-0.99842 0.70371-0.04999 0.30456-0.09335 0.72109
  -5   4  17   25.64    1.39   0-0.99850 0.69932-0.04655 0.38598-0.09023 0.68059
  -5   7  11   15.51    1.27   0-0.99856 0.67269-0.04323 0.63724-0.08721 0.45346
  -5   8   6   25.04    1.62   0-0.99830 0.65026-0.05389 0.73280-0.09690 0.27642
  -5   8   7   40.56    1.47   0-0.99857 0.65496-0.04199 0.72090-0.08609 0.30296
  -4  -9  -3    1.19    1.55   0-0.99841 0.68608-0.05031-0.71454-0.09364-0.05415
  -4  -9  -2   18.84    1.71   0-0.99845 0.69056-0.04867-0.71616-0.09216-0.01824
  -4  -9  -1    8.03    1.64   0-0.99846 0.69499-0.04866-0.71615-0.09215 0.01915
  -4  -9   0   12.38    1.69   0-0.99841 0.69937-0.05049-0.71430-0.09381 0.05821
  -4  -8 -10    7.85    1.37   0-0.99858 0.65517-0.04189-0.63805-0.08600-0.32366
  -4  -7 -14    5.28    1.65   0-0.99841 0.63723-0.05037-0.54459-0.09370-0.46559
  -4  -6 -16    1.18    1.59   0-0.99852 0.62843-0.04554-0.46442-0.08931-0.54479
  -4  -4 -19    2.77    1.76   0-0.99846 0.61498-0.04848-0.29147-0.09198-0.65430
  -4  -3 -20   13.18    1.72   0-0.99834 0.61039-0.05276-0.20218-0.09587-0.68778
  -4   2 -20    3.44    1.96   0-0.99802 0.60987-0.06088 0.23083-0.10324-0.68018
  -4   3 -19   28.59    2.13   0-0.99821 0.61445-0.05663 0.31151-0.09938-0.64659
  -4   3  16   32.23    1.43   0-0.99853 0.76978-0.04531 0.29991-0.08910 0.65108
  -4   5  13   97.43    1.56   0-0.99849 0.75637-0.04694 0.47126-0.09058 0.54047
  -4   7   7    3.13    1.57   0-0.99845 0.72968-0.04883 0.64291-0.09230 0.31809
  -3  -8  -4   38.34    1.76   0-0.99843 0.75653-0.04962-0.63022-0.09301-0.08327
  -3  -8  -3  114.93    1.98   0-0.99850 0.76103-0.04648-0.63335-0.09016-0.04872
  -3  -8  -2    4.19    1.57   0-0.99853 0.76549-0.04493-0.63488-0.08876-0.01273
  -3  -8  -1   15.43    1.60   0-0.99853 0.76992-0.04521-0.63458-0.08901 0.02492
  -3  -8   0   22.69    1.60   0-0.99848 0.77430-0.04758-0.63219-0.09117 0.06448
  -3  -8   1   33.51    1.60   0-0.99835 0.77860-0.05240-0.62735-0.09554 0.10624
  -3  -7 -10    8.51    1.37   0-0.99856 0.73003-0.04318-0.55173-0.08717-0.31355
  -3  -7   7    7.20    1.83   0-0.99843 0.80519-0.04979-0.54487-0.09317 0.32817
  -3  -6 -13   17.94    1.35   0-0.99858 0.71671-0.04130-0.46863-0.08546-0.42747
  -3  -5 -15    8.05    1.44   0-0.99860 0.70781-0.03974-0.38519-0.08404-0.50369
  -3  -4 -17    6.16    1.58   0-0.99836 0.69866-0.05214-0.28778-0.09531-0.56722
  -3   1  15   25.20    1.30   0-0.99853 0.84028-0.04516 0.13003-0.08897 0.62259
  -3   2 -18   10.63    1.90   0-0.99791 0.69351-0.06326 0.23320-0.10540-0.59430
  -3   3 -17   17.99    2.09   0-0.99758 0.69756-0.06910 0.32397-0.11069-0.55156
  -3   4  12   33.33    1.41   0-0.99857 0.82688-0.04260 0.38208-0.08663 0.50813
  -3   5  10    0.72    1.30   0-0.99858 0.81800-0.04149 0.46585-0.08563 0.43240
  -2  -6  -9   86.81    1.91   0-0.99848 0.80924-0.04739-0.46248-0.09099-0.26338
  -2  -5 -12    4.23    1.76   0-0.99848 0.79590-0.04759-0.37730-0.09118-0.37540
  -2  -4 -14  129.16    1.96   0-0.99841 0.78691-0.05056-0.28934-0.09387-0.44750
  -2  -3 -15   97.18    1.89   0-0.99852 0.78254-0.04586-0.20906-0.08960-0.48915
  -2  -2 -16   15.87    1.55   0-0.99835 0.77789-0.05261-0.11731-0.09573-0.52039
  -2  -1 -16    1.93    1.25   0-0.99857 0.77807-0.04235-0.04260-0.08641-0.52969
  -2   1 -16    4.88    1.73   0-0.99816 0.77755-0.05788 0.14286-0.10052-0.51550
  -2   2  11  127.31    2.01   0-0.99841 0.89724-0.05038 0.22014-0.09371 0.48682
  -2   3 -14   28.14    2.32   0-0.99746 0.78561-0.07094 0.32578-0.11236-0.42879
  -2   3  10   24.21    1.37   0-0.99857 0.89292-0.04240 0.29704-0.08645 0.44219
  -2   4   8   44.08    1.53   0-0.99853 0.88398-0.04475 0.38428-0.08859 0.36961
  -2   5  -8    0.24    2.12   0-0.99677 0.81138-0.08028 0.50486-0.12082-0.19598
  -2   5   5   27.05    1.33   0-0.99856 0.87069-0.04292 0.46734-0.08693 0.25587
  -1  -5  -5    3.40    1.58   0-0.99846 0.90177-0.04854-0.37628-0.09204-0.10380
  -1  -5  -4   23.63    1.45   0-0.99856 0.90630-0.04281-0.38201-0.08683-0.07162
  -1  -5  -3  159.25    1.91   0-0.99860 0.91077-0.03900-0.38581-0.08337-0.03769
  -1  -5   0   13.44    1.80   0-0.99855 0.92399-0.04368-0.38110-0.08762 0.07873
  -1  -5   1   25.77    1.86   0-0.99833 0.92820-0.05296-0.37180-0.09605 0.12456
  -1  -4  -9  126.30    2.01   0-0.99851 0.88406-0.04604-0.29382-0.08977-0.25566
  -1  -4   5    7.95    2.68   0-0.99793 0.94542-0.06289-0.27687-0.10506 0.28307
  -1  -3 -11   14.04    1.65   0-0.99849 0.87514-0.04692-0.20798-0.09056-0.32965
  -1  -2 -12   72.15    1.59   0-0.99853 0.87069-0.04505-0.12487-0.08887-0.36872
  -1  -1   8   89.52    2.66   0-0.99784 0.95842-0.06463-0.02029-0.10664 0.39668
  -1   4  -3  162.27    2.90   0-0.99835 0.90998-0.05259 0.39223-0.09571-0.02532
  -1   4  -2  901.87    4.71   0-0.99831 0.91437-0.05359 0.39322-0.09662 0.01296
  -1   4  -1   16.25    1.86   0-0.99843 0.91890-0.04983 0.38946-0.09321 0.04691
  -1   4   0  327.32    2.70   0-0.99857 0.92347-0.04272 0.38234-0.08675 0.07782
   0  -1  -5  446.52    3.75   0-0.99846 0.97642-0.04833-0.03661-0.09184-0.09506
   0  -1   0   -0.37    3.43   0-0.99856 0.99862-0.04325-0.04168-0.08723 0.08723
   0   0  -5   29.03    2.59   0-0.99840 0.97629-0.05087 0.05088-0.09415-0.09274
  -7  -4  21    0.41    2.26   0-0.99657 0.56577-0.08268-0.25697-0.12299 0.84526
  -7   1  22    3.37    1.60   0-0.99766 0.57112-0.06775 0.15256-0.10947 0.86880
  -7   3  21    3.84    1.46   0-0.99810 0.56706-0.05923 0.31377-0.10174 0.82365
  -7   4  20    4.66    1.50   0-0.99810 0.56260-0.05911 0.39849-0.10163 0.78616
  -7   6  17    1.27    1.43   0-0.99811 0.54925-0.05895 0.56802-0.10149 0.67394
  -7   7  15    1.88    1.48   0-0.99826 0.54050-0.05517 0.64909-0.09806 0.59582
  -7   8  12    1.29    1.44   0-0.99820 0.52712-0.05679 0.73557-0.09952 0.48526
  -7   9   7    1.70    1.81   0-0.99788 0.50462-0.06372 0.82740-0.10581 0.30484
  -6  -9  11    3.34    2.36   0-0.99750 0.59743-0.07035-0.69422-0.11182 0.46965
  -6  -1  21    1.44    1.67   0-0.99784 0.64177-0.06451-0.02042-0.10653 0.83755
  -6   0  21    6.06    1.65   0-0.99797 0.64185-0.06205 0.06200-0.10430 0.83527
  -6   5  17    7.54    1.29   0-0.99808 0.62405-0.05959 0.48384-0.10207 0.68347
  -6   6  15    0.02    1.55   0-0.99792 0.61499-0.06308 0.57218-0.10523 0.61193
  -6   7  13    4.19    1.33   0-0.99829 0.60647-0.05431 0.64827-0.09727 0.52928
  -6   8   9    2.41    1.65   0-0.99789 0.58832-0.06355 0.74239-0.10566 0.38829
  -6   9  -5    4.33    1.77   0-0.99794 0.52631-0.06261 0.82657-0.10481-0.13546
  -6   9  -4    4.87    1.84   0-0.99756 0.53036-0.06934 0.83326-0.11091-0.09200
  -6   9   1   15.89    1.57   0-0.99757 0.55253-0.06918 0.83300-0.11077 0.09463
  -6   9   2    2.76    1.75   0-0.99786 0.55724-0.06427 0.82807-0.10631 0.12753
  -6   9   3    2.59    1.66   0-0.99814 0.56196-0.05813 0.82192-0.10075 0.15931
  -5 -10  -2    2.09    1.65   0-0.99776 0.61499-0.06595-0.78390-0.10783-0.01147
  -5 -10  -1    1.36    1.61   0-0.99775 0.61941-0.06623-0.78360-0.10809 0.02619
  -5  -9 -11   13.36    1.74   0-0.99788 0.57514-0.06388-0.70111-0.10595-0.35003
  -5  -9 -10    4.54    1.53   0-0.99835 0.58006-0.05249-0.71250-0.09562-0.32296
  -5  -9   8    7.60    2.12   0-0.99747 0.65898-0.07085-0.69377-0.11228 0.36688
  -5  -8 -14    0.60    1.67   0-0.99827 0.56220-0.05477-0.62523-0.09769-0.47054
  -5  -4 -21    5.66    1.80   0-0.99818 0.53091-0.05730-0.28265-0.09999-0.73004
  -5  -2  19    6.95    1.87   0-0.99733 0.70726-0.07293-0.09690-0.11416 0.77947
  -5   1  19    6.13    1.68   0-0.99793 0.70773-0.06286 0.14769-0.10503 0.77019
  -5   3 -21    2.59    2.18   0-0.99707 0.52956-0.07646 0.33136-0.11736-0.71232
  -5   5  15   93.18    1.53   0-0.99811 0.69003-0.05896 0.48323-0.10149 0.61713
  -5   6  13    7.50    1.24   0-0.99817 0.68119-0.05762 0.56676-0.10028 0.54122
  -5   7  10   19.52    1.55   0-0.99805 0.66775-0.06041 0.65442-0.10281 0.43171
  -5   8  -8    1.04    1.80   0-0.99743 0.58737-0.07140 0.75057-0.11278-0.23070
  -5   8   5    9.86    1.56   0-0.99782 0.64534-0.06501 0.74393-0.10698 0.24915
  -4  -9  -6   21.73    1.65   0-0.99791 0.67227-0.06331-0.70158-0.10544-0.15457
  -4  -9  -5   17.14    1.66   0-0.99816 0.67696-0.05777-0.70711-0.10041-0.12219
  -4  -9  -4    5.81    1.43   0-0.99832 0.68155-0.05339-0.71147-0.09644-0.08876
  -4  -9   1   19.73    1.65   0-0.99829 0.70368-0.05444-0.71033-0.09739 0.09919
  -4  -9   2   29.81    1.73   0-0.99803 0.70785-0.06083-0.70392-0.10319 0.14239
  -4  -8 -11    0.48    1.45   0-0.99830 0.65045-0.05414-0.62582-0.09712-0.34994
  -4  -8   8    2.09    1.79   0-0.99794 0.73430-0.06258-0.61705-0.10478 0.36827
  -4  -5 -18    2.35    1.50   0-0.99833 0.61933-0.05300-0.37195-0.09608-0.61281
  -4  -2  17   33.34    2.00   0-0.99727 0.77319-0.07372-0.09611-0.11488 0.71440
  -4  -1 -21    9.51    1.67   0-0.99802 0.60556-0.06089-0.02406-0.10325-0.71773
  -4   0 -21   -0.41    1.75   0-0.99792 0.60541-0.06304 0.06307-0.10519-0.71573
  -4   1  17   84.38    1.78   0-0.99796 0.77373-0.06228 0.14713-0.10451 0.70390
  -4   4 -18    9.41    2.49   0-0.99659 0.61722-0.08244 0.42223-0.12278-0.58574
  -4   4  14   71.69    1.73   0-0.99778 0.76012-0.06570 0.40515-0.10761 0.59486
  -4   6 -13    3.39    3.01   0-0.98904 0.63173-0.13712 0.64662-0.17213-0.34936
  -4   6  10   68.61    1.52   0-0.99809 0.74264-0.05939 0.56858-0.10189 0.43972
  -4   7  -9    7.23    2.02   0-0.99635 0.65674-0.08509 0.67942-0.12518-0.24678
  -4   7   6   38.32    1.68   0-0.99794 0.72474-0.06265 0.65673-0.10484 0.29328
  -3  -8  -6   19.30    1.69   0-0.99807 0.74730-0.05997-0.61989-0.10241-0.14867
  -3  -8  -5   23.25    1.38   0-0.99829 0.75196-0.05417-0.62568-0.09715-0.11654
  -3  -8   2   18.45    1.54   0-0.99806 0.78273-0.06009-0.61964-0.10252 0.15062
  -3  -7 -11    2.31    1.27   0-0.99823 0.72526-0.05610-0.53881-0.09890-0.33921
  -3  -6 -14   49.22    1.63   0-0.99814 0.71182-0.05834-0.45158-0.10094-0.44940
  -3  -5 -16   16.75    1.62   0-0.99806 0.70284-0.06005-0.36487-0.10248-0.52265
  -3  -4  13   40.26    3.04   0-0.99256 0.82572-0.11643-0.22327-0.15349 0.61259
  -3  -3 -18    8.22    1.35   0-0.99832 0.69415-0.05334-0.20159-0.09639-0.60351
  -3  -3  14   14.29    2.18   0-0.99653 0.83406-0.08311-0.17165-0.12338 0.61981
  -3  -2 -19   21.48    1.60   0-0.99780 0.68914-0.06539-0.10454-0.10733-0.62994
  -3  -1 -19    3.54    1.59   0-0.99815 0.68946-0.05797-0.02698-0.10060-0.63664
  -3  -1  15   21.59    1.75   0-0.99794 0.83979-0.06264-0.02229-0.10483 0.63853
  -3   0 -19    1.61    1.62   0-0.99807 0.68933-0.05994 0.05996-0.10238-0.63481
  -3   0  15    5.55    1.56   0-0.99809 0.83989-0.05946 0.05943-0.10195 0.63561
  -3   2  14   11.90    1.27   0-0.99817 0.83544-0.05740 0.22713-0.10008 0.59631
  -3   3  13   22.98    1.43   0-0.99824 0.83104-0.05560 0.31021-0.09844 0.55730
  -3   5   9   19.55    1.66   0-0.99795 0.81294-0.06246 0.48682-0.10467 0.41409
  -3   6   6   11.30    1.36   0-0.99824 0.79991-0.05579 0.56504-0.09862 0.29598
  -2  -7  -4   23.18    1.68   0-0.99794 0.83089-0.06266-0.53215-0.10485-0.06251
  -2  -7  -3   26.62    1.63   0-0.99805 0.83543-0.06024-0.53455-0.10266-0.02730
  -2  -7  -2    0.27    1.47   0-0.99808 0.83988-0.05971-0.53507-0.10218 0.00961
  -2  -7  -1   44.27    1.61   0-0.99800 0.84423-0.06137-0.53340-0.10368 0.04851
  -2  -7   0   80.79    1.71   0-0.99778 0.84844-0.06560-0.52915-0.10752 0.08974
  -2  -6 -10   28.86    1.77   0-0.99807 0.80439-0.05991-0.44997-0.10235-0.28942
  -2  -1  12   68.98    2.03   0-0.99785 0.90127-0.06435-0.02058-0.10638 0.53694
  -2   0  12  154.26    2.21   0-0.99806 0.90143-0.06002 0.05999-0.10245 0.53298
  -2   5   4    9.96    1.33   0-0.99813 0.86582-0.05858 0.48301-0.10115 0.23274
  -1  -5  -6   27.63    1.42   0-0.99823 0.89712-0.05589-0.36893-0.09871-0.13452
  -1  -5   2    5.42    1.97   0-0.99764 0.93193-0.06803-0.35672-0.10972 0.17561
  -1  -4 -10  115.36    1.96   0-0.99801 0.87913-0.06123-0.27864-0.10355-0.27927
  -1  -1 -13   31.57    1.70   0-0.99810 0.86577-0.05925-0.02569-0.10176-0.39320
  -1   0 -13    0.21    1.59   0-0.99795 0.86557-0.06236 0.06238-0.10458-0.39036
  -1   0   8  175.50    2.36   0-0.99815 0.95867-0.05802 0.05801-0.10064 0.39066
  -1   2   6  112.21    2.29   0-0.99787 0.94943-0.06390 0.23369-0.10597 0.32123
  -1   3   4  848.22    3.69   0-0.99814 0.94079-0.05826 0.31295-0.10086 0.24138
   0  -2  -4  299.47    3.24   0-0.99801 0.98045-0.06110-0.10879-0.10343-0.04608
   0  -2  -3 3370.53    8.41   0-0.99818 0.98504-0.05723-0.11265-0.09992-0.01221
   0  -2  -2   54.29    2.73   0-0.99814 0.98943-0.05814-0.11174-0.10075 0.02600
   0  -1  -6  796.55    4.32   0-0.99791 0.97144-0.06316-0.02178-0.10530-0.11898
  -7  -5  20    0.25    2.59   0-0.99474 0.55954-0.10030-0.32428-0.13892 0.82389
  -7  -2  22    0.05    1.75   0-0.99696 0.57052-0.07797-0.09186-0.11873 0.87822
  -7  -1  22    3.95    1.84   0-0.99645 0.56997-0.08404-0.00090-0.12422 0.88365
  -7   0  22    2.52    1.77   0-0.99682 0.57031-0.07965 0.07958-0.12024 0.87962
  -7   5  18   -2.17    1.70   0-0.99707 0.55266-0.07654 0.50075-0.11743 0.72723
  -7   7  14    4.79    1.66   0-0.99719 0.53500-0.07483 0.66875-0.11588 0.57629
  -7   8  11   -0.59    1.59   0-0.99733 0.52181-0.07292 0.75171-0.11416 0.46254
  -7   9   6   -0.22    1.75   0-0.99722 0.49952-0.07440 0.83809-0.11549 0.27718
  -6  -3  20    6.11    2.03   0-0.99568 0.63524-0.09200-0.16273-0.13143 0.82520
  -6   2  20    2.77    1.39   0-0.99761 0.63698-0.06857 0.23825-0.11021 0.80373
  -6   3  19    7.11    1.67   0-0.99721 0.63212-0.07455 0.32909-0.11563 0.77176
  -6   4  18    3.85    1.41   0-0.99745 0.62789-0.07111 0.41050-0.11251 0.73127
  -6   7  12    1.78    1.47   0-0.99733 0.60108-0.07294 0.66689-0.11417 0.50882
  -6   8 -11   23.00    2.44   0-0.99542 0.49722-0.09437 0.77358-0.13357-0.33093
  -6   8   8    8.41    1.70   0-0.99698 0.58298-0.07765 0.75649-0.11843 0.36371
  -6   9  -3    7.66    1.74   0-0.99730 0.53453-0.07334 0.83724-0.11453-0.05102
  -6   9  -2    2.48    1.70   0-0.99718 0.53884-0.07504 0.83891-0.11607-0.01213
  -6   9  -1    1.02    1.73   0-0.99720 0.54329-0.07475 0.83860-0.11581 0.02497
  -6   9   0   12.57    1.73   0-0.99734 0.54787-0.07273 0.83656-0.11398 0.06049
  -5 -10  -5    2.64    1.89   0-0.99728 0.60120-0.07363-0.77627-0.11480-0.11671
  -5 -10  -4    8.43    1.81   0-0.99754 0.60589-0.06979-0.78009-0.11132-0.08279
  -5 -10  -3    7.01    1.59   0-0.99769 0.61048-0.06719-0.78268-0.10896-0.04775
  -5 -10   0   16.73    1.71   0-0.99763 0.62372-0.06822-0.78158-0.10990 0.06540
  -5 -10   1    0.95    1.73   0-0.99738 0.62791-0.07216-0.77762-0.11346 0.10636
  -5 -10   2   -0.62    1.75   0-0.99693 0.63189-0.07831-0.77144-0.11903 0.14933
  -5  -1  19    8.88    1.62   0-0.99672 0.70660-0.08093-0.00400-0.12141 0.78666
  -5   0  19    2.44    1.58   0-0.99709 0.70694-0.07617 0.07613-0.11710 0.78230
  -5   2 -22    0.53    2.11   0-0.99665 0.52473-0.08175 0.25170-0.12215-0.74499
  -5   2  18    7.22    1.55   0-0.99697 0.70230-0.07778 0.24748-0.11856 0.74632
  -5   4 -20    2.68    2.72   0-0.99531 0.53219-0.09540 0.43521-0.13450-0.65772
  -5   4  16   37.20    1.63   0-0.99725 0.69363-0.07407 0.41348-0.11519 0.66819
  -5   6  12   12.47    1.40   0-0.99692 0.67551-0.07842 0.58756-0.11914 0.52272
  -5   7   9   13.50    1.64   0-0.99702 0.66229-0.07714 0.67115-0.11798 0.40953
  -5   8  -7    2.75    1.91   0-0.99606 0.59042-0.08823 0.76737-0.12801-0.17809
  -5   8   4    2.34    1.50   0-0.99716 0.64025-0.07526 0.75419-0.11627 0.22109
  -4  -9  -8    1.69    1.67   0-0.99700 0.66249-0.07746-0.68745-0.11827-0.21654
  -4  -9  -7    2.14    1.63   0-0.99753 0.66746-0.06990-0.69500-0.11142-0.18599
  -4  -9   3   23.95    1.71   0-0.99752 0.71177-0.07009-0.69463-0.11159 0.18818
  -4  -8 -12    1.50    1.45   0-0.99770 0.64542-0.06699-0.61296-0.10878-0.37568
  -4  -7 -15    0.78    1.51   0-0.99771 0.63208-0.06697-0.52799-0.10876-0.48793
  -4  -6 -17    3.78    1.47   0-0.99781 0.62327-0.06513-0.44483-0.10709-0.56441
  -4  -5 -19    1.34    1.82   0-0.99715 0.61370-0.07541-0.34953-0.11641-0.62989
  -4  -4 -20    5.09    1.78   0-0.99729 0.60936-0.07353-0.26640-0.11471-0.66897
  -4  -2 -21    5.96    1.54   0-0.99768 0.60524-0.06749-0.10244-0.10923-0.71179
  -4  -1  17   86.47    2.09   0-0.99656 0.77243-0.08273-0.00221-0.12303 0.72250
  -4   0  17   35.62    1.71   0-0.99702 0.77284-0.07713 0.07709-0.11797 0.71740
  -4   1 -21    8.19    1.93   0-0.99698 0.60443-0.07767 0.16267-0.11846-0.70241
  -4   2  16   74.15    1.83   0-0.99715 0.76845-0.07537 0.24508-0.11637 0.67837
  -4   3  15   27.76    1.65   0-0.99713 0.76395-0.07573 0.33030-0.11669 0.64131
  -4   5  12    1.11    1.30   0-0.99752 0.75097-0.07004 0.49435-0.11154 0.52407
  -4   6   9   79.79    1.74   0-0.99693 0.73706-0.07828 0.58746-0.11900 0.41948
  -4   7   5    1.41    1.60   0-0.99713 0.71950-0.07574 0.66983-0.11671 0.26779
  -3  -8  -8   25.20    1.68   0-0.99719 0.73756-0.07485-0.60503-0.11590-0.20998
  -3  -8  -7   39.10    1.46   0-0.99771 0.74251-0.06691-0.61296-0.10870-0.17978
  -3  -8   3   50.39    1.75   0-0.99744 0.78654-0.07122-0.60848-0.11261 0.19811
  -3  -7 -12    2.64    1.21   0-0.99755 0.72014-0.06963-0.52529-0.11117-0.36435
  -3  -6 -15   11.69    1.59   0-0.99713 0.70638-0.07576-0.43416-0.11673-0.47101
  -3  -4 -18   16.65    1.70   0-0.99715 0.69301-0.07549-0.26443-0.11648-0.58344
  -3   1 -19    3.09    1.65   0-0.99713 0.68834-0.07575 0.16074-0.11671-0.62042
  -3   4  11   40.34    1.44   0-0.99765 0.82154-0.06795 0.40743-0.10965 0.49378
  -3   6  -9   22.62    2.11   0-0.99545 0.73072-0.09416 0.60363-0.13338-0.22969
  -3   6   5    3.18    1.32   0-0.99747 0.79471-0.07078 0.58003-0.11221 0.27222
  -2  -7  -6   45.03    1.75   0-0.99738 0.82147-0.07218-0.52265-0.11348-0.12867
  -2  -7  -5    4.31    1.33   0-0.99772 0.82624-0.06670-0.52812-0.10852-0.09624
  -2  -7   1   59.29    1.87   0-0.99733 0.85242-0.07290-0.52183-0.11413 0.13375
  -2  -6 -11    7.11    1.62   0-0.99732 0.79921-0.07310-0.43677-0.11432-0.31485
  -2  -6   6   17.38    1.81   0-0.99694 0.87410-0.07816-0.43152-0.11890 0.32541
  -2  -5 -13   15.12    1.39   0-0.99783 0.79081-0.06474-0.36015-0.10673-0.39724
  -2  -4 -15    1.97    1.60   0-0.99744 0.78151-0.07128-0.26861-0.11267-0.46610
  -2  -3 -16   16.32    1.36   0-0.99753 0.77712-0.06986-0.18505-0.11138-0.50477
  -2  -1 -17   83.57    1.84   0-0.99728 0.77234-0.07364-0.01130-0.11480-0.53869
  -2   0 -17   52.88    1.81   0-0.99694 0.77195-0.07821 0.07824-0.11894-0.53451
  -2   3   9   35.48    1.45   0-0.99750 0.88742-0.07035 0.32499-0.11182 0.43020
  -2   4   7  111.62    1.73   0-0.99769 0.87871-0.06723 0.40676-0.10899 0.35265
  -2   5   3  178.76    2.13   0-0.99729 0.86056-0.07351 0.49794-0.11468 0.20891
  -1  -5  -8   12.84    1.68   0-0.99722 0.88724-0.07454-0.35030-0.11562-0.19241
  -1  -5  -7   76.42    1.55   0-0.99784 0.89229-0.06462-0.36021-0.10663-0.16400
  -1  -4 -11  213.35    2.22   0-0.99703 0.87372-0.07699-0.26287-0.11784-0.30238
  -1  -3 -12  145.06    1.79   0-0.99772 0.86993-0.06670-0.18818-0.10851-0.34909
  -1  -2 -13   10.70    1.33   0-0.99759 0.86532-0.06890-0.10101-0.11051-0.38447
  -1   1   7  297.40    2.88   0-0.99721 0.95324-0.07461 0.15949-0.11568 0.36831
   0  -2  -5  936.75    4.14   0-0.99763 0.97564-0.06831-0.10158-0.10997-0.07693
   0  -2  -1 1595.08    6.54   0-0.99775 0.99346-0.06620-0.10367-0.10806 0.07070
   0   0  -6  340.15    3.63   0-0.99743 0.97089-0.07147 0.07148-0.11284-0.11144
  -8   5  19   18.68    1.71   0-0.99623 0.48145-0.08644 0.51062-0.12639 0.76460
  -7   2  21    0.40    1.48   0-0.99642 0.56541-0.08435 0.25401-0.12450 0.84643
  -7   3  20    7.37    1.71   0-0.99585 0.56037-0.09027 0.34478-0.12986 0.81440
  -7   4  19    6.56    1.65   0-0.99615 0.55621-0.08726 0.42663-0.12714 0.77431
  -7   6  16    9.57    1.45   0-0.99667 0.54337-0.08153 0.59059-0.12195 0.65705
  -7   8  10    1.56    1.68   0-0.99602 0.51608-0.08855 0.76733-0.12830 0.43934
  -7   9   4    8.86    1.71   0-0.99554 0.48897-0.09332 0.85703-0.13261 0.21960
  -7   9   5    0.86    1.44   0-0.99643 0.49429-0.08429 0.84799-0.12445 0.24878
  -6   1  20   10.75    1.67   0-0.99595 0.63535-0.08936 0.17417-0.12903 0.82259
  -6   5  16    1.98    1.26   0-0.99640 0.61794-0.08453 0.50876-0.12466 0.66871
  -6   6  14   12.80    1.32   0-0.99637 0.60901-0.08492 0.59401-0.12502 0.59436
  -6   7  11   16.25    1.50   0-0.99576 0.59508-0.09116 0.68511-0.13066 0.48797
  -6   8   7   13.87    1.60   0-0.99577 0.57733-0.09112 0.76996-0.13062 0.33855
  -5 -10  -6    6.49    1.60   0-0.99691 0.59639-0.07859-0.77132-0.11929-0.14963
  -5 -10   3    6.07    1.74   0-0.99617 0.63556-0.08704-0.76268-0.12694 0.19464
  -5  -8  12    3.88    2.91   0-0.99265 0.67183-0.11584-0.56370-0.15296 0.55702
  -5   3  17   14.10    1.35   0-0.99673 0.69758-0.08083 0.33538-0.12131 0.71169
  -5   5  14   10.61    1.21   0-0.99652 0.68401-0.08318 0.50745-0.12344 0.60173
  -5   8  -6   16.15    1.89   0-0.99480 0.59360-0.09982 0.77893-0.13849-0.13025
  -5   8   2    8.26    1.52   0-0.99559 0.62982-0.09281 0.77176-0.13215 0.16226
  -5   8   3   31.86    1.55   0-0.99640 0.63506-0.08456 0.76350-0.12469 0.19216
  -4  -9  -9   15.79    1.86   0-0.99628 0.65733-0.08591-0.67902-0.12591-0.24631
  -4  -9   4   10.49    1.71   0-0.99656 0.71524-0.08278-0.68191-0.12309 0.23707
  -4  -8 -13    6.00    1.50   0-0.99676 0.64004-0.08041-0.59954-0.12094-0.40093
  -4  -8   9    5.16    2.14   0-0.99430 0.73507-0.10393-0.57566-0.14221 0.44308
  -4  -7 -16   18.32    1.80   0-0.99645 0.62639-0.08397-0.51098-0.12416-0.50994
  -4  -6 -18   13.61    1.67   0-0.99636 0.61738-0.08499-0.42496-0.12508-0.58382
  -4  -3 -21    2.74    1.58   0-0.99675 0.60435-0.08057-0.17435-0.12108-0.69996
  -4   7   4  226.54    2.22   0-0.99607 0.71402-0.08805 0.68214-0.12785 0.24158
  -3  -8  -9    0.15    1.57   0-0.99648 0.73241-0.08372-0.59617-0.12393-0.23936
  -3  -8   4   31.21    1.77   0-0.99622 0.78974-0.08656-0.59312-0.12650 0.24938
  -3  -7 -13   -1.63    1.50   0-0.99648 0.71463-0.08371-0.51121-0.12392-0.38900
  -3  -7   8   24.06    2.08   0-0.99572 0.80690-0.09161-0.50302-0.13107 0.40345
  -3  -5 -17   25.00    1.43   0-0.99675 0.69709-0.08057-0.34435-0.12108-0.54146
  -3  -3 -19    3.90    1.32   0-0.99683 0.68821-0.07959-0.17532-0.12019-0.61710
  -3  -1 -20    0.91    1.66   0-0.99580 0.68266-0.09080 0.00587-0.13034-0.64428
  -3   1  14   59.19    1.68   0-0.99639 0.83371-0.08464 0.16949-0.12477 0.62103
  -3   2  13  145.43    1.89   0-0.99569 0.82853-0.09186 0.26158-0.13130 0.59017
  -3   3  12   26.56    1.32   0-0.99633 0.82469-0.08538 0.33998-0.12543 0.54693
  -3   4 -16    1.91    2.76   0-0.98979 0.69415-0.13306 0.47283-0.16848-0.45631
  -3   5   8   20.32    1.38   0-0.99652 0.80709-0.08322 0.50758-0.12348 0.39555
  -3   6   4   37.19    1.54   0-0.99636 0.78917-0.08505 0.59431-0.12514 0.24779
  -2  -7  -8   85.53    1.84   0-0.99620 0.81142-0.08678-0.50807-0.12670-0.19025
  -2  -7  -7   19.73    1.43   0-0.99688 0.81654-0.07892-0.51592-0.11958-0.15997
  -2  -7   2  308.80    2.61   0-0.99646 0.85597-0.08390-0.51081-0.12410 0.18111
  -2  -6 -12   10.31    1.64   0-0.99618 0.79364-0.08692-0.42296-0.12683-0.33974
  -2  -5 -14    5.30    1.37   0-0.99661 0.78515-0.08225-0.34264-0.12260-0.41877
  -2  -2 -17    8.95    1.35   0-0.99680 0.77191-0.07994-0.08997-0.12051-0.53300
  -2   1  11   12.29    1.35   0-0.99657 0.89545-0.08263 0.16749-0.12295 0.51608
  -2   2 -16   14.91    1.87   0-0.99461 0.77394-0.10144 0.27137-0.13995-0.47601
  -2   2  10   21.32    1.41   0-0.99644 0.89084-0.08417 0.25392-0.12434 0.48009
  -2   4   6    6.22    1.66   0-0.99591 0.87251-0.08970 0.42923-0.12934 0.33564
  -2   5   2   35.87    1.72   0-0.99612 0.85497-0.08755 0.51199-0.12740 0.18426
  -1  -5  -9  173.00    2.09   0-0.99632 0.88192-0.08547-0.33936-0.12552-0.21990
  -1  -5   3  138.24    2.57   0-0.99580 0.93450-0.09083-0.33389-0.13037 0.23365
  -1  -3 -13    2.46    1.67   0-0.99621 0.86398-0.08667-0.16821-0.12660-0.36840
  -1  -1 -14   18.78    1.64   0-0.99617 0.85941-0.08707 0.00214-0.12697-0.40538
  -1   0 -14  101.68    2.18   0-0.99535 0.85853-0.09506 0.09510-0.13419-0.39812
  -1   1 -13   28.64    1.74   0-0.99612 0.86367-0.08760 0.17258-0.12745-0.36745
  -1   3   3   75.61    1.81   0-0.99669 0.93492-0.08125 0.33594-0.12170 0.22485
   0  -2  -7  251.11    2.63   0-0.99594 0.96511-0.08944-0.08045-0.12910-0.13257
   0  -2  -6  120.56    2.09   0-0.99696 0.97055-0.07795-0.09193-0.11871-0.10558
   0  -2   0  169.95    3.44   0-0.99630 0.99642-0.08571-0.08416-0.12573 0.12575
   0  -1  -7  727.59    3.79   0-0.99686 0.96597-0.07921-0.00572-0.11985-0.14182
   0   0  -7    8.46    2.39   0-0.99566 0.96471-0.09211 0.09213-0.13152-0.13014
  -8   3  21    2.74    1.69   0-0.99497 0.48911-0.09842 0.35291-0.13723 0.85018
  -8   4  20    5.64    1.58   0-0.99523 0.48491-0.09615 0.43548-0.13517 0.81075
  -8   6  17    6.89    1.58   0-0.99558 0.47191-0.09292 0.60194-0.13226 0.69576
  -7   1  21    0.40    1.61   0-0.99411 0.56313-0.10539 0.19018-0.14353 0.86549
  -7   5  17    5.31    1.59   0-0.99457 0.54573-0.10174 0.52594-0.14022 0.71267
  -7   6  15   -0.86    1.53   0-0.99431 0.53658-0.10380 0.61284-0.14209 0.63983
  -7   7  13    5.81    1.41   0-0.99545 0.52883-0.09410 0.68801-0.13333 0.55639
  -7   8   9    3.37    1.60   0-0.99433 0.50995-0.10363 0.78241-0.14194 0.41562
  -7   9   3    7.43    1.78   0-0.99461 0.48361-0.10141 0.86514-0.13993 0.18956
  -6  -2  20    1.20    1.79   0-0.99344 0.63296-0.11038-0.05946-0.14803 0.84173
  -6   0  20   -0.48    1.63   0-0.99420 0.63364-0.10468 0.10461-0.14288 0.83648
  -6   2  19   33.64    1.60   0-0.99442 0.62936-0.10293 0.27260-0.14130 0.79746
  -6   3  18    9.26    1.55   0-0.99409 0.62456-0.10554 0.36006-0.14366 0.76243
  -6   4  17   -0.85    1.50   0-0.99490 0.62090-0.09898 0.43836-0.13774 0.71914
  -6   8   6    1.81    1.54   0-0.99430 0.57143-0.10391 0.78276-0.14219 0.31277
  -5 -10   4   10.04    1.87   0-0.99492 0.63873-0.09881-0.75088-0.13758 0.24267
  -5  -9   9    0.97    2.05   0-0.99419 0.66013-0.10474-0.65985-0.14293 0.43492
  -5  -3  18    7.22    1.92   0-0.99279 0.69833-0.11489-0.13986-0.15210 0.78009
  -5   1  18   15.72    1.61   0-0.99459 0.69996-0.10154 0.18636-0.14005 0.76784
  -5   4  15   15.70    1.61   0-0.99459 0.68655-0.10156 0.44096-0.14006 0.65571
  -5   6  11   34.54    1.45   0-0.99491 0.66907-0.09893 0.60806-0.13769 0.50393
  -5   7 -12    9.39    2.50   0-0.98993 0.56216-0.13234 0.72669-0.16783-0.32516
  -5   7   8   33.49    1.46   0-0.99553 0.65637-0.09337 0.68739-0.13267 0.38686
  -5   8  -5    7.06    1.82   0-0.99385 0.59707-0.10735 0.78643-0.14530-0.08609
  -5   8   0    5.09    1.59   0-0.99407 0.61944-0.10565 0.78463-0.14376 0.09917
  -5   8   1   30.19    1.70   0-0.99479 0.62459-0.09989 0.77885-0.13855 0.13131
  -4  -9 -10   10.79    1.46   0-0.99534 0.65195-0.09516-0.66977-0.13428-0.27535
  -4  -9   5    5.92    1.81   0-0.99482 0.71792-0.09965-0.66501-0.13834 0.28971
  -4  -8 -14    2.47    1.60   0-0.99542 0.63426-0.09437-0.58558-0.13357-0.42571
  -4  -7 -17   -0.12    1.83   0-0.99462 0.62011-0.10134-0.49361-0.13986-0.53163
  -4  -5 -20    3.67    1.75   0-0.99501 0.60712-0.09800-0.32692-0.13685-0.64684
  -4  -4 -21   10.59    1.87   0-0.99494 0.60257-0.09867-0.24124-0.13746-0.68362
  -4  -3  16   36.96    2.13   0-0.99231 0.76384-0.11808-0.13668-0.15498 0.71718
  -4  -2 -22    4.51    1.75   0-0.99499 0.59811-0.09822-0.07169-0.13705-0.72135
  -4  -1 -22    2.88    1.67   0-0.99535 0.59844-0.09502 0.01009-0.13416-0.72420
  -4   0 -22  151.37    2.33   0-0.99463 0.59768-0.10122 0.10127-0.13976-0.71854
  -4   1  16  130.46    1.90   0-0.99459 0.76593-0.10156 0.18639-0.14007 0.70209
  -4   2 -21    6.81    2.01   0-0.99323 0.60063-0.11186 0.28182-0.14936-0.67143
  -4   3 -20   13.46    2.21   0-0.99201 0.60380-0.11999 0.37488-0.15670-0.62664
  -4   4  13   20.49    1.38   0-0.99562 0.75354-0.09249 0.43193-0.13187 0.58176
  -4   5  11   38.55    1.39   0-0.99557 0.74459-0.09300 0.51730-0.13233 0.50751
  -4   6   8   23.04    1.40   0-0.99515 0.73085-0.09678 0.60597-0.13575 0.39887
  -4   7  -8   20.63    1.81   0-0.99363 0.65844-0.10899 0.70329-0.14678-0.18781
  -4   7   3    8.76    1.58   0-0.99484 0.70836-0.09946 0.69357-0.13817 0.21454
  -3  -8 -10    1.34    1.37   0-0.99553 0.72702-0.09342-0.58647-0.13271-0.26798
  -3  -8   5   23.53    1.83   0-0.99388 0.79182-0.10714-0.57251-0.14510 0.30537
  -3  -7 -14    8.09    1.56   0-0.99498 0.70870-0.09830-0.49661-0.13712-0.41321
  -3  -6 -16   17.37    1.41   0-0.99551 0.70032-0.09353-0.41638-0.13281-0.49233
  -3  -5 -18    3.49    1.65   0-0.99462 0.69052-0.10130-0.32361-0.13983-0.56011
  -3  -4 -19    4.79    1.68   0-0.99491 0.68633-0.09891-0.24099-0.13767-0.59965
  -3  -2 -20   -0.26    1.58   0-0.99539 0.68229-0.09466-0.07525-0.13383-0.64083
  -3  -2  14   13.90    1.93   0-0.99253 0.83001-0.11662-0.05323-0.15366 0.65003
  -3   0 -20   43.20    1.75   0-0.99513 0.68195-0.09699 0.09703-0.13594-0.63864
  -3   0  14  441.54    2.79   0-0.99400 0.83137-0.10620 0.10615-0.14425 0.64054
  -3   2 -19   18.28    1.97   0-0.99291 0.68406-0.11411 0.28406-0.15140-0.58567
  -3   4  10   24.59    1.38   0-0.99553 0.81499-0.09342 0.43290-0.13271 0.47948
  -3   5   7   26.61    1.54   0-0.99432 0.80046-0.10376 0.52811-0.14205 0.37676
  -3   6   3   18.20    1.49   0-0.99495 0.78334-0.09852 0.60779-0.13732 0.22261
  -2  -7  -9    4.51    1.34   0-0.99528 0.80608-0.09564-0.49921-0.13471-0.21964
  -2  -7   3   28.82    1.79   0-0.99484 0.85877-0.09947-0.49522-0.13818 0.23257
  -2  -6 -13   38.39    1.57   0-0.99462 0.78765-0.10129-0.40858-0.13982-0.36415
  -2  -5 -15   22.97    1.70   0-0.99477 0.77888-0.10010-0.32478-0.13875-0.44002
  -2  -4 -16    1.70    1.34   0-0.99566 0.77529-0.09216-0.24773-0.13157-0.48460
  -2  -3 -17    2.91    1.26   0-0.99548 0.77064-0.09381-0.16109-0.13306-0.52049
  -2  -1 -18   25.21    1.57   0-0.99424 0.76487-0.10434 0.01941-0.14257-0.54830
  -2   1 -17   78.01    1.87   0-0.99483 0.76978-0.09962 0.18462-0.13831-0.51509
  -2   3   8  165.11    1.88   0-0.99492 0.88041-0.09886 0.35349-0.13762 0.41864
  -2   5  -7  240.81    3.22   0-0.99310 0.81213-0.11276 0.53732-0.15018-0.12925
  -2   5   1  295.29    2.48   0-0.99471 0.84914-0.10054 0.52499-0.13915 0.15865
  -1  -6  -5   44.98    1.72   0-0.99461 0.89797-0.10141-0.40837-0.13993-0.05588
  -1  -6  -4   39.48    1.67   0-0.99488 0.90266-0.09919-0.41059-0.13792-0.02050
  -1  -6  -3   83.42    1.81   0-0.99489 0.90711-0.09903-0.41074-0.13778 0.01675
  -1  -6  -2   29.04    1.65   0-0.99462 0.91126-0.10132-0.40844-0.13985 0.05621
  -1  -5 -10   23.49    1.66   0-0.99509 0.87626-0.09731-0.32753-0.13623-0.24659
  -1  -4 -12  120.02    1.69   0-0.99554 0.86780-0.09325-0.24661-0.13256-0.32505
  -1  -2 -14   78.04    1.56   0-0.99562 0.85891-0.09256-0.07734-0.13193-0.40044
  -1   2 -12   72.60    2.41   0-0.99346 0.86538-0.11024 0.28014-0.14790-0.30958
  -1   2   5  309.51    2.62   0-0.99518 0.94231-0.09659 0.26638-0.13557 0.31346
  -1   3   2  272.82    2.79   0-0.99422 0.92802-0.10451 0.35920-0.14273 0.20852
   0  -3  -5   12.31    1.98   0-0.99509 0.97317-0.09731-0.15753-0.13622-0.05067
   0  -3  -4  130.65    2.15   0-0.99544 0.97794-0.09418-0.16066-0.13339-0.01612
   0  -3  -3  212.53    2.43   0-0.99542 0.98235-0.09437-0.16046-0.13357 0.02145
   0  -3  -2  205.43    2.70   0-0.99490 0.98625-0.09894-0.15588-0.13770 0.06297
   0  -2  -8   54.40    2.00   0-0.99450 0.95924-0.10233-0.06755-0.14076-0.15830
   0  -1  -8  399.20    3.10   0-0.99523 0.95991-0.09616 0.01123-0.13518-0.16387
  -8   1  22    1.91    1.70   0-0.99310 0.49174-0.11274 0.19752-0.15016 0.90054
  -8   5  18   -1.44    1.43   0-0.99325 0.47404-0.11172 0.53589-0.14924 0.75010
  -8   6  16    9.82    1.87   0-0.99272 0.46461-0.11541 0.62442-0.15257 0.67872
  -8   7  14   10.44    1.51   0-0.99378 0.45679-0.10786 0.70173-0.14576 0.59722
  -8   8  11    2.85    1.46   0-0.99408 0.44376-0.10562 0.78435-0.14373 0.48318
  -7  -3  21    5.79    1.97   0-0.99231 0.56147-0.11807-0.13668-0.15497 0.87715
  -7   0  21    3.04    1.60   0-0.99180 0.56085-0.12133 0.12125-0.15791 0.87991
  -7   2  20    6.69    1.62   0-0.99226 0.55681-0.11840 0.28804-0.15526 0.83983
  -7   4  18   21.55    1.73   0-0.99275 0.54837-0.11520 0.45454-0.15238 0.76219
  -7   7  12    5.74    1.49   0-0.99307 0.52201-0.11296 0.70687-0.15036 0.53607
  -7   8   8    2.89    1.62   0-0.99230 0.50349-0.11813 0.79692-0.15503 0.39137
  -7   9  -6    1.99    1.94   0-0.99314 0.44224-0.11251 0.87643-0.14995-0.13660
  -7   9  -5    7.69    2.05   0-0.99215 0.44569-0.11910 0.88298-0.15590-0.09329
  -7   9  -4    1.18    1.94   0-0.99152 0.44949-0.12305 0.88691-0.15946-0.05237
  -7   9   0    9.74    1.66   0-0.99213 0.46783-0.11923 0.88300-0.15602 0.09360
  -7   9   1    1.95    1.67   0-0.99285 0.47299-0.11447 0.87822-0.15172 0.12665
  -7   9   2    0.42    1.46   0-0.99370 0.47826-0.10849 0.87223-0.14633 0.15861
  -6  -9  12    4.10    2.87   0-0.99036 0.59469-0.12992-0.63459-0.16565 0.56084
  -6  -6  17    4.91    3.16   0-0.98034 0.60670-0.17538-0.33416-0.20651 0.78835
  -6  -4  19    8.95    2.08   0-0.99089 0.62606-0.12684-0.21282-0.16288 0.81934
  -6  -1  20   11.63    1.65   0-0.99311 0.63259-0.11270 0.02774-0.15012 0.84377
  -6   5  15   90.72    1.54   0-0.99359 0.61070-0.10926 0.53349-0.14702 0.65371
  -6   6  13    2.83    1.23   0-0.99397 0.60218-0.10646 0.61554-0.14449 0.57648
  -6   7  10    3.44    1.28   0-0.99364 0.58852-0.10895 0.70290-0.14674 0.46669
  -6   8 -10    5.21    2.02   0-0.99146 0.49769-0.12343 0.80260-0.15981-0.26732
  -6   8   5   -0.23    1.58   0-0.99263 0.56533-0.11597 0.79483-0.15308 0.28630
  -5 -10   5    0.08    1.90   0-0.99289 0.64113-0.11422-0.73544-0.15150 0.29398
  -5   0  18   33.80    1.57   0-0.99201 0.69742-0.11999 0.11992-0.15671 0.78453
  -5   2  17   44.57    1.60   0-0.99315 0.69405-0.11241 0.28208-0.14986 0.74026
  -5   3  16   23.64    1.59   0-0.99324 0.68967-0.11176 0.36629-0.14927 0.70229
  -5   5  13   18.00    1.25   0-0.99386 0.67692-0.10725 0.53151-0.14521 0.58614
  -5   7   7    4.20    1.34   0-0.99362 0.65003-0.10906 0.70308-0.14684 0.36368
  -5   8  -4    1.55    1.62   0-0.99326 0.60091-0.11163 0.79069-0.14916-0.04487
  -5   8  -3   11.92    1.62   0-0.99304 0.60512-0.11322 0.79226-0.15059-0.00607
  -5   8  -2    0.53    1.53   0-0.99313 0.60964-0.11255 0.79157-0.14999 0.03068
  -5   8  -1   17.68    1.57   0-0.99350 0.61444-0.10994 0.78894-0.14764 0.06568
  -4  -9 -11    8.58    1.47   0-0.99414 0.64631-0.10516-0.65977-0.14332-0.30371
  -4  -9   6    1.65    1.86   0-0.99174 0.71926-0.12173-0.64289-0.15827 0.34704
  -4  -8 -15    7.88    1.61   0-0.99365 0.62805-0.10882-0.57112-0.14663-0.45005
  -4  -6 -19   10.10    1.59   0-0.99414 0.61072-0.10511-0.40482-0.14328-0.60303
  -4  -3 -22   11.46    1.74   0-0.99371 0.59687-0.10838-0.14652-0.14623-0.71221
  -4   1 -22    5.04    1.95   0-0.99187 0.59486-0.12093 0.20595-0.15755-0.70069
  -4   2  15  147.88    1.75   0-0.99347 0.76033-0.11017 0.27986-0.14784 0.67247
  -4   3  14  181.93    1.84   0-0.99398 0.75637-0.10639 0.36096-0.14443 0.63169
  -4   5  10    3.73    1.43   0-0.99265 0.73725-0.11581 0.54011-0.15293 0.49076
  -4   6   7   15.73    1.58   0-0.99279 0.72406-0.11487 0.62406-0.15208 0.37785
  -4   7  -7    4.01    1.74   0-0.99125 0.66048-0.12473 0.71900-0.16098-0.13625
  -4   7   1   27.61    1.55   0-0.99214 0.69680-0.11920 0.71332-0.15599 0.15765
  -4   7   2   26.78    1.53   0-0.99351 0.70260-0.10989 0.70400-0.14759 0.18660
  -3  -9  -4    2.18    1.46   0-0.99285 0.75097-0.11451-0.65029-0.15176-0.02448
  -3  -9  -3    6.32    1.61   0-0.99289 0.75544-0.11422-0.65056-0.15150 0.01266
  -3  -9  -2    2.69    1.55   0-0.99268 0.75966-0.11566-0.64911-0.15279 0.05135
  -3  -8 -12   10.98    1.58   0-0.99277 0.71539-0.11506-0.56483-0.15226-0.32324
  -3  -8 -11   51.13    1.52   0-0.99430 0.72136-0.10389-0.57600-0.14217-0.29593
  -3  -7 -15    2.29    1.57   0-0.99301 0.70229-0.11337-0.48154-0.15073-0.43700
  -3  -6 -17   30.29    1.79   0-0.99326 0.69363-0.11162-0.39828-0.14915-0.51339
  -3  -3 -20   19.66    1.45   0-0.99406 0.68100-0.10579-0.14911-0.14388-0.63081
  -3  -1  14   62.08    1.88   0-0.99218 0.82960-0.11895 0.03400-0.15576 0.65209
  -3   1 -20    2.04    1.83   0-0.99232 0.67909-0.11800 0.20301-0.15491-0.61961
  -3   3 -18    5.03    2.06   0-0.98951 0.68505-0.13459 0.38946-0.16986-0.52977
  -3   3  11   16.95    1.52   0-0.99269 0.81663-0.11558 0.37018-0.15273 0.53687
  -3   6  -8   12.84    1.84   0-0.99145 0.73115-0.12349 0.63292-0.15986-0.16584
  -3   6   2   30.58    1.53   0-0.99334 0.77731-0.11107 0.62034-0.14865 0.19659
  -2  -7 -10   11.44    1.33   0-0.99411 0.80047-0.10540-0.48945-0.14354-0.24822
  -2  -7   4  245.22    2.66   0-0.99189 0.86024-0.12079-0.47388-0.15742 0.28921
  -2  -6   7   15.05    2.09   0-0.99060 0.87217-0.12855-0.38110-0.16442 0.40832
  -2  -4 -17    6.88    1.65   0-0.99304 0.76824-0.11318-0.22670-0.15056-0.50300
  -2  -2 -18   16.12    1.35   0-0.99390 0.76457-0.10701-0.06289-0.14498-0.54593
  -2  -2  11  118.42    2.66   0-0.99068 0.88973-0.12809-0.04177-0.16400 0.55723
  -2   0 -18   87.55    1.84   0-0.99304 0.76361-0.11317 0.11322-0.15055-0.54029
  -2   0  11    2.91    1.65   0-0.99352 0.89245-0.10981 0.10978-0.14752 0.54068
  -2   4   5  113.28    1.94   0-0.99319 0.86536-0.11216 0.45169-0.14964 0.31857
  -2   5  -6   15.77    1.97   0-0.99040 0.81385-0.12966 0.55420-0.16542-0.07664
  -2   5   0  117.33    2.06   0-0.99317 0.84317-0.11227 0.53672-0.14973 0.13187
  -1  -6  -7   50.39    1.79   0-0.99336 0.88786-0.11095-0.39885-0.14855-0.12206
  -1  -6  -6   28.79    1.41   0-0.99411 0.89304-0.10541-0.40438-0.14355-0.08967
  -1  -6  -1    0.85    1.50   0-0.99396 0.91503-0.10651-0.40324-0.14453 0.09829
  -1  -6   0  229.71    2.33   0-0.99274 0.91823-0.11521-0.39452-0.15239 0.14354
  -1  -5 -11  157.86    1.95   0-0.99350 0.87024-0.10994-0.31490-0.14763-0.27258
  -1  -4 -13   29.01    1.71   0-0.99350 0.86132-0.10997-0.22989-0.14766-0.34735
  -1  -3 -14  469.02    2.54   0-0.99392 0.85727-0.10680-0.14807-0.14480-0.38759
  -1  -2 -15  113.70    1.81   0-0.99261 0.85148-0.11608-0.05381-0.15317-0.41659
  -1  -1 -15  141.82    1.93   0-0.99288 0.85168-0.11431 0.02939-0.15158-0.41816
  -1   0   7    1.60    1.88   0-0.99278 0.94887-0.11497 0.11494-0.15217 0.40482
   0  -3  -7  116.54    2.17   0-0.99338 0.96261-0.11081-0.14403-0.14842-0.11325
   0  -3  -6  234.99    2.27   0-0.99441 0.96806-0.10303-0.15181-0.14139-0.08289
   0  -3  -1   17.09    2.01   0-0.99357 0.98934-0.10943-0.14539-0.14717 0.10982
   0  -1  -9  501.85    3.27   0-0.99296 0.95321-0.11377 0.02885-0.15109-0.18535
   0  -1   1  260.21    6.48   0-0.99198 0.99647-0.12020 0.03528-0.15689 0.19428
   0   0  -8 3617.57    8.75   0-0.99310 0.95772-0.11279 0.11281-0.15021-0.14883
  -8   0  22   -1.60    1.80   0-0.99062 0.48928-0.12844 0.12834-0.16432 0.91473
  -8   2  21    3.06    1.69   0-0.99107 0.48525-0.12576 0.29538-0.16190 0.87487
  -8   3  20    0.36    1.75   0-0.99052 0.48023-0.12901 0.38348-0.16484 0.84042
  -8   4  19   10.68    1.52   0-0.99137 0.47662-0.12399 0.46331-0.16031 0.79853
  -8   7  13    0.19    1.81   0-0.99085 0.44942-0.12710 0.72096-0.16311 0.57723
  -8   8  10    3.73    1.45   0-0.99180 0.43704-0.12135 0.80008-0.15793 0.46003
  -7  -2  21    1.21    1.88   0-0.99017 0.55928-0.13100-0.03885-0.16663 0.88874
  -7  -1  21    1.30    1.68   0-0.99023 0.55931-0.13067 0.04570-0.16632 0.88838
  -7   3  19   15.23    1.44   0-0.99183 0.55192-0.12113 0.37562-0.15773 0.80491
  -7   5  16    7.19    1.64   0-0.99092 0.53765-0.12666 0.55085-0.16272 0.69781
  -7   6  14   15.05    1.51   0-0.99108 0.52891-0.12573 0.63476-0.16187 0.62227
  -7   9  -3   10.67    1.78   0-0.99124 0.45364-0.12477 0.88860-0.16101-0.01347
  -7   9  -2    0.03    1.70   0-0.99128 0.45811-0.12455 0.88836-0.16081 0.02369
  -7   9  -1   10.27    1.66   0-0.99159 0.46286-0.12264 0.88643-0.15909 0.05932
  -6  -5  18   -1.17    2.53   0-0.98486 0.61562-0.15707-0.26752-0.19008 0.80923
  -6   1  19    2.38    1.63   0-0.99077 0.62574-0.12755 0.21234-0.16352 0.81971
  -6   4  16   18.13    1.63   0-0.99091 0.61248-0.12672 0.46608-0.16277 0.70682
  -6   6  12   23.94    1.53   0-0.99075 0.59452-0.12768 0.63676-0.16364 0.55827
  -6   7   9    9.00    1.60   0-0.99099 0.58144-0.12626 0.72022-0.16236 0.44496
  -6   8  -9   10.31    2.11   0-0.98773 0.49838-0.14378 0.82290-0.17813-0.21163
  -6   8   4    3.80    1.53   0-0.99082 0.55909-0.12724 0.80611-0.16324 0.25912
  -5 -10   6    0.24    1.98   0-0.98960 0.64226-0.13411-0.71551-0.16943 0.34930
  -5  -2  18    7.61    1.74   0-0.99005 0.69554-0.13166-0.03819-0.16722 0.79514
  -5  -1  18   14.68    1.62   0-0.99014 0.69559-0.13116 0.04620-0.16677 0.79464
  -5   4  14   12.35    1.50   0-0.99052 0.67804-0.12901 0.46840-0.16483 0.64312
  -5   6  10    0.45    1.23   0-0.99215 0.66188-0.11912 0.62825-0.15592 0.48480
  -5   7   6  104.49    1.81   0-0.99134 0.64332-0.12416 0.71818-0.16046 0.33995
  -4 -10  -6    4.10    1.82   0-0.99116 0.66553-0.12528-0.72458-0.16147-0.09849
  -4 -10  -5   -0.72    1.68   0-0.99167 0.67048-0.12218-0.72767-0.15867-0.06389
  -4 -10  -4    3.24    1.68   0-0.99196 0.67520-0.12035-0.72948-0.15703-0.02813
  -4 -10  -3    0.85    1.61   0-0.99202 0.67970-0.11993-0.72988-0.15665 0.00889
  -4 -10  -2    0.25    1.53   0-0.99184 0.68395-0.12108-0.72870-0.15769 0.04734
  -4 -10  -1   -0.22    1.64   0-0.99137 0.68791-0.12401-0.72576-0.16032 0.08737
  -4 -10   0   20.42    1.69   0-0.99053 0.69151-0.12893-0.72081-0.16476 0.12921
  -4  -9 -12   -1.08    1.49   0-0.99265 0.64038-0.11585-0.64908-0.15297-0.33147
  -4  -7 -18    2.42    1.64   0-0.99216 0.61320-0.11906-0.47587-0.15586-0.55303
  -4  -5 -21    1.20    1.83   0-0.99189 0.59955-0.12077-0.30414-0.15741-0.66369
  -4  -4 -22    8.71    1.94   0-0.99138 0.59457-0.12391-0.21599-0.16023-0.69823
  -4  -2 -23    0.63    1.74   0-0.99054 0.58921-0.12887-0.04102-0.16471-0.73109
  -4  -2  16   78.67    2.09   0-0.98901 0.76048-0.13728-0.03257-0.17228 0.73443
  -4  -1 -23   20.26    1.90   0-0.99053 0.58916-0.12894 0.04403-0.16477-0.73097
  -4  -1  16  125.87    2.30   0-0.98929 0.76072-0.13576 0.05081-0.17092 0.73301
  -4   0  16   69.87    1.69   0-0.99162 0.76300-0.12247 0.12240-0.15893 0.72099
  -4   4  12   61.02    1.48   0-0.99212 0.74561-0.11933 0.45876-0.15611 0.56864
  -4   7  -6   -0.35    1.73   0-0.98950 0.66316-0.13467 0.72892-0.16993-0.08993
  -4   7   0  131.19    1.96   0-0.99082 0.69106-0.12724 0.72137-0.16323 0.12754
  -3  -9  -7    1.10    1.68   0-0.99138 0.73620-0.12395-0.64090-0.16027-0.12818
  -3  -9  -6    7.83    1.43   0-0.99209 0.74134-0.11953-0.64531-0.15628-0.09477
  -3  -9  -5    1.47    1.28   0-0.99258 0.74627-0.11634-0.64848-0.15341-0.06024
  -3  -9  -1    7.49    1.54   0-0.99216 0.76357-0.11905-0.64570-0.15585 0.09180
  -3  -9   0   16.04    1.68   0-0.99126 0.76710-0.12467-0.64005-0.16093 0.13428
  -3  -8 -13   30.43    1.65   0-0.99088 0.70907-0.12689-0.55301-0.16292-0.34999
  -3  -8   6    6.61    1.79   0-0.98953 0.79190-0.13448-0.54514-0.16976 0.36741
  -3  -5 -19   13.55    1.70   0-0.99166 0.68311-0.12222-0.30267-0.15871-0.57862
  -3  -4 -20   35.06    1.72   0-0.99163 0.67860-0.12241-0.21747-0.15889-0.61583
  -3  -2 -21   21.87    1.73   0-0.99141 0.67387-0.12373-0.04616-0.16007-0.65198
  -3  -1 -21    4.23    1.65   0-0.99149 0.67391-0.12323 0.03832-0.15962-0.65238
  -3   0 -21    5.37    1.80   0-0.98974 0.67210-0.13339 0.13345-0.16878-0.64318
  -3   1  13   29.98    1.57   0-0.99114 0.82403-0.12536 0.21019-0.16154 0.62044
  -3   2  12   35.01    1.64   0-0.99084 0.81926-0.12712 0.29683-0.16313 0.58464
  -3   4   9   21.65    1.33   0-0.99217 0.80721-0.11900 0.45847-0.15581 0.46522
  -3   5   6   19.88    1.27   0-0.99136 0.79308-0.12402 0.54838-0.16034 0.35768
  -3   6  -7   25.06    1.91   0-0.98827 0.73239-0.14108 0.65049-0.17570-0.11263
  -3   6   1   35.68    1.53   0-0.99160 0.77114-0.12255 0.63184-0.15901 0.16959
  -2  -8  -6    7.73    1.58   0-0.99074 0.81486-0.12774-0.55206-0.16369-0.07844
  -2  -8  -5   43.64    1.66   0-0.99120 0.81976-0.12499-0.55480-0.16121-0.04351
  -2  -8  -4   32.69    1.69   0-0.99140 0.82438-0.12379-0.55599-0.16013-0.00720
  -2  -8  -3   34.64    1.67   0-0.99131 0.82873-0.12432-0.55544-0.16061 0.03068
  -2  -8  -2   25.58    1.56   0-0.99089 0.83273-0.12684-0.55290-0.16288 0.07035
  -2  -7 -12   17.31    1.43   0-0.99081 0.78831-0.12729-0.46757-0.16329-0.30327
  -2  -7 -11    4.76    1.20   0-0.99263 0.79456-0.11598-0.47888-0.15308-0.27607
  -2  -6 -14   53.67    1.43   0-0.99260 0.78118-0.11618-0.39369-0.15327-0.38810
  -2  -5 -16   12.47    1.44   0-0.99228 0.77195-0.11827-0.30660-0.15515-0.46102
  -2  -5   9   13.01    3.26   0-0.97956 0.86992-0.17826-0.24640-0.20910 0.52770
  -2  -3 -18   25.04    1.35   0-0.99237 0.76308-0.11772-0.13716-0.15465-0.53628
  -2  -1  11   12.63    1.72   0-0.99067 0.88967-0.12811 0.04317-0.16402 0.55721
  -2   1  10   79.04    1.96   0-0.99125 0.88571-0.12471 0.20956-0.16095 0.51672
  -2   2   9   25.43    1.46   0-0.99214 0.88212-0.11918 0.28892-0.15597 0.47435
  -2   3 -15   92.30    2.62   0-0.98785 0.77155-0.14318 0.39803-0.17759-0.40093
  -2   3   7   53.90    1.87   0-0.99069 0.87177-0.12799 0.38262-0.16391 0.40756
  -2   5  -5   27.67    1.95   0-0.98899 0.81686-0.13739 0.56191-0.17238-0.03231
  -2   5  -2   17.82    1.73   0-0.99022 0.83137-0.13067 0.55515-0.16633 0.07374
  -2   5  -1  287.04    2.55   0-0.99162 0.83720-0.12244 0.54690-0.15891 0.10368
  -1  -6  -9    8.46    1.64   0-0.99106 0.87670-0.12588-0.38394-0.16201-0.18340
  -1  -6  -8   42.00    1.51   0-0.99235 0.88242-0.11783-0.39198-0.15475-0.15326
  -1  -6   1  210.86    2.38   0-0.99066 0.92056-0.12821-0.38150-0.16412 0.19265
  -1  -5 -12    4.44    1.56   0-0.99149 0.86379-0.12327-0.30157-0.15966-0.29795
  -1  -5   4   33.45    2.10   0-0.99129 0.93442-0.12444-0.30027-0.16072 0.30138
  -1  -4 -14   19.95    1.64   0-0.99085 0.85424-0.12708-0.21276-0.16310-0.36931
  -1  -4   6  556.30    5.75   0-0.98616 0.93807-0.15122-0.18851-0.18482 0.40021
  -1  -3 -15  195.63    2.19   0-0.99085 0.84976-0.12709-0.12778-0.16310-0.40669
  -1   0 -15   21.36    1.66   0-0.99095 0.84969-0.12653 0.12657-0.16259-0.40711
  -1   1 -14   20.79    1.67   0-0.99106 0.85418-0.12585 0.21084-0.16199-0.37029
  -1   1   6  170.41    2.31   0-0.99222 0.94383-0.11867 0.20355-0.15551 0.37077
  -1   3   1   35.52    2.08   0-0.99068 0.92006-0.12810 0.38280-0.16401 0.19244
   0  -3  -8   34.08    1.54   0-0.99197 0.95677-0.12026-0.13458-0.15694-0.14212
   0  -3   0    0.99    1.95   0-0.99066 0.99085-0.12817-0.12664-0.16407 0.16411
   0  -2  -9  295.54    2.34   0-0.99257 0.95289-0.11635-0.05353-0.15342-0.18303
   0  -2   1 1557.85    7.86   0-0.99117 0.99572-0.12517-0.04469-0.16137 0.19877
   0   1  -5  420.92    5.98   0-0.98760 0.96542-0.14444 0.22938-0.17872-0.00816
   0   1  -4  209.06    6.24   0-0.98603 0.96827-0.15186 0.23680-0.18540 0.03589
  -8  -1  22   -1.09    1.78   0-0.98889 0.48758-0.13790 0.05293-0.17284 0.92330
  -8   5  17    3.46    1.38   0-0.98912 0.46548-0.13667 0.56082-0.17173 0.73523
  -8   6  15    3.73    1.66   0-0.98896 0.45642-0.13751 0.64651-0.17249 0.66129
  -8   8   9    3.31    1.61   0-0.98915 0.42996-0.13653 0.81526-0.17160 0.43635
  -8   9   3    3.12    1.78   0-0.98919 0.40338-0.13632 0.89999-0.17142 0.21212
  -7  -4  20    3.19    2.18   0-0.98490 0.54965-0.15687-0.18279-0.18990 0.87476
  -7   1  20    4.05    1.67   0-0.98792 0.55250-0.14285 0.22762-0.17729 0.86189
  -7   4  17    4.39    1.53   0-0.98791 0.53909-0.14290 0.48222-0.17734 0.74979
  -7   7  11    1.60    1.29   0-0.99010 0.51460-0.13138 0.72528-0.16697 0.51533
  -7   8   7    0.86    1.39   0-0.98998 0.49673-0.13202 0.81081-0.16754 0.36653
  -6   0  19   -0.73    1.67   0-0.98698 0.62199-0.14739 0.14729-0.18138 0.83760
  -6   2  18    6.92    1.44   0-0.98901 0.61951-0.13729 0.30694-0.17229 0.79109
  -6   3  17    4.59    1.26   0-0.98916 0.61520-0.13646 0.39096-0.17154 0.75296
  -6   5  14    1.25    1.19   0-0.98966 0.60233-0.13377 0.55799-0.16912 0.63846
  -6   7   8    0.51    1.49   0-0.98787 0.57389-0.14308 0.73703-0.17750 0.42275
  -6   8   3   20.98    1.54   0-0.98894 0.55277-0.13765 0.81653-0.17262 0.23114
  -5  -9  10    1.00    2.28   0-0.98615 0.65649-0.15129-0.61324-0.18489 0.51424
  -5  -4  17   27.40    2.19   0-0.98476 0.68590-0.15750-0.18218-0.19047 0.78113
  -5   1  17   32.52    1.59   0-0.98837 0.68930-0.14057 0.22537-0.17524 0.76567
  -5   3  15    4.68    1.49   0-0.98794 0.67993-0.14276 0.39729-0.17721 0.69287
  -5   5  12    2.91    1.26   0-0.99014 0.66877-0.13115 0.55540-0.16676 0.57034
  -5   6   9   49.08    1.72   0-0.98869 0.65399-0.13896 0.64808-0.17379 0.46532
  -5   7   5   24.07    1.62   0-0.98875 0.63630-0.13862 0.73264-0.17348 0.31562
  -4 -10  -8   12.55    1.78   0-0.98947 0.65497-0.13485-0.71504-0.17009-0.16469
  -4 -10  -7    4.12    1.49   0-0.99043 0.66037-0.12954-0.72034-0.16531-0.13206
  -4 -10   1    1.40    1.64   0-0.98922 0.69463-0.13615-0.71357-0.17126 0.17311
  -4  -4  15   34.91    2.48   0-0.98268 0.74981-0.16625-0.17345-0.19832 0.72320
  -4   0 -23    5.45    1.83   0-0.98867 0.58726-0.13905 0.13913-0.17388-0.72181
  -4   1  15   78.88    1.72   0-0.98817 0.75508-0.14157 0.22638-0.17614 0.70080
  -4   3  13   32.25    1.67   0-0.98900 0.74696-0.13730 0.39186-0.17230 0.62220
  -4   4 -19    1.08    2.66   0-0.98089 0.59706-0.17326 0.51306-0.20461-0.54126
  -4   5   9  152.98    1.90   0-0.98878 0.72895-0.13845 0.56275-0.17334 0.47380
  -4   6   6   37.87    1.42   0-0.98990 0.71674-0.13250 0.64169-0.16797 0.35639
  -4   7  -5    7.26    1.59   0-0.98844 0.66653-0.14024 0.73447-0.17495-0.04755
  -4   7  -4   47.24    1.72   0-0.98801 0.67053-0.14237 0.73657-0.17686-0.00827
  -4   7  -3   33.74    1.61   0-0.98814 0.67509-0.14172 0.73590-0.17627 0.02850
  -4   7  -2   51.30    1.71   0-0.98873 0.68010-0.13875 0.73291-0.17360 0.06319
  -4   7  -1   22.54    1.59   0-0.98965 0.68546-0.13383 0.72798-0.16917 0.09612
  -3  -9  -9    4.40    1.74   0-0.98925 0.72520-0.13602-0.62884-0.17115-0.19211
  -3  -9  -8    0.68    1.38   0-0.99044 0.73082-0.12948-0.63538-0.16525-0.16060
  -3  -9   1    8.98    1.55   0-0.98982 0.77009-0.13289-0.63181-0.16833 0.17908
  -3  -9   2   18.19    1.76   0-0.98765 0.77235-0.14415-0.62053-0.17846 0.22660
  -3  -8 -14    0.34    1.67   0-0.98862 0.70236-0.13931-0.54059-0.17411-0.37620
  -3  -7 -16    2.83    1.47   0-0.99054 0.69538-0.12888-0.46602-0.16472-0.46041
  -3  -7   9   12.29    2.24   0-0.98570 0.80129-0.15333-0.44126-0.18672 0.49648
  -3  -6 -18    7.19    1.45   0-0.99034 0.68626-0.13003-0.37987-0.16575-0.53419
  -3  -3 -21   14.39    1.53   0-0.99000 0.67249-0.13194-0.12293-0.16748-0.64461
  -3   6  -6   72.59    2.18   0-0.98620 0.73474-0.15107 0.66046-0.18469-0.06628
  -3   6  -1  124.12    1.94   0-0.98817 0.75885-0.14161 0.65092-0.17618 0.11203
  -3   6   0   46.22    1.42   0-0.98984 0.76495-0.13280 0.64210-0.16825 0.14146
  -2  -8  -8   15.17    1.65   0-0.98903 0.80429-0.13718-0.54264-0.17219-0.14474
  -2  -8  -7   51.27    1.50   0-0.99001 0.80970-0.13185-0.54796-0.16739-0.11214
  -2  -8  -1   54.39    1.64   0-0.99005 0.83632-0.13164-0.54808-0.16720 0.11207
  -2  -8   0   15.04    1.57   0-0.98866 0.83935-0.13910-0.54061-0.17392 0.15618
  -2  -7 -13    4.38    1.47   0-0.98862 0.78168-0.13928-0.45558-0.17408-0.32988
  -2  -6 -15   27.77    1.38   0-0.99007 0.77422-0.13155-0.37832-0.16712-0.41166
  -2  -5 -17   17.57    1.72   0-0.98911 0.76435-0.13673-0.28813-0.17179-0.48178
  -2  -4 -18    5.43    1.59   0-0.98956 0.76031-0.13434-0.20552-0.16964-0.52132
  -2  -3 -19   27.18    1.59   0-0.98816 0.75444-0.14161-0.11325-0.17618-0.55215
  -2  -2 -19   54.32    1.71   0-0.98965 0.75588-0.13384-0.03604-0.16918-0.55912
  -2  -1 -19    6.99    1.65   0-0.98952 0.75571-0.13453 0.04962-0.16980-0.55846
  -2   1 -18   23.92    1.66   0-0.98855 0.75906-0.13966 0.22468-0.17443-0.51636
  -2   2 -17    7.53    1.77   0-0.98634 0.76123-0.15042 0.32037-0.18411-0.46924
  -2   4   4   15.56    1.43   0-0.98952 0.85726-0.13458 0.47411-0.16985 0.30142
  -2   5  -4    7.23    1.69   0-0.98866 0.82096-0.13907 0.56358-0.17389 0.00657
  -2   5  -3  220.60    2.58   0-0.98916 0.82589-0.13647 0.56096-0.17155 0.04159
  -1  -6 -10   24.69    1.65   0-0.98944 0.87066-0.13497-0.37485-0.17020-0.21261
  -1  -5 -13   29.68    1.69   0-0.98902 0.85689-0.13722-0.28761-0.17223-0.32278
  -1  -2 -16    3.63    1.53   0-0.98859 0.84301-0.13948-0.03040-0.17426-0.43290
  -1  -2   7   37.93    3.66   0-0.98006 0.93627-0.17641 0.00655-0.20743 0.46013
  -1  -1 -16   93.97    1.79   0-0.98828 0.84265-0.14105 0.05615-0.17568-0.43145
  -1  -1   7  280.73    3.64   0-0.98599 0.94214-0.15203 0.06709-0.18555 0.43822
  -1   2   4  194.50    2.47   0-0.99009 0.93280-0.13142 0.30120-0.16701 0.30753
   0  -4  -7  155.03    2.17   0-0.98879 0.95807-0.13843-0.20137-0.17332-0.08835
   0  -4  -6   91.34    1.72   0-0.98970 0.96341-0.13358-0.20622-0.16895-0.05533
   0  -4  -5  113.48    1.83   0-0.99020 0.96833-0.13084-0.20896-0.16648-0.02041
   0  -4  -4  511.37    2.87   0-0.99023 0.97279-0.13065-0.20915-0.16631 0.01681
   0  -4  -3  215.94    2.25   0-0.98970 0.97668-0.13360-0.20619-0.16896 0.05686
   0  -4  -2  217.34    2.56   0-0.98839 0.97980-0.14047-0.19931-0.17515 0.10043
   0  -3  -9   42.10    1.51   0-0.99015 0.95053-0.13107-0.12377-0.16669-0.16977
   0  -2 -10   41.08    1.52   0-0.99012 0.94601-0.13127-0.03860-0.16687-0.20697
   0  -1 -10  124.79    1.93   0-0.99001 0.94583-0.13190 0.04698-0.16743-0.20640
   0   0  -9   70.39    2.14   0-0.98971 0.94990-0.13351 0.13354-0.16889-0.16754
   0   1  -6  763.66    6.47   0-0.98572 0.95912-0.15325 0.23820-0.18665-0.03761
  -8   1  21    4.85    1.62   0-0.98655 0.48075-0.14943 0.23418-0.18321 0.89622
  -8   4  18   10.49    1.67   0-0.98610 0.46691-0.15151 0.49081-0.18508 0.78594
  -8   7  12   18.61    1.46   0-0.98730 0.44143-0.14589 0.73974-0.18003 0.55679
  -8   8   8    0.70    1.66   0-0.98619 0.42257-0.15111 0.82984-0.18472 0.41213
  -8   9   1    0.76    1.78   0-0.98632 0.39164-0.15050 0.91420-0.18417 0.15018
  -7   2  19   14.58    1.66   0-0.98594 0.54605-0.15224 0.32186-0.18574 0.83294
  -7   3  18   -1.10    1.62   0-0.98605 0.54170-0.15177 0.40624-0.18531 0.79513
  -7   5  15   34.17    1.57   0-0.98615 0.52844-0.15130 0.57547-0.18489 0.68263
  -7   6  13    2.74    1.23   0-0.98700 0.52040-0.14730 0.65633-0.18129 0.60433
  -7   7  10   35.81    1.37   0-0.98657 0.50664-0.14934 0.74324-0.18313 0.49414
  -7   8   6    1.56    1.36   0-0.98743 0.48975-0.14524 0.82404-0.17945 0.34108
  -6  -3  19    8.76    1.92   0-0.98475 0.61987-0.15755-0.09721-0.19051 0.84689
  -6  -1  19    2.84    1.63   0-0.98396 0.61900-0.16093 0.07595-0.19355 0.84982
  -6   4  15   69.00    1.72   0-0.98548 0.60262-0.15431 0.49365-0.18760 0.69429
  -6   6  11    4.96    1.14   0-0.98674 0.58608-0.14856 0.65763-0.18243 0.53971
  -6   7 -14   10.36    2.92   0-0.97830 0.46680-0.18286 0.77721-0.21322-0.36343
  -6   8  -8    0.69    1.89   0-0.98464 0.49972-0.15804 0.83714-0.19095-0.16144
  -6   8   1   38.76    1.73   0-0.98520 0.54017-0.15557 0.83447-0.18873 0.17255
  -6   8   2   -1.52    1.30   0-0.98704 0.54644-0.14713 0.82601-0.18114 0.20231
  -5 -10   7    3.84    2.13   0-0.98425 0.64133-0.15970-0.68988-0.19244 0.40970
  -5  -6  15   22.28    3.64   0-0.95576 0.64811-0.24776-0.26179-0.27116 0.78718
  -5   2  16    9.82    1.33   0-0.98702 0.68348-0.14723 0.31689-0.18123 0.73427
  -5   4 -21    2.60    2.83   0-0.97879 0.51120-0.18108 0.52089-0.21162-0.61794
  -5   5  11   32.40    1.51   0-0.98536 0.65956-0.15484 0.57909-0.18808 0.55430
  -5   7 -11   -0.35    2.09   0-0.98176 0.55842-0.16990 0.76421-0.20159-0.25402
  -5   7   4  103.88    1.83   0-0.98591 0.62903-0.15237 0.74640-0.18585 0.29063
  -4 -10   2    2.56    1.67   0-0.98727 0.69710-0.14602-0.70367-0.18014 0.21939
  -4  -9   7   11.94    1.91   0-0.98631 0.71825-0.15057-0.61402-0.18424 0.41038
  -4  -8  10    2.31    2.33   0-0.98330 0.72848-0.16371-0.51584-0.19604 0.53428
  -4   2 -22    5.50    2.06   0-0.98369 0.58663-0.16206 0.33204-0.19456-0.66360
  -4   2  14   14.82    1.28   0-0.98739 0.74982-0.14543 0.31511-0.17961 0.66688
  -4   4  11   27.96    1.43   0-0.98723 0.73629-0.14621 0.48563-0.18032 0.55549
  -4   6   5    3.77    1.54   0-0.98651 0.70892-0.14961 0.65880-0.18337 0.33443
  -3  -9 -11    3.73    1.56   0-0.98604 0.71311-0.15181-0.61307-0.18535-0.25272
  -3  -9 -10    2.18    1.43   0-0.98779 0.71930-0.14349-0.62138-0.17787-0.22279
  -3  -8 -15    2.30    1.71   0-0.98593 0.69523-0.15229-0.52760-0.18579-0.40193
  -3  -7 -17    3.66    1.49   0-0.98752 0.68791-0.14482-0.45008-0.17906-0.48347
  -3  -6 -19    0.39    1.63   0-0.98670 0.67818-0.14872-0.36116-0.18258-0.55476
  -3  -5 -20   11.96    1.57   0-0.98782 0.67483-0.14334-0.28154-0.17773-0.59700
  -3  -4 -21    9.76    1.65   0-0.98727 0.66980-0.14600-0.19387-0.18013-0.63198
  -3  -2 -22    0.66    1.65   0-0.98585 0.66386-0.15264-0.01723-0.18610-0.66334
  -3  -1 -22    4.16    1.58   0-0.98526 0.66322-0.15532 0.07043-0.18851-0.66089
  -3   0  13    7.15    1.59   0-0.98536 0.81830-0.15485 0.15478-0.18808 0.64700
  -3   1 -21    2.23    1.85   0-0.98435 0.66667-0.15925 0.24429-0.19204-0.61985
  -3   2 -20   -0.05    1.82   0-0.98341 0.67011-0.16325 0.33322-0.19563-0.57882
  -3   3  10   90.25    1.53   0-0.98722 0.80674-0.14624 0.40082-0.18034 0.52712
  -3   4   8   50.84    1.47   0-0.98755 0.79816-0.14468 0.48414-0.17894 0.45099
  -3   5   5  210.59    1.88   0-0.98769 0.78498-0.14397 0.56833-0.17830 0.33829
  -3   6  -5    5.43    1.77   0-0.98517 0.73815-0.15568 0.66505-0.18883-0.02477
  -3   6  -4   26.92    1.85   0-0.98504 0.74244-0.15628 0.66563-0.18937 0.01313
  -3   6  -3   19.14    1.64   0-0.98561 0.74744-0.15374 0.66308-0.18709 0.04822
  -3   6  -2   83.51    1.90   0-0.98671 0.75296-0.14870 0.65802-0.18256 0.08105
  -2  -8 -10    6.73    1.66   0-0.98620 0.79260-0.15104-0.52880-0.18466-0.20708
  -2  -8  -9    7.32    1.36   0-0.98776 0.79859-0.14361-0.53622-0.17798-0.17635
  -2  -8   1   78.48    1.78   0-0.98650 0.84161-0.14967-0.53002-0.18343 0.20308
  -2  -7 -14   19.41    1.55   0-0.98602 0.77464-0.15189-0.44297-0.18542-0.35594
  -2  -7   5   14.34    1.79   0-0.98652 0.85929-0.14959-0.44506-0.18335 0.35253
  -2  -6 -16   44.44    1.66   0-0.98699 0.76670-0.14734-0.36252-0.18133-0.43484
  -2   0 -19    2.26    1.54   0-0.98702 0.75314-0.14724 0.14731-0.18124-0.54698
  -1  -7  -5    4.85    1.51   0-0.98588 0.88928-0.15250-0.44226-0.18598-0.00982
  -1  -7  -4   15.38    1.53   0-0.98579 0.89362-0.15293-0.44181-0.18636 0.02796
  -1  -6 -11   46.93    1.48   0-0.98748 0.86426-0.14498-0.36484-0.17921-0.24099
  -1  -6   2  123.83    2.17   0-0.98715 0.92148-0.14659-0.36310-0.18066 0.24659
  -1  -5 -14   16.39    1.60   0-0.98605 0.84949-0.15174-0.27309-0.18529-0.34712
  -1  -4 -15   68.01    1.58   0-0.98757 0.84653-0.14456-0.19528-0.17883-0.39097
  -1  -3 -16   79.11    1.78   0-0.98696 0.84143-0.14751-0.10734-0.18149-0.42569
  -1   0 -16   13.92    1.69   0-0.98488 0.83920-0.15697 0.15703-0.18999-0.41711
  -1   2 -13   11.79    1.87   0-0.98450 0.85199-0.15863 0.32855-0.19148-0.30338
  -1   3   0 2050.34    6.50   0-0.98597 0.91093-0.15212 0.40682-0.18563 0.17668
   0  -4  -8   58.53    1.61   0-0.98747 0.95233-0.14504-0.19476-0.17927-0.11980
   0  -4  -1   63.21    2.04   0-0.98593 0.98175-0.15232-0.18745-0.18581 0.14847
   0  -3 -10   99.79    1.63   0-0.98788 0.94383-0.14302-0.11182-0.17745-0.19640
   0  -2 -11  116.28    1.70   0-0.98708 0.93854-0.14693-0.02294-0.18096-0.23027
   0  -1 -11   69.19    1.85   0-0.98634 0.93774-0.15044 0.06553-0.18412-0.22710
   0   0 -10 1072.87    4.50   0-0.98549 0.94126-0.15428 0.15432-0.18757-0.18624
  -9   5  17   18.03    1.82   0-0.98303 0.38459-0.16479 0.58889-0.19701 0.75156
  -9   6  15    3.75    1.64   0-0.98308 0.37574-0.16460 0.67356-0.19684 0.67670
  -8   0  21   -0.80    1.75   0-0.98207 0.47629-0.16867 0.16854-0.20049 0.91353
  -8   2  20    0.12    1.42   0-0.98441 0.47414-0.15903 0.32862-0.19184 0.86744
  -8   3  19   12.74    1.42   0-0.98435 0.46962-0.15927 0.41372-0.19205 0.83028
  -8   5  16    7.01    1.37   0-0.98388 0.45580-0.16125 0.58539-0.19383 0.71998
  -8   6  14    1.76    1.48   0-0.98436 0.44739-0.15921 0.66820-0.19201 0.64345
  -8   7  11    4.21    1.53   0-0.98318 0.43288-0.16420 0.75804-0.19648 0.53590
  -8   8   7   -0.99    1.79   0-0.98296 0.41491-0.16508 0.84381-0.19727 0.38732
  -7  -3  20    8.03    1.94   0-0.97942 0.54412-0.17881-0.07596-0.20959 0.89437
  -7   0  20    3.97    1.59   0-0.98352 0.54813-0.16276 0.16265-0.19519 0.87982
  -7   7   9    1.39    1.49   0-0.98254 0.49818-0.16680 0.76069-0.19881 0.47247
  -7   8   4    8.76    1.57   0-0.98185 0.47531-0.16953 0.84834-0.20126 0.28820
  -7   8   5    8.22    1.35   0-0.98470 0.48258-0.15776 0.83656-0.19070 0.31499
  -6  -2  19   34.36    1.74   0-0.98279 0.61787-0.16576-0.00410-0.19789 0.85421
  -6   1  18    8.14    1.56   0-0.98279 0.61333-0.16576 0.25053-0.19789 0.81671
  -6   3  16   77.80    1.73   0-0.98242 0.60402-0.16728 0.42176-0.19925 0.74330
  -6   5  13    8.42    1.17   0-0.98464 0.59288-0.15804 0.58224-0.19095 0.62293
  -6   7   7   -1.83    1.32   0-0.98433 0.56592-0.15936 0.75331-0.19213 0.40003
  -6   8  -7    3.47    1.85   0-0.98230 0.50181-0.16776 0.84682-0.19968-0.11536
  -6   8  -6    1.64    1.78   0-0.98073 0.50467-0.17390 0.85294-0.20519-0.07249
  -6   8  -1    5.56    1.60   0-0.98200 0.52811-0.16893 0.84787-0.20073 0.10984
  -6   8   0   11.06    1.66   0-0.98350 0.53404-0.16288 0.84180-0.19530 0.14176
  -5  -5  16   21.44    2.60   0-0.97280 0.66954-0.20127-0.22335-0.22969 0.78304
  -5   0  17   11.51    1.55   0-0.98316 0.68413-0.16427 0.16418-0.19655 0.78700
  -5   4  13   11.76    1.35   0-0.98501 0.66811-0.15640 0.49578-0.18947 0.63041
  -5   6   8    1.33    1.29   0-0.98455 0.64542-0.15840 0.66753-0.19128 0.44545
  -5   7   3   45.92    1.73   0-0.98290 0.62159-0.16534 0.75938-0.19751 0.26493
  -4 -10   3    0.33    1.69   0-0.98441 0.69867-0.15900-0.69066-0.19181 0.26845
  -4  -5  14    2.74    2.76   0-0.96472 0.72746-0.22488-0.19975-0.25078 0.73833
  -4   0  15    0.03    1.45   0-0.98203 0.74898-0.16883 0.16874-0.20063 0.72532
  -4   1 -23   21.07    1.89   0-0.98330 0.58184-0.16368 0.24872-0.19602-0.69960
  -4   3 -21    2.14    2.18   0-0.97840 0.58573-0.18250 0.43740-0.21289-0.60781
  -4   5   8    1.19    1.28   0-0.98397 0.71971-0.16089 0.58519-0.19351 0.45662
  -4   6 -12   15.11    2.59   0-0.97173 0.61884-0.20458 0.71404-0.23266-0.25145
  -4   6   4   89.53    1.74   0-0.98270 0.70068-0.16614 0.67534-0.19822 0.31192
  -3  -9 -12    4.00    1.62   0-0.98397 0.70660-0.16091-0.60397-0.19353-0.28195
  -3  -9   3   13.13    1.70   0-0.98441 0.77353-0.15901-0.60565-0.19182 0.27735
  -3  -8   7   13.01    1.97   0-0.98150 0.78828-0.17092-0.50867-0.20251 0.43755
  -3  -7 -18    1.29    1.71   0-0.98391 0.67986-0.16115-0.43374-0.19374-0.50620
  -3  -5 -21   -3.54    1.81   0-0.98307 0.66563-0.16464-0.26023-0.19688-0.61526
  -3  -3 -22   15.33    1.74   0-0.98463 0.66267-0.15808-0.09678-0.19099-0.65849
  -3  -3  13   24.42    2.01   0-0.97813 0.81122-0.18344-0.07134-0.21374 0.67278
  -3   0 -22   -0.67    1.78   0-0.98193 0.65985-0.16922 0.16930-0.20098-0.64836
  -3   1  12    9.26    1.58   0-0.98240 0.81086-0.16738 0.25220-0.19933 0.62086
  -3   2  11  203.46    2.07   0-0.98342 0.80740-0.16320 0.33290-0.19559 0.57974
  -3   5   4   17.04    1.57   0-0.98333 0.77619-0.16356 0.58793-0.19591 0.31854
  -2  -8 -11    3.83    1.31   0-0.98433 0.78628-0.15936-0.52048-0.19214-0.23700
  -2  -8   2   26.34    1.58   0-0.98324 0.84277-0.16395-0.51572-0.19625 0.25330
  -2  -7 -15   14.63    1.57   0-0.98297 0.76714-0.16506-0.42979-0.19726-0.38151
  -2  -6 -17   17.29    1.69   0-0.98334 0.75860-0.16354-0.34631-0.19589-0.45769
  -2  -5 -18   12.86    1.39   0-0.98522 0.75602-0.15547-0.26939-0.18864-0.50233
  -2  -4 -19    7.89    1.40   0-0.98518 0.75150-0.15564-0.18421-0.18879-0.53956
  -2  -3 -20   20.41    1.50   0-0.98286 0.74469-0.16550-0.08935-0.19765-0.56808
  -2  -2 -20    0.86    1.68   0-0.98407 0.74585-0.16048-0.00939-0.19314-0.57256
  -2  -1 -20   18.26    1.70   0-0.98316 0.74489-0.16429 0.07940-0.19656-0.56910
  -2   0  10   89.55    2.07   0-0.98341 0.87792-0.16325 0.16320-0.19563 0.55142
  -2   1   9   99.52    2.07   0-0.98196 0.87199-0.16912 0.25396-0.20090 0.51930
  -2   2   8    6.95    1.48   0-0.98520 0.87075-0.15557 0.32530-0.18873 0.46975
  -2   3   6   10.83    1.44   0-0.98469 0.86134-0.15782 0.41244-0.19075 0.39704
  -2   4   3   59.82    1.62   0-0.98489 0.84821-0.15695 0.49648-0.18997 0.28418
  -1  -7  -8    7.64    1.66   0-0.98387 0.87398-0.16132-0.43346-0.19390-0.11409
  -1  -7  -7    4.14    1.36   0-0.98490 0.87944-0.15691-0.43787-0.18993-0.08066
  -1  -7  -6    6.92    1.30   0-0.98557 0.88455-0.15390-0.44087-0.18723-0.04596
  -1  -7  -3    3.99    1.26   0-0.98522 0.89748-0.15546-0.43927-0.18863 0.06763
  -1  -7  -2   43.10    1.60   0-0.98408 0.90076-0.16043-0.43430-0.19309 0.10949
  -1  -6 -12   20.48    1.37   0-0.98514 0.85749-0.15582-0.35399-0.18896-0.26865
  -1  -5   5    3.90    2.06   0-0.98070 0.92824-0.17401-0.25068-0.20529 0.38333
  -1  -4 -16  100.39    1.93   0-0.98362 0.83814-0.16237-0.17747-0.19483-0.41236
  -1  -2 -17   13.95    1.56   0-0.98352 0.83351-0.16278-0.00709-0.19520-0.44935
  -1  -1 -17    3.94    1.51   0-0.98239 0.83232-0.16739 0.08250-0.19935-0.44518
  -1   1 -15  127.53    2.12   0-0.98374 0.84243-0.16185 0.24686-0.19437-0.37529
  -1   1   5  118.49    2.57   0-0.98233 0.92951-0.16766 0.25253-0.19958 0.37748
   0  -4 -10   19.29    1.62   0-0.98359 0.93959-0.16250-0.17731-0.19495-0.17890
   0  -4  -9   17.97    1.46   0-0.98574 0.94617-0.15314-0.18667-0.18655-0.14991
   0  -3 -11    8.91    1.34   0-0.98512 0.93664-0.15593-0.09891-0.18905-0.22219
   0  -3   1   17.71    2.03   0-0.98443 0.98904-0.15893-0.09587-0.19175 0.22917
   0  -2 -12   40.53    1.64   0-0.98342 0.93045-0.16321-0.00665-0.19559-0.25303
   0   1  -7  726.07    5.48   0-0.98238 0.95135-0.16744 0.25240-0.19939-0.06225
  -9   4  18   10.86    1.71   0-0.97894 0.38495-0.18053 0.51979-0.21113 0.80304
  -9   7  12    0.95    1.52   0-0.98118 0.36052-0.17214 0.76595-0.20361 0.57144
  -8  -3  21    1.99    2.06   0-0.97752 0.47183-0.18561-0.06916-0.21568 0.92888
  -8  -1  21    6.14    1.69   0-0.97843 0.47268-0.18237 0.09737-0.21278 0.92586
  -8   4  17    5.55    1.65   0-0.97946 0.45583-0.17866 0.51794-0.20945 0.77295
  -8   6  13   -0.02    1.58   0-0.97895 0.43755-0.18049 0.68947-0.21110 0.62519
  -8   8   6    4.69    1.75   0-0.97953 0.40704-0.17838 0.85712-0.20920 0.36191
  -7  -5  19    2.27    2.32   0-0.97524 0.53558-0.19337-0.23123-0.22262 0.87017
  -7  -2  20    8.46    1.82   0-0.97817 0.54284-0.18333 0.01345-0.21364 0.89836
  -7  -1  20    6.92    1.66   0-0.97993 0.54457-0.17690 0.09190-0.20787 0.89254
  -7   1  19    3.38    1.59   0-0.97907 0.53921-0.18007 0.26481-0.21072 0.85794
  -7   4  16    4.72    1.30   0-0.98165 0.52840-0.17033 0.50964-0.20198 0.73707
  -7   5  14    9.45    1.45   0-0.98028 0.51814-0.17561 0.59977-0.20672 0.66710
  -7   6  12   -0.22    1.21   0-0.98212 0.51108-0.16848 0.67751-0.20033 0.58601
  -7   8   3    9.81    1.54   0-0.97896 0.46798-0.18048 0.85930-0.21109 0.26067
  -6   2  17   15.10    1.21   0-0.98132 0.60739-0.17161 0.34124-0.20313 0.78457
  -6   6  10    2.19    1.14   0-0.98197 0.57689-0.16906 0.67813-0.20085 0.52078
  -6   7   6    5.74    1.47   0-0.98042 0.55758-0.17505 0.76901-0.20622 0.37677
  -6   8  -5   35.60    1.75   0-0.97987 0.50825-0.17714 0.85615-0.20809-0.03223
  -6   8  -4    2.17    1.62   0-0.97965 0.51246-0.17793 0.85692-0.20880 0.00585
  -6   8  -3   14.41    1.60   0-0.98000 0.51724-0.17666 0.85563-0.20766 0.04206
  -6   8  -2    7.61    1.62   0-0.98081 0.52248-0.17359 0.85253-0.20490 0.07666
  -5  -3  17   10.81    1.79   0-0.97726 0.67836-0.18651-0.06827-0.21648 0.80708
  -5  -1  17   32.92    1.61   0-0.97856 0.67957-0.18193 0.09695-0.21239 0.80288
  -5   1  16   27.72    1.57   0-0.97912 0.67562-0.17990 0.26467-0.21056 0.76362
  -5   3  14  105.74    1.63   0-0.98075 0.66831-0.17382 0.42833-0.20511 0.68341
  -5   5  10    0.13    1.53   0-0.97955 0.64932-0.17831 0.60255-0.20914 0.53801
  -5   6   7  145.64    1.96   0-0.97979 0.63623-0.17743 0.68655-0.20835 0.42517
  -5   7 -10   34.38    2.04   0-0.97500 0.55608-0.19418 0.78845-0.22335-0.19490
  -5   7   2  102.35    1.87   0-0.97978 0.61404-0.17747 0.77151-0.20838 0.23845
  -4 -10   4   12.81    1.78   0-0.98025 0.69893-0.17569-0.67393-0.20679 0.32082
  -4  -9   8    1.27    1.98   0-0.97665 0.71300-0.18862-0.57593-0.21838 0.48190
  -4   1  14   37.63    1.53   0-0.97846 0.74094-0.18227 0.26707-0.21269 0.69999
  -4   2  13   25.68    1.49   0-0.97878 0.73678-0.18114 0.35080-0.21167 0.66158
  -4   3  12   36.97    1.42   0-0.98213 0.73566-0.16845 0.42299-0.20030 0.61283
  -4   4  10   45.35    1.44   0-0.98093 0.72557-0.17312 0.51253-0.20448 0.54230
  -3 -10  -6    6.44    1.59   0-0.97970 0.72897-0.17775-0.67206-0.20863-0.04238
  -3 -10  -5    0.83    1.74   0-0.97996 0.73366-0.17679-0.67299-0.20778-0.00583
  -3 -10  -4    3.37    1.61   0-0.97983 0.73796-0.17729-0.67248-0.20822 0.03202
  -3 -10  -3    4.14    1.63   0-0.97926 0.74182-0.17939-0.67036-0.21011 0.07130
  -3  -9 -13    9.34    1.49   0-0.98155 0.69975-0.17073-0.59415-0.20234-0.31054
  -3  -9   4    0.94    1.75   0-0.97957 0.77311-0.17822-0.58640-0.20906 0.33199
  -3  -8 -16    2.13    1.64   0-0.98279 0.68764-0.16580-0.51409-0.19792-0.42720
  -3  -7 -19    1.80    1.79   0-0.97968 0.67118-0.17784-0.41704-0.20872-0.52862
  -3  -6 -20    6.99    1.57   0-0.98231 0.66935-0.16770-0.34217-0.19963-0.57512
  -3  -4 -22    1.19    1.53   0-0.98181 0.65990-0.16969-0.17017-0.20140-0.64810
  -3  -2  13  140.13    2.37   0-0.97593 0.80897-0.19107 0.02120-0.22057 0.67957
  -3  -1  13   29.56    1.72   0-0.97959 0.81258-0.17816 0.09320-0.20901 0.66796
  -3   3 -19    4.09    2.09   0-0.97407 0.66515-0.19721 0.45210-0.22606-0.51093
  -3   3   9   93.52    1.86   0-0.97981 0.79489-0.17735 0.43193-0.20828 0.51770
  -3   4   7   52.90    1.48   0-0.98162 0.78780-0.17045 0.50991-0.20209 0.43679
  -2  -8 -12    5.72    1.34   0-0.98211 0.77963-0.16852-0.51133-0.20036-0.26619
  -2  -8   3  179.07    2.39   0-0.97834 0.84229-0.18271-0.49693-0.21309 0.30752
  -2  -7   6  119.91    2.39   0-0.97668 0.85387-0.18850-0.40611-0.21827 0.42483
  -2  -5 -19    9.36    1.76   0-0.98058 0.74693-0.17446-0.25039-0.20568-0.52269
  -2  -4 -20   29.28    1.75   0-0.97989 0.74175-0.17707-0.16277-0.20803-0.55772
  -2   0 -20    2.10    1.69   0-0.97894 0.74062-0.18055 0.18063-0.21115-0.55446
  -2   1 -19   10.11    1.71   0-0.97956 0.74563-0.17827 0.26330-0.20910-0.51906
  -2   4   2  107.27    2.09   0-0.97930 0.83820-0.17924 0.51878-0.20997 0.26682
  -1  -7 -10   55.75    1.67   0-0.98075 0.86201-0.17379-0.42100-0.20509-0.17770
  -1  -7  -9    5.35    1.31   0-0.98249 0.86817-0.16700-0.42780-0.19899-0.14640
  -1  -7  -1   15.46    1.23   0-0.98218 0.90328-0.16823-0.42647-0.20010 0.15389
  -1  -7   0  178.43    2.05   0-0.97926 0.90478-0.17940-0.41529-0.21011 0.20129
  -1  -6 -13    5.84    1.29   0-0.98239 0.85030-0.16741-0.34241-0.19937-0.29564
  -1  -6   3  109.75    2.13   0-0.98126 0.92001-0.17184-0.33784-0.20334 0.30665
  -1  -5 -15   41.42    1.50   0-0.98255 0.84155-0.16677-0.25806-0.19878-0.37102
  -1  -3 -17   -0.35    1.30   0-0.98222 0.83226-0.16807-0.08677-0.19996-0.44462
  -1   0   6   10.94    2.11   0-0.97875 0.93042-0.18123 0.18119-0.21175 0.42703
  -1   2   3 1138.96    4.69   0-0.98199 0.92028-0.16899 0.33877-0.20078 0.30393
  -1   3  -1 1330.65    5.82   0-0.97999 0.90052-0.17668 0.43139-0.20768 0.16136
   0  -5  -8   15.24    1.60   0-0.98065 0.94556-0.17418-0.25059-0.20544-0.09362
   0  -5  -7    9.94    1.31   0-0.98176 0.95110-0.16990-0.25487-0.20160-0.06007
   0  -5  -6   -0.39    1.29   0-0.98239 0.95615-0.16739-0.25738-0.19935-0.02492
   0  -5  -5  234.16    2.00   0-0.98250 0.96069-0.16696-0.25781-0.19896 0.01208
   0  -5  -4   22.85    1.44   0-0.98200 0.96461-0.16897-0.25579-0.20076 0.05128
   0  -5  -3  401.14    2.68   0-0.98073 0.96776-0.17389-0.25085-0.20518 0.09309
   0  -4 -11  141.61    1.99   0-0.98098 0.93255-0.17295-0.16686-0.20433-0.20692
   0  -4   0   34.64    1.90   0-0.98158 0.98182-0.17062-0.16914-0.20225 0.20230
   0  -3 -12   65.72    1.49   0-0.98182 0.92891-0.16965-0.08518-0.20137-0.24727
   0  -1 -12    6.13    1.28   0-0.98191 0.92888-0.16931 0.08441-0.20107-0.24754
   0   0 -11   -0.18    1.69   0-0.98041 0.93175-0.17509 0.17514-0.20625-0.20494
   0   1  -8  393.86    4.09   0-0.97795 0.94250-0.18409 0.26906-0.21432-0.08470
  -9   2  20    2.49    1.81   0-0.97589 0.39082-0.19119 0.36075-0.22067 0.88732
  -9   3  19    0.08    1.80   0-0.97637 0.38683-0.18959 0.44400-0.21925 0.84852
  -9   5  16   -1.04    1.60   0-0.97660 0.37371-0.18880 0.61289-0.21854 0.73573
  -9   6  14    1.92    1.56   0-0.97745 0.36567-0.18587 0.69481-0.21591 0.65842
  -9   7  11    1.92    1.77   0-0.97621 0.35111-0.19012 0.78392-0.21972 0.55020
  -9   8   7    3.54    1.90   0-0.97598 0.33312-0.19091 0.86959-0.22042 0.40154
  -8  -2  21   -1.13    1.79   0-0.97656 0.47084-0.18892 0.01904-0.21864 0.93178
  -8   1  20    0.75    1.57   0-0.97750 0.46726-0.18568 0.27041-0.21575 0.89138
  -8   2  19   11.88    1.69   0-0.97568 0.46098-0.19190 0.36148-0.22131 0.85955
  -8   3  18   11.38    1.72   0-0.97649 0.45733-0.18915 0.44358-0.21886 0.81972
  -8   5  15    3.92    1.33   0-0.97757 0.44505-0.18544 0.60957-0.21553 0.70432
  -8   7  10    3.50    1.31   0-0.97854 0.42380-0.18200 0.77585-0.21245 0.51451
  -8   8   5   36.88    1.77   0-0.97595 0.39903-0.19099 0.86974-0.22050 0.33585
  -7  -6  18    4.60    2.75   0-0.96456 0.52049-0.22530-0.28422-0.25116 0.86139
  -7   2  18    0.57    1.30   0-0.97745 0.53313-0.18585 0.35545-0.21590 0.82573
  -7   3  17   -0.02    1.28   0-0.97849 0.52971-0.18216 0.43661-0.21259 0.78505
  -7   6  11    2.30    1.42   0-0.97646 0.50100-0.18926 0.69828-0.21895 0.56728
  -7   7   8    8.30    1.29   0-0.97805 0.48926-0.18373 0.77763-0.21400 0.45030
  -7   8 -10   -0.60    2.09   0-0.97404 0.40541-0.19731 0.87640-0.22616-0.20988
  -7   8   2    5.72    1.70   0-0.97608 0.46066-0.19056 0.86939-0.22011 0.23235
  -6  -4  18    4.39    1.94   0-0.97108 0.60180-0.20657-0.13311-0.23443 0.85349
  -6   0  18   -0.22    1.59   0-0.97622 0.60679-0.19010 0.18998-0.21970 0.83855
  -6   4  14    6.12    1.27   0-0.97862 0.59132-0.18170 0.52104-0.21218 0.68151
  -6   5  12   19.49    1.23   0-0.97853 0.58234-0.18203 0.60623-0.21247 0.60710
  -6   6   9   39.82    1.61   0-0.97649 0.56697-0.18916 0.69823-0.21886 0.50144
  -6   7   5    7.83    1.55   0-0.97621 0.54894-0.19012 0.78409-0.21972 0.35291
  -5 -10   8    8.63    2.36   0-0.97540 0.63689-0.19286-0.65668-0.22217 0.47681
  -5  -2  17   41.49    1.74   0-0.97596 0.67702-0.19095 0.02108-0.22046 0.81100
  -5   2  15   65.54    1.52   0-0.97848 0.67051-0.18222 0.35186-0.21264 0.72831
  -5   4  12   54.94    1.44   0-0.97806 0.65673-0.18370 0.52307-0.21397 0.61754
  -5   7   1    3.33    1.47   0-0.97664 0.60647-0.18865 0.78271-0.21840 0.21112
  -4 -10   5    1.17    1.85   0-0.97416 0.69726-0.19691-0.65268-0.22579 0.37721
  -4  -3  15   26.34    1.81   0-0.97319 0.74027-0.20003-0.05475-0.22859 0.75340
  -4  -2  15  150.19    2.32   0-0.97236 0.73940-0.20263 0.03276-0.23091 0.75568
  -4  -1  15   70.08    1.84   0-0.97619 0.74318-0.19019 0.10522-0.21978 0.74451
  -4   5   7   45.59    1.40   0-0.97823 0.70954-0.18309 0.60739-0.21343 0.43918
  -4   6   3   93.48    1.55   0-0.97853 0.69208-0.18203 0.69123-0.21247 0.28882
  -3 -10  -9    0.67    1.84   0-0.97684 0.71281-0.18795-0.66189-0.21778-0.14545
  -3 -10  -8    1.29    1.45   0-0.97813 0.71854-0.18344-0.66639-0.21373-0.11209
  -3 -10  -7    3.86    1.47   0-0.97909 0.72393-0.18000-0.66982-0.21065-0.07776
  -3 -10  -2   10.94    1.54   0-0.97818 0.74517-0.18329-0.66644-0.21360 0.11220
  -3 -10  -1    9.96    1.63   0-0.97647 0.74789-0.18923-0.66047-0.21892 0.15492
  -3  -9 -14    0.08    1.57   0-0.97875 0.69251-0.18122-0.58366-0.21175-0.33854
  -3  -3 -23    0.50    1.69   0-0.97792 0.65151-0.18421-0.07063-0.21443-0.67244
  -3  -2 -23   19.11    1.54   0-0.97870 0.65226-0.18142 0.01156-0.21192-0.67491
  -3  -1 -23    2.79    1.75   0-0.97708 0.65060-0.18713 0.10226-0.21704-0.66974
  -3   4 -17    4.79    2.97   0-0.95851 0.65840-0.24104 0.58081-0.26517-0.39699
  -3   5   3   12.33    1.26   0-0.97833 0.76677-0.18273 0.60710-0.21310 0.29837
  -2  -9  -8    6.47    1.69   0-0.97711 0.79239-0.18703-0.57777-0.21695-0.09995
  -2  -9  -7   14.78    1.63   0-0.97802 0.79774-0.18383-0.58096-0.21408-0.06541
  -2  -9  -6   11.06    1.36   0-0.97856 0.80271-0.18191-0.58286-0.21237-0.02973
  -2  -9  -5    1.24    1.30   0-0.97870 0.80727-0.18142-0.58334-0.21193 0.00724
  -2  -9  -4    8.80    1.29   0-0.97839 0.81140-0.18252-0.58222-0.21291 0.04562
  -2  -9  -3   13.24    1.57   0-0.97758 0.81501-0.18541-0.57932-0.21550 0.08561
  -2  -9  -2    0.75    1.58   0-0.97615 0.81801-0.19032-0.57439-0.21990 0.12741
  -2  -8 -14    7.47    1.65   0-0.97653 0.76517-0.18902-0.49082-0.21874-0.32262
  -2  -8 -13    3.46    1.33   0-0.97952 0.77260-0.17842-0.50142-0.20924-0.29471
  -2  -7 -16    3.19    1.38   0-0.97943 0.75916-0.17876-0.41609-0.20955-0.40663
  -2  -6 -18    3.16    1.34   0-0.97906 0.74988-0.18012-0.32973-0.21076-0.48022
  -2  -6   8   29.23    2.43   0-0.97106 0.85704-0.20663-0.30299-0.23449 0.51575
  -2  -3 -21    4.16    1.76   0-0.97643 0.73381-0.18938-0.06545-0.21906-0.58406
  -2  -2 -21   13.75    1.69   0-0.97713 0.73447-0.18696 0.01711-0.21689-0.58620
  -2  -1 -21    2.92    1.53   0-0.97515 0.73244-0.19367 0.10880-0.22290-0.58015
  -2  -1  10   80.20    2.28   0-0.97374 0.86831-0.19826 0.11330-0.22700 0.58281
  -2   2 -18   15.44    1.90   0-0.97423 0.74468-0.19668 0.36664-0.22559-0.46513
  -2   3 -16   14.69    2.18   0-0.97057 0.74983-0.20811 0.46298-0.23581-0.38009
  -2   3   5    4.34    1.79   0-0.97671 0.84893-0.18842 0.44305-0.21820 0.38713
  -1  -7 -12   -1.43    1.35   0-0.97615 0.84854-0.19031-0.40449-0.21989-0.23771
  -1  -7 -11   11.32    1.29   0-0.97865 0.85547-0.18160-0.41320-0.21209-0.20811
  -1  -6 -14   20.19    1.28   0-0.97918 0.84266-0.17967-0.33014-0.21036-0.32205
  -1  -5 -16   39.17    1.46   0-0.97847 0.83303-0.18225-0.24257-0.21267-0.39454
  -1  -4 -17   15.42    1.35   0-0.97896 0.82905-0.18047-0.15936-0.21107-0.43352
  -1  -3 -18   11.49    1.54   0-0.97661 0.82221-0.18876-0.06607-0.21850-0.46348
  -1  -2 -18   21.68    1.62   0-0.97741 0.82295-0.18600 0.01615-0.21603-0.46591
  -1  -1 -18    8.62    1.49   0-0.97524 0.82073-0.19339 0.10851-0.22264-0.45927
  -1   0 -17    5.27    1.56   0-0.97724 0.82712-0.18657 0.18664-0.21654-0.42794
  -1   1 -16   89.39    2.14   0-0.97442 0.82867-0.19607 0.28109-0.22505-0.38201
  -1   2 -14   77.16    2.19   0-0.97259 0.83564-0.20190 0.37184-0.23026-0.30198
   0  -5 -10   24.66    1.67   0-0.97708 0.93313-0.18713-0.23765-0.21704-0.15681
   0  -5  -9   29.51    1.46   0-0.97909 0.93957-0.17999-0.24479-0.21065-0.12581
   0  -5  -2   98.93    1.79   0-0.97844 0.96990-0.18233-0.24240-0.21275 0.13805
   0  -4 -12   14.25    1.37   0-0.97788 0.92502-0.18434-0.15546-0.21454-0.23410
   0  -3 -13   20.05    1.38   0-0.97796 0.92061-0.18407-0.07075-0.21430-0.27173
   0  -2 -13  387.98    2.34   0-0.97909 0.92169-0.18000 0.01015-0.21066-0.27536
   0  -1 -13   20.14    1.56   0-0.97669 0.91923-0.18847 0.10358-0.21824-0.26776
  -9   0  21    0.14    1.80   0-0.97148 0.39089-0.20535 0.20519-0.23334 0.93742
  -9   8   6   -0.20    1.79   0-0.97191 0.32461-0.20405 0.88273-0.23218 0.37595
  -8   0  20   16.95    1.56   0-0.97051 0.46029-0.20832 0.20817-0.23600 0.91166
  -8   4  16    4.95    1.46   0-0.97146 0.44340-0.20542 0.54469-0.23341 0.75955
  -8   6  12    6.28    1.47   0-0.97278 0.42694-0.20132 0.71029-0.22974 0.60649
  -8   7   9    0.11    1.26   0-0.97342 0.41426-0.19928 0.79312-0.22791 0.49263
  -8   8   4   -1.86    1.63   0-0.97229 0.39093-0.20286 0.88161-0.23112 0.30912
  -7   0  19    0.56    1.55   0-0.97197 0.53214-0.20386 0.20373-0.23201 0.87927
  -7   4  15   26.13    1.38   0-0.97399 0.51631-0.19746 0.53676-0.22629 0.72402
  -7   5  13   13.42    1.20   0-0.97333 0.50676-0.19957 0.62372-0.22817 0.65120
  -7   7   7   10.14    1.50   0-0.97316 0.47994-0.20010 0.79400-0.22865 0.42761
  -7   8  -9    3.02    1.94   0-0.96980 0.40561-0.21042 0.88947-0.23787-0.16080
  -7   8   0   -0.25    1.49   0-0.97068 0.44639-0.20780 0.88665-0.23553 0.17306
  -7   8   1    2.63    1.55   0-0.97329 0.45344-0.19969 0.87853-0.22829 0.20317
  -6  -1  18    9.61    1.60   0-0.97026 0.60086-0.20907 0.12407-0.23667 0.85556
  -6   1  17    6.34    1.52   0-0.97194 0.59805-0.20393 0.28867-0.23207 0.81353
  -6   2  16   10.73    1.42   0-0.97132 0.59296-0.20584 0.37545-0.23378 0.77785
  -6   3  15   39.87    1.42   0-0.97383 0.59100-0.19797 0.45244-0.22674 0.73344
  -6   7 -13    0.92    2.30   0-0.96459 0.45752-0.22522 0.81952-0.25108-0.28819
  -6   7   4   35.80    1.55   0-0.97175 0.54005-0.20452 0.79848-0.23260 0.32843
  -5  -9  11    3.38    2.89   0-0.96650 0.64124-0.21996-0.54452-0.24639 0.61311
  -5   0  16   11.95    1.44   0-0.97031 0.66685-0.20892 0.20881-0.23653 0.78962
  -5   3  13   10.16    1.54   0-0.97163 0.65477-0.20489 0.45939-0.23293 0.67387
  -5   5   9   69.68    1.70   0-0.97272 0.63805-0.20152 0.62576-0.22992 0.52143
  -5   6 -15    4.21    2.78   0-0.95171 0.51064-0.25727 0.76674-0.27961-0.32553
  -5   6   6   67.84    1.52   0-0.97445 0.62646-0.19598 0.70511-0.22497 0.40443
  -5   7  -9   -0.79    1.64   0-0.96988 0.55539-0.21020 0.80444-0.23767-0.14321
  -5   7  -1   21.98    1.53   0-0.97069 0.59166-0.20777 0.80185-0.23550 0.15350
  -5   7   0   15.14    1.45   0-0.97358 0.59897-0.19879 0.79286-0.22748 0.18284
  -4   2 -23   -0.09    2.08   0-0.96938 0.56786-0.21168 0.38167-0.23899-0.65654
  -4   3  11   68.96    1.46   0-0.97325 0.72236-0.19982 0.45435-0.22840 0.60357
  -4   4   9   55.72    1.63   0-0.97319 0.71340-0.20002 0.53943-0.22858 0.52904
  -4   5   6    8.50    1.48   0-0.97159 0.69847-0.20503 0.62932-0.23305 0.42145
  -4   6   2   30.89    1.31   0-0.97407 0.68320-0.19720 0.70641-0.22606 0.26504
  -3 -10 -10    5.94    1.69   0-0.97521 0.70674-0.19346-0.65639-0.22271-0.17793
  -3 -10   0    1.01    1.55   0-0.97398 0.74983-0.19749-0.65219-0.22632 0.19971
  -3  -9   5    4.95    1.88   0-0.97229 0.77025-0.20284-0.56175-0.23110 0.39141
  -3   0 -23   17.08    1.96   0-0.97174 0.64520-0.20456 0.20467-0.23264-0.65408
  -3   0  12  123.96    1.92   0-0.97144 0.79995-0.20547 0.20540-0.23345 0.65501
  -3   1 -22    4.90    1.70   0-0.97331 0.65117-0.19965 0.28470-0.22825-0.62103
  -3   2 -21   21.32    2.02   0-0.96963 0.65188-0.21094 0.38092-0.23834-0.57348
  -3   2  10   29.61    1.61   0-0.97315 0.79271-0.20016 0.36985-0.22870 0.57549
  -3   4   6   76.88    1.56   0-0.97435 0.77611-0.19631 0.53577-0.22526 0.42259
  -3   5   2   27.24    1.57   0-0.97275 0.75676-0.20141 0.62579-0.22982 0.27773
  -2  -9 -11    9.92    1.58   0-0.97218 0.77416-0.20318-0.56164-0.23140-0.19771
  -2  -9 -10    2.68    1.59   0-0.97419 0.78061-0.19680-0.56802-0.22570-0.16601
  -2  -9  -9    3.13    1.40   0-0.97583 0.78668-0.19139-0.57342-0.22085-0.13345
  -2  -9  -1    8.61    1.62   0-0.97397 0.82025-0.19754-0.56715-0.22635 0.17126
  -2  -8 -15    2.11    1.80   0-0.97311 0.75732-0.20026-0.47958-0.22880-0.34996
  -2  -8   4   29.20    1.86   0-0.97094 0.83931-0.20702-0.47260-0.23483 0.36666
  -2  -7 -17   -2.48    1.42   0-0.97537 0.75066-0.19295-0.40190-0.22225-0.43132
  -2  -6 -19    4.15    1.55   0-0.97412 0.74050-0.19704-0.31280-0.22591-0.50247
  -2  -5 -20    8.52    1.53   0-0.97514 0.73705-0.19369-0.23114-0.22292-0.54286
  -2  -4 -21   12.81    1.62   0-0.97363 0.73105-0.19863-0.14119-0.22734-0.57581
  -2  -3  10   24.96    2.50   0-0.96124 0.85591-0.23412-0.02067-0.25901 0.61490
  -2   2   7  191.86    2.11   0-0.97520 0.85633-0.19351 0.36324-0.22275 0.46641
  -2   4   1   81.96    2.04   0-0.97275 0.82723-0.20141 0.54095-0.22982 0.24930
  -1  -8  -7    8.66    1.50   0-0.97237 0.86695-0.20260-0.47716-0.23088-0.03969
  -1  -8  -6   10.81    1.63   0-0.97267 0.87168-0.20165-0.47809-0.23004-0.00313
  -1  -8  -5   12.58    1.53   0-0.97246 0.87589-0.20233-0.47740-0.23064 0.03487
  -1  -7 -13    4.12    1.47   0-0.97325 0.84119-0.19985-0.39496-0.22842-0.26658
  -1  -7   1   13.87    1.54   0-0.97487 0.90482-0.19458-0.40009-0.22371 0.25228
  -1  -6 -15   23.46    1.30   0-0.97549 0.83453-0.19254-0.31727-0.22189-0.34792
  -1  -6   4  219.41    2.74   0-0.97124 0.91440-0.20611-0.30355-0.23402 0.37472
  -1  -5 -17   10.31    1.58   0-0.97377 0.82390-0.19816-0.22665-0.22691-0.41770
  -1  -4 -18   15.34    1.56   0-0.97356 0.81920-0.19885-0.14097-0.22753-0.45447
  -1   3  -2 2388.04    8.05   0-0.97257 0.88868-0.20199 0.45670-0.23034 0.14665
   0  -5 -11    5.25    1.33   0-0.97461 0.92624-0.19543-0.22935-0.22447-0.18678
   0  -5  -1  217.93    2.11   0-0.97473 0.97061-0.19506-0.22967-0.22414 0.18683
   0  -4 -13   10.60    1.40   0-0.97427 0.91698-0.19656-0.14324-0.22548-0.26056
   0  -4   1   58.17    1.99   0-0.97398 0.97865-0.19750-0.14225-0.22632 0.26376
   0  -3 -14   16.05    1.70   0-0.97348 0.91170-0.19911-0.05571-0.22776-0.29567
   0  -3   2  199.79    3.26   0-0.97058 0.97961-0.20810-0.04670-0.23580 0.31059
   0  -2 -14   29.22    1.53   0-0.97406 0.91223-0.19725 0.02740-0.22610-0.29731
   0  -2   2   50.34    3.14   0-0.97192 0.98089-0.20399 0.03414-0.23213 0.30691
   0   0 -12   78.08    1.92   0-0.97446 0.92136-0.19595 0.19601-0.22494-0.22365
   0   1  -9  488.10    4.07   0-0.97254 0.93266-0.20208 0.28706-0.23042-0.10598
  -9   1  20    3.06    1.62   0-0.96685 0.38180-0.21896 0.30365-0.24550 0.91217
  -9   3  18   11.87    1.64   0-0.96702 0.37305-0.21849 0.47287-0.24508 0.83699
  -9   4  17    3.73    1.34   0-0.97097 0.37254-0.20692 0.54615-0.23474 0.78929
  -9   5  15    4.85    1.58   0-0.96915 0.36184-0.21234 0.63642-0.23959 0.71943
  -9   6  13   -1.20    1.42   0-0.97106 0.35485-0.20664 0.71557-0.23450 0.63965
  -9   7  10    6.67    1.43   0-0.97076 0.34122-0.20756 0.80135-0.23532 0.52845
  -9   8   5   74.72    1.93   0-0.96772 0.31599-0.21649 0.89518-0.24329 0.34971
  -8   3  17    0.58    1.57   0-0.96697 0.44337-0.21863 0.47304-0.24520 0.80871
  -8   5  14    1.15    1.27   0-0.97020 0.43326-0.20922 0.63333-0.23680 0.68824
  -8   7   8   16.67    1.62   0-0.96790 0.40430-0.21599 0.80983-0.24285 0.47021
  -8   8   3   12.74    1.67   0-0.96860 0.38281-0.21394 0.89270-0.24102 0.28167
  -7  -4  19    6.31    1.87   0-0.96372 0.52402-0.22759-0.11210-0.25320 0.90066
  -7  -1  19    2.87    1.62   0-0.96555 0.52576-0.22260 0.13758-0.24874 0.89604
  -7   1  18    4.40    1.54   0-0.96755 0.52326-0.21698 0.30170-0.24373 0.85359
  -7   2  17   10.36    1.48   0-0.96678 0.51803-0.21917 0.38875-0.24569 0.81816
  -7   3  16    2.06    1.45   0-0.96918 0.51596-0.21226 0.46670-0.23952 0.77461
  -7   6  10    2.25    1.15   0-0.97008 0.49018-0.20960 0.71861-0.23714 0.54812
  -7   7   6   13.30    1.60   0-0.96794 0.47028-0.21588 0.80978-0.24275 0.40435
  -7   8  -8    1.20    1.91   0-0.96669 0.40693-0.21942 0.89844-0.24591-0.11540
  -7   8  -7    8.69    1.86   0-0.96462 0.40929-0.22516 0.90415-0.25103-0.07293
  -7   8  -2    2.58    1.47   0-0.96629 0.43314-0.22055 0.89943-0.24691 0.10974
  -7   8  -1   10.10    1.61   0-0.96831 0.43960-0.21479 0.89366-0.24177 0.14195
  -6  -3  18    9.43    1.86   0-0.96573 0.59641-0.22210-0.03269-0.24830 0.86729
  -6  -2  18    2.94    1.71   0-0.96620 0.59684-0.22080 0.05091-0.24714 0.86608
  -6   4  13   45.95    1.37   0-0.97032 0.57859-0.20888 0.54821-0.23650 0.66847
  -6   5  11  120.65    1.52   0-0.97136 0.57074-0.20572 0.62991-0.23367 0.59094
  -6   6   8   70.15    1.43   0-0.97034 0.55639-0.20882 0.71789-0.23644 0.48167
  -6   7   3    9.90    1.44   0-0.96713 0.53099-0.21818 0.81215-0.24480 0.30328
  -5   1  15  133.58    1.81   0-0.96668 0.65875-0.21945 0.30421-0.24593 0.76163
  -5   2  14   65.09    1.69   0-0.96743 0.65503-0.21732 0.38695-0.24404 0.72235
  -5   4  11   15.13    1.29   0-0.96965 0.64388-0.21088 0.55024-0.23828 0.60450
  -5   6   5   72.12    1.68   0-0.96857 0.61616-0.21403 0.72316-0.24110 0.38320
  -5   7  -8   22.62    1.84   0-0.96633 0.55627-0.22044 0.81466-0.24682-0.09670
  -5   7  -7    2.23    1.73   0-0.96417 0.55855-0.22637 0.82056-0.25210-0.05405
  -5   7  -3    0.24    1.54   0-0.96590 0.57801-0.22162 0.81573-0.24787 0.09116
  -5   7  -2   77.74    1.75   0-0.96809 0.58463-0.21543 0.80953-0.24235 0.12299
  -4 -10   6   10.39    2.13   0-0.96511 0.69262-0.22381-0.62574-0.24983 0.43863
  -4   0  14  167.19    1.99   0-0.96784 0.73036-0.21615 0.21605-0.24298 0.73031
  -4   2  12    2.36    1.47   0-0.96745 0.72103-0.21727 0.38693-0.24399 0.65654
  -4   6 -11   25.60    2.16   0-0.95916 0.61069-0.23943 0.74885-0.26374-0.18300
  -4   6   1   36.36    1.46   0-0.96942 0.67411-0.21156 0.72078-0.23889 0.24052
  -3 -10   1    2.56    1.62   0-0.97047 0.75075-0.20842-0.64124-0.23608 0.24687
  -3  -8   8    2.18    1.98   0-0.96632 0.77750-0.22047-0.45908-0.24684 0.51926
  -3  -2 -24    0.43    1.82   0-0.96991 0.63902-0.21009 0.04026-0.23758-0.68664
  -3  -1 -24   11.05    1.89   0-0.96695 0.63601-0.21869 0.13384-0.24526-0.67890
  -3   1  11  159.19    1.81   0-0.96969 0.79373-0.21074 0.29555-0.23816 0.62233
  -3   3   8  195.09    1.92   0-0.97030 0.78096-0.20894 0.46352-0.23655 0.50861
  -3   5 -12   12.86    2.87   0-0.94449 0.66649-0.27314 0.69771-0.29369-0.18153
  -2  -9 -12    3.79    1.58   0-0.96980 0.76733-0.21044-0.55439-0.23789-0.22863
  -2  -9   0   18.98    1.52   0-0.97081 0.82152-0.20740-0.55727-0.23517 0.21747
  -2  -8 -16    1.30    1.79   0-0.96924 0.74900-0.21210-0.46775-0.23937-0.37679
  -2  -7 -18   13.16    1.50   0-0.97075 0.74160-0.20759-0.38725-0.23535-0.45563
  -2  -6 -20    7.28    1.68   0-0.96848 0.73042-0.21430-0.29553-0.24134-0.52445
  -2  -5 -21    2.80    1.84   0-0.96887 0.72633-0.21316-0.21166-0.24032-0.56286
  -2  -3 -22    2.86    1.70   0-0.96883 0.72177-0.21328-0.04154-0.24043-0.60009
  -2  -2 -22    4.86    1.65   0-0.96882 0.72172-0.21330 0.04347-0.24045-0.60003
  -2  -2  10   23.01    1.97   0-0.96431 0.85893-0.22598 0.05611-0.25176 0.60761
  -2   0 -21   11.39    1.69   0-0.96886 0.72609-0.21321 0.21331-0.24036-0.56263
  -2   0   9   36.99    1.84   0-0.96620 0.85629-0.22079 0.22073-0.24713 0.56555
  -2   1 -20   18.64    1.80   0-0.96801 0.72963-0.21566 0.30071-0.24255-0.52299
  -2   1   8  235.30    2.55   0-0.96784 0.85345-0.21616 0.30099-0.24300 0.52403
  -1  -8 -10    9.73    1.61   0-0.96875 0.85003-0.21352-0.46626-0.24065-0.14213
  -1  -8  -9   43.15    1.46   0-0.97039 0.85610-0.20867-0.47110-0.23631-0.10906
  -1  -8  -8    6.63    1.32   0-0.97160 0.86175-0.20499-0.47478-0.23302-0.07495
  -1  -8  -4   19.38    1.39   0-0.97165 0.87951-0.20483-0.47489-0.23288 0.07451
  -1  -8  -3    2.98    1.51   0-0.97014 0.88243-0.20941-0.47030-0.23697 0.11600
  -1  -8  -2   14.66    1.41   0-0.96777 0.88448-0.21635-0.46334-0.24317 0.15959
  -1  -7 -14    2.65    1.47   0-0.96990 0.83341-0.21013-0.38467-0.23762-0.29479
  -1  -7   2   73.28    1.85   0-0.96837 0.90273-0.21463-0.38002-0.24163 0.30759
  -1  -6 -16    6.30    1.26   0-0.97128 0.82588-0.20598-0.30383-0.23390-0.37331
  -1  -5 -18   11.80    1.58   0-0.96843 0.81411-0.21445-0.21035-0.24148-0.44054
  -1  -3 -19   15.57    1.47   0-0.97009 0.81125-0.20956-0.04526-0.23711-0.48226
  -1  -2 -19   94.98    1.78   0-0.97022 0.81133-0.20918 0.03934-0.23676-0.48258
  -1  -1 -19    4.31    1.65   0-0.96680 0.80786-0.21910 0.13424-0.24562-0.47368
  -1   0 -18    7.42    1.45   0-0.96808 0.81351-0.21547 0.21556-0.24238-0.43949
  -1   2   2  147.53    2.50   0-0.96991 0.90377-0.21010 0.37988-0.23759 0.30337
   0  -6 -10   26.21    1.62   0-0.96811 0.92421-0.21538-0.29438-0.24230-0.13154
   0  -6  -9   41.97    1.66   0-0.96989 0.93042-0.21015-0.29961-0.23763-0.09882
   0  -6  -8   29.41    1.48   0-0.97118 0.93614-0.20626-0.30349-0.23416-0.06489
   0  -6  -7   90.73    1.62   0-0.97195 0.94133-0.20391-0.30584-0.23206-0.02959
   0  -6  -6   47.39    1.47   0-0.97215 0.94596-0.20330-0.30644-0.23151 0.00726
   0  -6  -5   12.70    1.32   0-0.97170 0.94993-0.20470-0.30503-0.23276 0.04590
   0  -6  -4  140.11    1.71   0-0.97048 0.95314-0.20841-0.30131-0.23608 0.08661
   0  -6  -3   86.25    1.78   0-0.96830 0.95539-0.21482-0.29489-0.24180 0.12973
   0  -5 -13    5.06    1.52   0-0.96825 0.91100-0.21498-0.20980-0.24195-0.24410
   0  -5 -12   30.41    1.41   0-0.97168 0.91887-0.20476-0.22003-0.23281-0.21584
   0  -5   0    1.57    1.72   0-0.96890 0.96920-0.21308-0.21164-0.24024 0.24032
   0  -4 -14   98.33    1.65   0-0.97011 0.90839-0.20951-0.13029-0.23706-0.28638
   0  -3 -15   37.21    1.63   0-0.96835 0.90214-0.21467-0.04014-0.24167-0.31915
   0  -2 -15   19.21    1.50   0-0.96828 0.90202-0.21488 0.04504-0.24185-0.31895
   0  -1 -14    9.28    1.45   0-0.97066 0.90877-0.20786 0.12298-0.23559-0.28780
   0   0 -13    7.68    1.55   0-0.96760 0.91007-0.21685 0.21692-0.24362-0.24235
   0   1 -10  123.62    2.58   0-0.96616 0.92186-0.22089 0.30588-0.24722-0.12656
  -9   2  19    1.51    1.39   0-0.96546 0.37595-0.22284 0.39237-0.24896 0.87824
  -9   6  12    9.86    1.70   0-0.96397 0.34333-0.22691 0.73583-0.25259 0.62039
  -9   7   9    4.70    1.53   0-0.96488 0.33091-0.22443 0.81822-0.25038 0.50616
  -9   8   4    2.22    1.73   0-0.96349 0.30732-0.22819 0.90689-0.25373 0.32281
  -8  -4  20    5.24    2.00   0-0.96205 0.45194-0.23202-0.10766-0.25714 0.93302
  -8  -1  20    2.50    1.61   0-0.96429 0.45411-0.22603 0.14100-0.25181 0.92751
  -8   1  19   -1.04    1.39   0-0.96597 0.45129-0.22144 0.30614-0.24771 0.88597
  -8   2  18    2.70    1.54   0-0.96492 0.44579-0.22433 0.39388-0.25029 0.85116
  -8   6  11    2.18    1.27   0-0.96588 0.41561-0.22168 0.73064-0.24792 0.58731
  -8   8   2    2.44    1.57   0-0.96497 0.37474-0.22419 0.90296-0.25016 0.25346
  -7  -3  19   19.88    1.86   0-0.95975 0.52002-0.23793-0.01686-0.26241 0.90980
  -7  -2  19   13.64    1.73   0-0.96099 0.52122-0.23477 0.06487-0.25959 0.90693
  -7   4  14   28.44    1.30   0-0.96495 0.50284-0.22426 0.56355-0.25023 0.71061
  -7   5  12   19.92    1.22   0-0.96535 0.49435-0.22315 0.64730-0.24924 0.63491
  -7   6   9    3.21    1.34   0-0.96302 0.47869-0.22946 0.73847-0.25486 0.52849
  -7   7   5   -1.59    1.51   0-0.96243 0.46034-0.23101 0.82492-0.25625 0.38050
  -7   8  -6    9.37    1.71   0-0.96348 0.41259-0.22821 0.90718-0.25375-0.03285
  -7   8  -5    8.78    1.69   0-0.96319 0.41674-0.22900 0.90794-0.25445 0.00521
  -7   8  -4    0.31    1.63   0-0.96363 0.42161-0.22783 0.90675-0.25340 0.04152
  -7   8  -3    3.43    1.58   0-0.96470 0.42711-0.22494 0.90384-0.25084 0.07631
  -6   0  17   16.54    1.51   0-0.96179 0.58792-0.23269 0.23255-0.25774 0.83923
  -6   3  14   41.91    1.70   0-0.96339 0.57613-0.22847 0.48293-0.25398 0.72332
  -6   5  10   10.66    1.43   0-0.96316 0.55811-0.22907 0.65325-0.25451 0.57443
  -6   6   7   10.77    1.54   0-0.96356 0.54518-0.22801 0.73707-0.25357 0.46144
  -6   7   2   27.77    1.48   0-0.96242 0.52185-0.23104 0.82503-0.25627 0.27740
  -5  -4  16   32.93    2.03   0-0.95568 0.65237-0.24797-0.09173-0.27135 0.82461
  -5  -1  16   28.74    1.61   0-0.96164 0.65822-0.23308 0.14807-0.25809 0.81121
  -5   5   8   18.64    1.30   0-0.96488 0.62579-0.22444 0.64868-0.25039 0.50454
  -5   7  -6   58.15    1.74   0-0.96323 0.56204-0.22889 0.82306-0.25435-0.01444
  -5   7  -5   21.17    1.64   0-0.96332 0.56656-0.22866 0.82280-0.25414 0.02271
  -5   7  -4    6.91    1.53   0-0.96426 0.57194-0.22612 0.82025-0.25188 0.05781
  -4  -9   9    0.91    2.23   0-0.95880 0.69955-0.24033-0.52417-0.26455 0.56545
  -4  -8  11    2.90    2.98   0-0.94968 0.69925-0.26186-0.41763-0.28369 0.65928
  -4   1  13   37.36    1.34   0-0.96517 0.72322-0.22364 0.30842-0.24967 0.69960
  -4   3 -22   10.53    2.34   0-0.95706 0.55993-0.24462 0.49953-0.26836-0.58970
  -4   4 -20    4.51    3.14   0-0.94670 0.55839-0.26841 0.60821-0.28950-0.49372
  -4   4   8   62.88    1.66   0-0.96397 0.69975-0.22690 0.56630-0.25258 0.51568
  -4   5   5   98.09    1.76   0-0.96407 0.68652-0.22665 0.65095-0.25236 0.40339
  -4   6   0    4.14    1.39   0-0.96467 0.66494-0.22501 0.73424-0.25089 0.21516
  -3 -10   2    5.30    1.69   0-0.96560 0.75030-0.22245-0.62718-0.24861 0.29679
  -3  -9   6    3.21    1.93   0-0.96114 0.76351-0.23436-0.53019-0.25923 0.45693
  -3  -7  10   56.64    3.19   0-0.95238 0.77236-0.25574-0.33881-0.27825 0.62536
  -3   4   5  190.35    1.86   0-0.96568 0.76302-0.22224 0.56170-0.24842 0.40840
  -3   5   1   26.68    1.36   0-0.96665 0.74623-0.21952 0.64390-0.24600 0.25655
  -2  -9 -14   -0.28    1.64   0-0.96381 0.75247-0.22734-0.53750-0.25297-0.28836
  -2  -9 -13    1.17    1.39   0-0.96701 0.76011-0.21852-0.54632-0.24510-0.25883
  -2  -9   1    4.39    1.49   0-0.96636 0.82150-0.22034-0.54431-0.24672 0.26642
  -2  -8 -17    3.39    1.87   0-0.96486 0.74018-0.22449-0.45536-0.25043-0.40314
  -2  -7 -19   -1.55    1.69   0-0.96553 0.73193-0.22266-0.37217-0.24880-0.47959
  -2  -7   7    5.37    2.00   0-0.95813 0.83972-0.24200-0.35259-0.26603 0.50996
  -2  -4 -22   16.53    1.41   0-0.96637 0.71934-0.22032-0.11949-0.24671-0.59383
  -2  -1 -22   11.67    1.63   0-0.96550 0.71834-0.22274 0.13788-0.24887-0.59156
  -2   2 -19   49.48    2.02   0-0.95865 0.72465-0.24070 0.41067-0.26487-0.46323
  -2   3   4  102.05    1.84   0-0.96652 0.83432-0.21991 0.47453-0.24634 0.37790
  -2   4   0  157.33    2.29   0-0.96525 0.81530-0.22342 0.56297-0.24948 0.23159
  -1  -8 -12    9.21    1.48   0-0.96420 0.83661-0.22630-0.45349-0.25205-0.20554
  -1  -8 -11    4.72    1.32   0-0.96669 0.84353-0.21943-0.46035-0.24592-0.17426
  -1  -8  -1   42.24    1.59   0-0.96430 0.88543-0.22602-0.45365-0.25179 0.20562
  -1  -7 -15    0.36    1.30   0-0.96609 0.82516-0.22110-0.37370-0.24741-0.32240
  -1  -6 -17   10.25    1.28   0-0.96651 0.81668-0.21992-0.28989-0.24635-0.39826
  -1  -4 -19   17.30    1.39   0-0.96738 0.80858-0.21748-0.12233-0.24418-0.47522
  -1   1 -17    5.92    1.65   0-0.96324 0.81305-0.22887 0.31390-0.25433-0.39010
  -1   1   4   75.03    2.23   0-0.96538 0.90814-0.22308 0.30795-0.24917 0.38970
  -1   2 -15  104.82    2.31   0-0.95834 0.81695-0.24146 0.41141-0.26555-0.30407
  -1   3  -3  300.68    3.70   0-0.96344 0.87512-0.22834 0.48306-0.25386 0.13281
   0  -6 -11   15.24    1.36   0-0.96584 0.91750-0.22181-0.28795-0.24804-0.16320
   0  -6  -2   13.80    1.53   0-0.96490 0.95640-0.22439-0.28531-0.25034 0.17567
   0  -5 -14    6.63    1.68   0-0.96430 0.90262-0.22602-0.19876-0.25179-0.27165
   0  -4 -15  102.73    1.86   0-0.96537 0.89921-0.22309-0.11670-0.24919-0.31165
   0  -1 -15   45.24    1.58   0-0.96377 0.89744-0.22746 0.14259-0.25308-0.30770
  -9   0  20    3.10    1.70   0-0.95773 0.37269-0.24299 0.24281-0.26691 0.93361
  -9   4  16   11.98    1.39   0-0.96175 0.35889-0.23280 0.57202-0.25784 0.77503
  -9   5  14    0.80    1.43   0-0.96075 0.34900-0.23539 0.65945-0.26014 0.70263
  -9   7   8   16.80    1.66   0-0.95864 0.32024-0.24072 0.83450-0.26489 0.48332
  -9   8   3   13.43    1.82   0-0.95928 0.29867-0.23913 0.91783-0.26347 0.29520
  -8  -3  20    2.79    1.68   0-0.95864 0.44851-0.24071-0.01408-0.26489 0.94069
  -8  -2  20   -0.08    1.65   0-0.95992 0.44975-0.23751 0.06760-0.26204 0.93778
  -8   4  15    7.45    1.25   0-0.96214 0.42966-0.23176 0.57101-0.25691 0.74569
  -8   5  13    3.44    1.23   0-0.96184 0.42046-0.23256 0.65666-0.25762 0.67170
  -8   6  10   10.60    1.45   0-0.95832 0.40361-0.24153 0.75048-0.26561 0.56765
  -8   7   7   12.26    1.36   0-0.96201 0.39398-0.23212 0.82596-0.25723 0.44724
  -8   8   0    6.73    1.68   0-0.95816 0.35906-0.24192 0.92071-0.26596 0.19456
  -8   8   1   32.56    1.50   0-0.96146 0.36680-0.23353 0.91231-0.25849 0.22444
  -7   0  18    7.72    1.52   0-0.95710 0.51284-0.24451 0.24436-0.26827 0.87815
  -7   3  15   12.63    1.49   0-0.95811 0.50047-0.24203 0.49645-0.26606 0.76380
  -6  -5  17    5.21    2.22   0-0.95124 0.57755-0.25834-0.16628-0.28056 0.86229
  -6   1  16   36.34    1.63   0-0.95814 0.57981-0.24196 0.32669-0.26600 0.81009
  -6   2  15  210.98    2.12   0-0.95896 0.57617-0.23992 0.40951-0.26418 0.77089
  -6   4  12   20.20    1.28   0-0.96058 0.56443-0.23580 0.57512-0.26051 0.65513
  -6   7 -12    1.04    2.05   0-0.95384 0.45120-0.25232 0.84658-0.27521-0.22668
  -6   7   1    1.61    1.40   0-0.95770 0.51270-0.24305 0.83704-0.26697 0.25074
  -5  -2  16    8.94    1.69   0-0.95464 0.65126-0.25045 0.08055-0.27355 0.82671
  -5   3  12   22.69    1.36   0-0.96053 0.63924-0.23593 0.49042-0.26063 0.66421
  -5   4  10   23.82    1.52   0-0.95976 0.62957-0.23791 0.57726-0.26239 0.59125
  -5   6   4   17.34    1.28   0-0.96224 0.60539-0.23152 0.74065-0.25669 0.36145
  -4  -1  14   39.29    1.74   0-0.95657 0.71913-0.24582 0.16082-0.26943 0.75678
  -4   3  10   57.60    1.38   0-0.96229 0.70697-0.23138 0.48590-0.25657 0.59439
  -4   6 -10   29.61    2.10   0-0.95059 0.60655-0.25980 0.76920-0.28186-0.12751
  -4   6  -1   44.22    1.60   0-0.95995 0.65579-0.23742 0.74666-0.26196 0.18886
  -3 -10   3    2.97    1.80   0-0.95887 0.74799-0.24015-0.60945-0.26438 0.34996
  -3  -1  12   11.55    1.62   0-0.95883 0.78739-0.24024 0.15525-0.26446 0.68604
  -3   0 -24   34.92    1.94   0-0.95912 0.62813-0.23951 0.23964-0.26382-0.66028
  -3   1 -23    3.23    1.87   0-0.95919 0.63260-0.23933 0.32440-0.26366-0.62300
  -3   2   9   11.08    1.55   0-0.95972 0.77486-0.23800 0.40768-0.26247 0.57189
  -3   3 -20   19.16    2.36   0-0.95160 0.63822-0.25753 0.51243-0.27984-0.49452
  -3   3   7   54.82    1.74   0-0.95852 0.76476-0.24102 0.49559-0.26516 0.49985
  -3   5   0    2.49    1.48   0-0.96013 0.73528-0.23697 0.66135-0.26155 0.23473
  -2 -10  -9    0.02    1.69   0-0.95931 0.77017-0.23904-0.61075-0.26339-0.09088
  -2 -10  -8    4.58    1.74   0-0.96033 0.77562-0.23646-0.61331-0.26110-0.05577
  -2 -10  -7    3.71    1.66   0-0.96086 0.78059-0.23509-0.61468-0.25988-0.01959
  -2 -10  -6   17.42    1.72   0-0.96089 0.78504-0.23503-0.61472-0.25982 0.01777
  -2 -10  -5    1.00    1.69   0-0.96034 0.78893-0.23643-0.61331-0.26107 0.05641
  -2 -10  -4   16.79    1.60   0-0.95915 0.79217-0.23944-0.61028-0.26375 0.09649
  -2  -9 -15   13.90    1.94   0-0.96017 0.74439-0.23686-0.52798-0.26145-0.31729
  -2  -9   2    3.99    1.50   0-0.96016 0.81971-0.23689-0.52773-0.26148 0.31857
  -2  -8   5   11.57    1.78   0-0.95959 0.83238-0.23834-0.44125-0.26277 0.43198
  -2  -6 -21    1.11    1.55   0-0.96210 0.71959-0.23187-0.27795-0.25701-0.54618
  -2  -5 -22   -0.90    1.50   0-0.96173 0.71474-0.23284-0.19196-0.25788-0.58269
  -2  -3 -23    9.75    1.75   0-0.96003 0.70852-0.23721-0.01759-0.26177-0.61614
  -2  -2 -23   -0.07    1.67   0-0.95911 0.70755-0.23955 0.06973-0.26385-0.61402
  -2   0 -22   20.30    1.83   0-0.95678 0.70956-0.24532 0.24544-0.26898-0.57139
  -2   2   6   43.01    1.67   0-0.96160 0.83831-0.23318 0.40290-0.25817 0.46447
  -1  -8 -13    5.09    1.49   0-0.96127 0.82924-0.23405-0.44575-0.25895-0.23604
  -1  -8   0    3.89    1.49   0-0.95939 0.88494-0.23885-0.44080-0.26323 0.25444
  -1  -7 -16   18.88    1.39   0-0.96178 0.81642-0.23270-0.36210-0.25775-0.34946
  -1  -7   3    4.50    1.79   0-0.95865 0.89744-0.24068-0.35394-0.26486 0.36821
  -1  -6 -18    9.34    1.50   0-0.96116 0.80688-0.23433-0.27547-0.25920-0.42282
  -1  -5 -19   14.90    1.38   0-0.96239 0.80364-0.23111-0.19369-0.25633-0.46308
  -1  -5   6    3.25    2.10   0-0.95510 0.90705-0.24934-0.17533-0.27256 0.48798
  -1  -4 -20    5.52    1.64   0-0.96037 0.79713-0.23635-0.10344-0.26100-0.49579
  -1  -3 -20   38.26    1.37   0-0.96263 0.79934-0.23048-0.02432-0.25577-0.50099
  -1  -2 -20    7.25    1.37   0-0.96193 0.79860-0.23231 0.06249-0.25740-0.49933
  -1   0 -19   -0.08    1.55   0-0.95740 0.79839-0.24380 0.24391-0.26763-0.45162
  -1   3 -11   13.43    3.31   0-0.93318 0.80944-0.29581 0.55062-0.31377-0.10629
  -1   3  -4  644.33    5.30   0-0.95215 0.85941-0.25626 0.51099-0.27871 0.12028
   0  -7  -7    0.58    1.48   0-0.95905 0.92848-0.23969-0.35504-0.26397 0.00234
   0  -6 -13   46.44    1.66   0-0.95982 0.90262-0.23775-0.27201-0.26225-0.22380
   0  -6 -12   47.68    1.41   0-0.96308 0.91031-0.22930-0.28046-0.25472-0.19392
   0  -6  -1  242.65    2.33   0-0.95983 0.95576-0.23772-0.27197-0.26222 0.22493
   0  -5 -15   11.01    1.63   0-0.95981 0.89370-0.23777-0.18700-0.26227-0.29858
   0  -5   1  210.65    2.43   0-0.95983 0.96455-0.23773-0.18697-0.26223 0.29970
   0  -4 -16   76.39    1.80   0-0.96002 0.88942-0.23726-0.10253-0.26181-0.33643
   0  -4   2  221.72    2.72   0-0.96049 0.96957-0.23606-0.10368-0.26074 0.33556
   0  -3 -16    5.32    1.26   0-0.96254 0.89190-0.23071-0.02409-0.25598-0.34225
   0  -2 -16   -0.49    1.19   0-0.96173 0.89103-0.23284 0.06302-0.25787-0.34032
   0   0 -14   49.11    1.78   0-0.95980 0.89784-0.23780 0.23789-0.26230-0.26106
   0   1 -11   72.21    2.24   0-0.95883 0.91009-0.24026 0.32525-0.26448-0.14669
 -10   4  16   11.55    1.74   0-0.95342 0.27576-0.25332 0.59250-0.27610 0.78434
 -10   5  14    0.08    1.69   0-0.95273 0.26619-0.25491 0.67893-0.27751 0.71106
 -10   6  12   17.79    1.55   0-0.95649 0.26105-0.24601 0.75488-0.26959 0.62846
  -9   1  19    2.74    1.71   0-0.95354 0.36405-0.25304 0.33771-0.27585 0.90516
  -9   2  18    0.36    1.62   0-0.95318 0.35923-0.25388 0.42340-0.27660 0.86852
  -9   3  17    3.15    1.39   0-0.95615 0.35774-0.24684 0.50121-0.27034 0.82489
  -9   6  11    5.25    1.35   0-0.95623 0.33115-0.24664 0.75556-0.27016 0.60061
  -9   8   2   -1.18    1.65   0-0.95515 0.29011-0.24924 0.92795-0.27247 0.26685
  -8   0  19    0.82    1.29   0-0.95595 0.44130-0.24731 0.24713-0.27075 0.90904
  -8   1  18    1.95    1.51   0-0.95199 0.43288-0.25662 0.34130-0.27903 0.87993
  -8   2  17   -0.11    1.48   0-0.95215 0.42858-0.25626 0.42579-0.27871 0.84222
  -8   3  16    6.77    1.34   0-0.95581 0.42778-0.24765 0.50204-0.27106 0.79720
  -8   7   6    5.84    1.38   0-0.95582 0.38336-0.24762 0.84146-0.27103 0.42369
  -8   8  -2   15.43    1.65   0-0.95248 0.34451-0.25549 0.93431-0.27803 0.13193
  -8   8  -1   19.75    1.63   0-0.95514 0.35160-0.24927 0.92807-0.27250 0.16374
  -7   1  17   17.95    1.51   0-0.95334 0.50462-0.25350 0.33820-0.27626 0.84875
  -7   2  16    6.89    1.51   0-0.95392 0.50074-0.25213 0.42169-0.27505 0.81015
  -7   4  13   24.41    1.42   0-0.95454 0.48800-0.25069 0.58996-0.27376 0.69678
  -7   5  11    1.27    1.15   0-0.95636 0.48093-0.24632 0.67046-0.26988 0.61820
  -7   6   8   20.71    1.46   0-0.95532 0.46656-0.24882 0.75783-0.27210 0.50838
  -7   7   4   22.82    1.34   0-0.95671 0.45019-0.24547 0.83938-0.26912 0.35602
  -6  -1  17    4.17    1.49   0-0.95186 0.57803-0.25693 0.17190-0.27931 0.86082
  -6   5   9   12.39    1.56   0-0.95396 0.54448-0.25205 0.67622-0.27497 0.55753
  -6   6   6   14.47    1.28   0-0.95622 0.53341-0.24668 0.75574-0.27019 0.44071
  -6   7   0    1.45    1.54   0-0.95307 0.50364-0.25412 0.84812-0.27681 0.22323
  -5  -3  16   24.48    1.80   0-0.95152 0.64817-0.25771 0.00292-0.28000 0.83321
  -5   0  15    0.18    1.40   0-0.95321 0.64532-0.25380 0.25367-0.27652 0.79224
  -5   2  13   77.61    1.72   0-0.95378 0.63695-0.25248 0.42210-0.27536 0.71630
  -5   5   7   53.66    1.42   0-0.95607 0.61255-0.24703 0.67126-0.27051 0.48730
  -5   6   3   19.12    1.47   0-0.95551 0.59423-0.24838 0.75752-0.27171 0.33911
  -4 -10   7    2.18    2.02   0-0.95132 0.68325-0.25815-0.59136-0.28039 0.50658
  -4  -4  14   65.15    2.34   0-0.94212 0.70481-0.27809-0.06162-0.29808 0.78556
  -4   2  11   20.79    1.54   0-0.95322 0.70237-0.25379 0.42343-0.27651 0.65170
  -4   4   7    0.56    1.41   0-0.95325 0.68460-0.25371 0.59312-0.27645 0.50219
  -4   5   4    4.54    1.25   0-0.95570 0.67373-0.24792 0.67222-0.27129 0.38497
  -4   6  -3   76.62    1.96   0-0.95115 0.63813-0.25854 0.76780-0.28073 0.13292
  -4   6  -2   26.82    1.61   0-0.95539 0.64680-0.24866 0.75791-0.27195 0.16150
  -3 -11  -3    1.60    1.48   0-0.95791 0.72048-0.24254-0.69217-0.26651 0.12775
  -3 -11  -2   10.01    1.78   0-0.95545 0.72244-0.24853-0.68616-0.27184 0.17048
  -3  -4  12   27.56    2.51   0-0.93932 0.76801-0.28381-0.05591-0.30315 0.72485
  -3   1  10  123.37    1.97   0-0.95250 0.77211-0.25546 0.34026-0.27800 0.62480
  -3   2 -22    0.93    1.91   0-0.95163 0.62942-0.25744 0.42744-0.27976-0.56943
  -3   4   4  293.23    2.12   0-0.95558 0.74849-0.24821 0.58767-0.27156 0.39417
  -3   5  -1   37.62    1.65   0-0.95329 0.72401-0.25362 0.67802-0.27637 0.21219
  -2 -10 -11    0.02    1.71   0-0.95593 0.75791-0.24738-0.60243-0.27081-0.15828
  -2 -10 -10    7.84    1.53   0-0.95784 0.76426-0.24270-0.60710-0.26666-0.12502
  -2 -10  -3    0.98    1.52   0-0.95721 0.79466-0.24425-0.60545-0.26803 0.13818
  -2 -10  -2    7.83    1.55   0-0.95437 0.79624-0.25108-0.59859-0.27411 0.18165
  -2  -4 -23    1.25    1.52   0-0.95807 0.70659-0.24214-0.09765-0.26616-0.61178
  -2  -1 -23    1.24    1.61   0-0.95418 0.70257-0.25154 0.16671-0.27452-0.60330
  -2   1 -21    2.13    1.75   0-0.95396 0.71113-0.25204 0.33711-0.27496-0.52797
  -2   3 -17    3.26    2.04   0-0.94722 0.72203-0.26728 0.52216-0.28850-0.36478
  -2   3   3    0.82    1.82   0-0.95383 0.81721-0.25236 0.50698-0.27524 0.36944
  -2   4  -1   57.00    1.88   0-0.95682 0.80244-0.24521 0.58476-0.26888 0.21363
  -1  -9  -9    3.14    1.54   0-0.95450 0.84023-0.25079-0.51397-0.27385-0.07150
  -1  -9  -8    2.31    1.61   0-0.95534 0.84550-0.24879-0.51595-0.27207-0.03587
  -1  -9  -7    1.33    1.56   0-0.95562 0.85022-0.24810-0.51663-0.27146 0.00092
  -1  -9  -6    3.89    1.51   0-0.95531 0.85433-0.24886-0.51586-0.27214 0.03900
  -1  -9  -5   23.48    1.50   0-0.95431 0.85777-0.25123-0.51348-0.27424 0.07851
  -1  -8 -15   12.04    1.63   0-0.95404 0.81314-0.25187-0.42793-0.27481-0.29499
  -1  -8 -14    3.84    1.34   0-0.95789 0.82143-0.24259-0.43721-0.26656-0.26584
  -1  -7 -17    2.20    1.35   0-0.95695 0.80715-0.24488-0.34992-0.26859-0.37602
  -1  -6 -19   20.06    1.64   0-0.95517 0.79645-0.24918-0.26061-0.27242-0.44700
  -1  -6   5   32.52    1.87   0-0.95369 0.90126-0.25269-0.25694-0.27554 0.45362
  -1  -5 -20    7.40    1.60   0-0.95563 0.79243-0.24809-0.17669-0.27145-0.48536
  -1  -3 -21    1.89    1.60   0-0.95419 0.78645-0.25152-0.00327-0.27450-0.51966
  -1  -1 -20   11.62    1.48   0-0.95708 0.79369-0.24458 0.15973-0.26833-0.48837
  -1  -1   6  181.51    3.36   0-0.94887 0.90060-0.26365 0.17870-0.28528 0.50057
  -1   1 -18    8.84    1.65   0-0.95028 0.79564-0.26052 0.34557-0.28249-0.39933
   0  -7 -11    0.06    1.43   0-0.95438 0.90609-0.25106-0.34369-0.27409-0.13715
   0  -7 -10    1.91    1.32   0-0.95639 0.91252-0.24626-0.34848-0.26982-0.10401
   0  -7  -9   18.93    1.36   0-0.95785 0.91842-0.24267-0.35207-0.26663-0.06980
   0  -7  -8  117.51    1.63   0-0.95876 0.92376-0.24043-0.35431-0.26463-0.03440
   0  -7  -6   37.61    1.37   0-0.95867 0.93252-0.24064-0.35407-0.26482 0.04059
   0  -7  -5    4.68    1.27   0-0.95751 0.93579-0.24352-0.35118-0.26739 0.08055
   0  -7  -4  125.60    1.85   0-0.95542 0.93812-0.24858-0.34611-0.27189 0.12245
   0  -6 -14    1.34    1.40   0-0.95606 0.89442-0.24706-0.26270-0.27054-0.25291
   0  -5 -16   35.95    1.68   0-0.95475 0.88420-0.25018-0.17459-0.27331-0.32494
   0  -4 -17    5.60    1.49   0-0.95401 0.87898-0.25193-0.08784-0.27487-0.36077
   0  -3 -17   14.10    1.51   0-0.95601 0.88093-0.24716-0.00763-0.27063-0.36499
   0  -2 -17   28.60    1.47   0-0.95436 0.87922-0.25110 0.08129-0.27413-0.36146
   0  -1 -16   42.08    1.55   0-0.95598 0.88522-0.24724 0.16238-0.27069-0.32748
   0   1 -12    2.69    1.81   0-0.95050 0.89734-0.26002 0.34502-0.28205-0.16650
 -10   3  17    7.93    1.67   0-0.94698 0.27378-0.26781 0.52213-0.28897 0.83457
 -10   6  11    6.38    1.85   0-0.94826 0.24838-0.26502 0.77389-0.28649 0.60800
  -9  -1  20    2.12    1.70   0-0.94936 0.36435-0.26257 0.17751-0.28431 0.95105
  -9   4  15    0.15    1.30   0-0.95132 0.34403-0.25816 0.59736-0.28040 0.76023
  -9   5  13    0.34    1.37   0-0.95143 0.33525-0.25791 0.68196-0.28018 0.68531
  -9   6  10   16.68    1.50   0-0.94789 0.31838-0.26582 0.77473-0.28720 0.58030
  -9   7   7    2.87    1.39   0-0.95210 0.30926-0.25638 0.85017-0.27882 0.45990
  -9   8   0   -1.04    1.59   0-0.94744 0.27353-0.26681 0.94554-0.28808 0.20776
  -9   8   1    7.71    1.44   0-0.95118 0.28170-0.25849 0.93721-0.28069 0.23771
  -8  -5  19   14.07    2.35   0-0.94218 0.42766-0.27797-0.14664-0.29797 0.93652
  -8  -1  19    1.12    1.52   0-0.94654 0.43192-0.26876 0.18370-0.28981 0.92813
  -8   4  14    8.15    1.19   0-0.95155 0.41463-0.25764 0.59687-0.27994 0.73136
  -8   5  12    1.65    1.17   0-0.95252 0.40670-0.25542 0.67951-0.27796 0.65469
  -8   6   9   12.97    1.24   0-0.95013 0.39100-0.26084 0.76980-0.28278 0.54747
  -8   7   5    1.47    1.46   0-0.94941 0.37251-0.26246 0.85631-0.28422 0.39954
  -8   8  -7    8.76    1.83   0-0.94806 0.31791-0.26544 0.94436-0.28686-0.04601
  -8   8  -6    4.67    1.76   0-0.94743 0.32171-0.26683 0.94573-0.28810-0.00742
  -8   8  -5   11.71    1.72   0-0.94766 0.32638-0.26632 0.94520-0.28765 0.02948
  -8   8  -4    5.19    1.65   0-0.94865 0.33180-0.26415 0.94301-0.28572 0.06491
  -8   8  -3   16.76    1.61   0-0.95029 0.33788-0.26049 0.93933-0.28247 0.09902
  -7  -5  18    0.48    2.00   0-0.94244 0.49833-0.27743-0.14718-0.29750 0.90763
  -7  -1  18    3.00    1.57   0-0.94707 0.50284-0.26762 0.18258-0.28880 0.89871
  -7   7   3    0.94    1.19   0-0.95086 0.43991-0.25920 0.85312-0.28133 0.33087
  -6  -4  17   -0.23    1.83   0-0.93983 0.56610-0.28277-0.05694-0.30223 0.88389
  -6   3  13    6.50    1.26   0-0.95106 0.55937-0.25875 0.51319-0.28092 0.71290
  -6   4  11   36.29    1.55   0-0.94943 0.54884-0.26243 0.60173-0.28419 0.64145
  -6   6   5    2.96    1.49   0-0.94836 0.52112-0.26479 0.77386-0.28629 0.41945
  -6   7 -11    4.29    1.71   0-0.94573 0.44752-0.27050 0.86471-0.29135-0.17318
  -6   7  -1   14.99    1.59   0-0.94864 0.49478-0.26417 0.85818-0.28573 0.19480
  -5   1  14   55.24    1.42   0-0.95089 0.63853-0.25914 0.34388-0.28127 0.75959
  -5   3  11   37.71    1.58   0-0.94740 0.62167-0.26690 0.52138-0.28816 0.65438
  -5   4   9   13.31    1.49   0-0.94838 0.61376-0.26474 0.60409-0.28624 0.57774
  -5   6   2   19.36    1.49   0-0.94846 0.58275-0.26457 0.77372-0.28610 0.31613
  -4  -2  14   14.97    1.74   0-0.94629 0.70890-0.26929 0.09940-0.29028 0.77767
  -4   0  13   34.79    1.57   0-0.94858 0.70667-0.26430 0.26418-0.28585 0.73580
  -4   1  12   87.15    1.71   0-0.94799 0.70162-0.26559 0.35035-0.28700 0.69956
  -4   3   9   38.13    1.59   0-0.94913 0.68938-0.26309 0.51761-0.28478 0.58524
  -4   6  -9   50.51    1.90   0-0.94522 0.60561-0.27159 0.78096-0.29232-0.07968
  -4   6  -8    5.06    1.72   0-0.94238 0.60720-0.27755 0.78690-0.29761-0.03703
  -4   6  -4   42.38    1.69   0-0.94742 0.62997-0.26685 0.77612-0.28811 0.10294
  -3 -11  -1    3.79    1.64   0-0.95200 0.72342-0.25660-0.67806-0.27901 0.21505
  -3 -11   0   -0.47    1.74   0-0.94734 0.72318-0.26703-0.66760-0.28828 0.26171
  -3 -10   4    2.09    1.83   0-0.94950 0.74304-0.26226-0.58731-0.28404 0.40700
  -3  -2  12   37.71    2.02   0-0.94620 0.77481-0.26948 0.09960-0.29045 0.71207
  -3   0  11   43.07    1.44   0-0.95136 0.77545-0.25806 0.25797-0.28031 0.66450
  -3   5  -2   56.63    1.68   0-0.94626 0.71256-0.26936 0.69376-0.29034 0.18880
  -2 -10  -1    4.12    1.53   0-0.95042 0.79672-0.26019-0.58945-0.28221 0.22715
  -2  -9   3   19.06    1.62   0-0.95150 0.81547-0.25774-0.50685-0.28003 0.37451
  -2  -3 -24    4.45    1.74   0-0.94999 0.69402-0.26118 0.00639-0.28308-0.63222
  -2  -2 -24    5.40    1.65   0-0.94794 0.69193-0.26572 0.09592-0.28711-0.62815
  -2   1   7  265.16    2.59   0-0.94777 0.82895-0.26609 0.35091-0.28744 0.53110
  -2   4  -2  330.51    2.88   0-0.94750 0.78869-0.26669 0.60625-0.28797 0.19535
  -1  -9 -12    2.28    1.54   0-0.94894 0.82138-0.26350-0.50128-0.28514-0.17242
  -1  -9 -11    6.27    1.54   0-0.95128 0.82815-0.25824-0.50653-0.28047-0.13969
  -1  -9 -10    1.70    1.37   0-0.95314 0.83444-0.25397-0.51079-0.27668-0.10607
  -1  -9  -4    1.04    1.24   0-0.95252 0.86041-0.25540-0.50929-0.27794 0.11961
  -1  -9  -3   -0.24    1.49   0-0.94981 0.86211-0.26158-0.50309-0.28344 0.16250
  -1  -8 -16    1.88    1.78   0-0.94969 0.80435-0.26183-0.41797-0.28366-0.32355
  -1  -8   1   72.85    1.66   0-0.95253 0.88250-0.25539-0.42424-0.27794 0.30655
  -1  -7 -18   18.59    1.47   0-0.95157 0.79732-0.25759-0.33720-0.27990-0.40213
  -1  -6 -20    6.91    1.61   0-0.94852 0.78535-0.26444-0.24534-0.28597-0.47085
  -1  -4 -21   18.29    1.42   0-0.95250 0.78482-0.25544-0.08434-0.27799-0.51620
  -1  -2 -21   11.19    1.37   0-0.95251 0.78473-0.25543 0.08562-0.27797-0.51615
  -1   0   5  122.99    2.81   0-0.95052 0.89777-0.25997 0.25993-0.28201 0.45991
  -1   2 -16    4.49    1.74   0-0.94204 0.79621-0.27826 0.44822-0.29823-0.30877
  -1   2   1 5654.05   11.31   0-0.95231 0.88175-0.25589 0.42567-0.27838 0.30680
  -1   3  -5   21.88    2.85   0-0.93788 0.84071-0.28667 0.54141-0.30568 0.10988
   0  -7 -13   -2.12    1.40   0-0.94880 0.89164-0.26381-0.33095-0.28542-0.20063
   0  -7 -12  120.31    1.52   0-0.95185 0.89912-0.25694-0.33781-0.27932-0.16932
   0  -7  -3   22.24    1.26   0-0.95220 0.93933-0.25614-0.33854-0.27861 0.16656
   0  -6 -15   35.97    1.27   0-0.95176 0.88569-0.25715-0.25261-0.27950-0.28135
   0  -6   0  331.14    2.54   0-0.95247 0.95282-0.25552-0.25415-0.27806 0.27816
   0  -5 -17   12.06    1.54   0-0.94909 0.87410-0.26318-0.16159-0.28485-0.35080
   0  -3 -18    1.22    1.47   0-0.94872 0.86920-0.26400 0.00921-0.28558-0.38743
   0  -1 -17   28.33    1.51   0-0.94727 0.87207-0.26718 0.18234-0.28841-0.34715
   0   0 -15   46.00    1.75   0-0.95103 0.88464-0.25881 0.25890-0.28098-0.27977
   1  -4  -9   37.03    1.69   0-0.94882 0.98413-0.26377-0.07598-0.28538-0.04211
   1  -4  -8  130.32    2.05   0-0.94945 0.98919-0.26237-0.07739-0.28413-0.00597
   1  -4  -7  407.11    2.65   0-0.94912 0.99328-0.26311-0.07664-0.28480 0.03209
   1  -3 -10  165.29    1.94   0-0.94926 0.98008-0.26279 0.00801-0.28451-0.08038
   1  -3  -9    8.30    1.29   0-0.95103 0.98628-0.25882 0.00404-0.28099-0.04651
   1  -3  -8    9.02    1.38   0-0.95187 0.99155-0.25690 0.00212-0.27928-0.01082
   1  -3  -7   66.83    1.63   0-0.95164 0.99574-0.25742 0.00263-0.27974 0.02703
   1  -3  -6   82.99    2.01   0-0.95012 0.99864-0.26088 0.00609-0.28281 0.06749
 -10   2  18   -0.72    1.73   0-0.94327 0.27452-0.27570 0.44518-0.29597 0.87894
 -10   4  15   -0.84    1.56   0-0.94235 0.26026-0.27762 0.61678-0.29767 0.76856
 -10   5  13    0.30    1.67   0-0.94287 0.25189-0.27654 0.70055-0.29671 0.69290
 -10   7   7    1.72    1.65   0-0.94415 0.22651-0.27386 0.86760-0.29434 0.46649
  -9  -2  20    2.69    1.73   0-0.94278 0.35779-0.27674 0.10680-0.29688 0.96366
  -9   0  19    4.72    1.58   0-0.94132 0.35186-0.27973 0.27953-0.29954 0.92887
  -9   3  16    1.50    1.52   0-0.94379 0.34096-0.27462 0.52896-0.29500 0.81219
  -9   7   6    2.51    1.38   0-0.94531 0.29804-0.27140 0.86519-0.29215 0.43588
  -9   8  -2   -0.16    1.62   0-0.94098 0.25819-0.28044 0.95920-0.30017 0.14514
  -9   8  -1    1.87    1.78   0-0.94401 0.26566-0.27415 0.95290-0.29459 0.17692
  -8  -2  19   10.11    1.83   0-0.93885 0.42425-0.28474 0.11481-0.30398 0.94234
  -8   3  15    4.40    1.54   0-0.94304 0.41059-0.27618 0.53055-0.29639 0.78517
  -8   5  11    7.52    1.38   0-0.94228 0.39204-0.27777 0.70185-0.29780 0.63717
  -8   7   4   13.10    1.55   0-0.94283 0.36150-0.27662 0.87047-0.29678 0.37474
  -7  -2  18    1.91    1.71   0-0.93867 0.49447-0.28510 0.11517-0.30429 0.91425
  -7   3  14   35.07    1.38   0-0.94530 0.48323-0.27141 0.52582-0.29216 0.75254
  -7   4  12    2.22    1.36   0-0.94279 0.47182-0.27671 0.61597-0.29686 0.68252
  -7   5  10    7.10    1.15   0-0.94641 0.46654-0.26905 0.69318-0.29007 0.60103
  -7   6   7   16.32    1.29   0-0.94705 0.45386-0.26765 0.77665-0.28882 0.48775
  -7   7   2   19.82    1.44   0-0.94495 0.42957-0.27216 0.86608-0.29283 0.30502
  -6  -6  16    4.03    2.59   0-0.92309 0.54498-0.31423-0.19531-0.33004 0.87444
  -6  -3  17    1.68    1.82   0-0.93862 0.56486-0.28520 0.03039-0.30438 0.88599
  -6  -2  17   16.98    1.58   0-0.94351 0.56972-0.27519 0.10528-0.29552 0.87707
  -6   0  16   33.53    1.54   0-0.94359 0.56530-0.27503 0.27488-0.29538 0.83949
  -6   1  15    3.17    1.41   0-0.94131 0.55855-0.27976 0.36446-0.29956 0.80628
  -6   2  14   21.39    1.53   0-0.94419 0.55697-0.27377 0.44334-0.29425 0.76360
  -6   5   8    8.63    1.47   0-0.94379 0.52988-0.27461 0.69878-0.29500 0.54020
  -6   7 -10    4.12    1.78   0-0.93991 0.44613-0.28262 0.87680-0.30209-0.12507
  -6   7  -3    2.23    1.44   0-0.94082 0.47809-0.28077 0.87481-0.30046 0.13481
  -6   7  -2    8.90    1.59   0-0.94452 0.48622-0.27309 0.86711-0.29365 0.16536
  -5   5   6   16.48    1.34   0-0.94632 0.59837-0.26924 0.69347-0.29024 0.46968
  -5   6 -14    6.21    2.41   0-0.92707 0.49043-0.30715 0.81656-0.32378-0.24398
  -4  -3  14  182.80    2.47   0-0.93979 0.70244-0.28285 0.02805-0.30230 0.78973
  -4   5   3  260.99    1.95   0-0.94653 0.66013-0.26877 0.69307-0.28982 0.36614
  -4   6  -7   19.60    1.66   0-0.94157 0.61082-0.27923 0.78856-0.29910 0.00183
  -4   6  -6    3.87    1.43   0-0.94236 0.61604-0.27760 0.78691-0.29765 0.03775
  -4   6  -5    4.18    1.51   0-0.94441 0.62252-0.27332 0.78261-0.29385 0.07131
  -3  -9   7    7.30    1.76   0-0.94355 0.75033-0.27512-0.48940-0.29545 0.53052
  -3  -8   9    2.17    2.28   0-0.93551 0.75110-0.29132-0.38819-0.30980 0.61958
  -3  -3  12   25.58    1.98   0-0.93694 0.76559-0.28853 0.03373-0.30733 0.72898
  -3   1 -24   10.10    2.01   0-0.94195 0.61090-0.27845 0.36353-0.29840-0.62563
  -3   2   8   23.99    1.67   0-0.94279 0.75350-0.27672 0.44639-0.29687 0.56892
  -3   3   6   66.08    1.75   0-0.94429 0.74610-0.27356 0.52813-0.29407 0.49140
  -3   4   3   31.13    1.68   0-0.94399 0.73247-0.27420 0.61367-0.29463 0.37989
  -3   5 -11  314.14    4.15   0-0.92665 0.65307-0.30790 0.73244-0.32445-0.11340
  -2 -10   0   23.84    1.63   0-0.94507 0.79579-0.27191-0.57771-0.29261 0.27495
  -2  -8   6    1.54    1.74   0-0.94174 0.81894-0.27888-0.40067-0.29879 0.50538
  -2  -1 -24    0.01    1.75   0-0.94113 0.68506-0.28014 0.19532-0.29990-0.61531
  -2  -1   9  104.62    2.18   0-0.94346 0.83360-0.27531 0.19034-0.29562 0.61406
  -2   0 -23   -1.32    1.74   0-0.94266 0.69099-0.27697 0.27711-0.29709-0.58067
  -2   2 -20    2.10    1.77   0-0.93977 0.70132-0.28289 0.45288-0.30233-0.46315
  -2   2   5    5.10    1.75   0-0.94372 0.81601-0.27475 0.44448-0.29513 0.46405
  -1  -9 -13    7.22    1.39   0-0.94612 0.81412-0.26966-0.49512-0.29061-0.20436
  -1  -9  -2    2.91    1.55   0-0.94595 0.86268-0.27004-0.49461-0.29095 0.20741
  -1  -8 -17    1.29    1.82   0-0.94483 0.79505-0.27242-0.40738-0.29305-0.35156
  -1  -8   2   34.49    1.74   0-0.94298 0.87737-0.27632-0.40328-0.29652 0.36251
  -1  -7 -19    3.53    1.61   0-0.94559 0.78690-0.27080-0.32399-0.29162-0.42781
  -1  -7   4   47.42    1.88   0-0.94394 0.88713-0.27431-0.32030-0.29473 0.43546
  -1  -5 -21    9.85    1.43   0-0.94809 0.78044-0.26538-0.15939-0.28681-0.50740
  -1  -4 -22   13.98    1.69   0-0.94373 0.77159-0.27475-0.06502-0.29512-0.53647
  -1  -3 -22    3.41    1.71   0-0.94471 0.77253-0.27267 0.01789-0.29328-0.53828
  -1  -2 -22    8.72    1.54   0-0.94191 0.76968-0.27853 0.10874-0.29847-0.53304
  -1  -1 -21   12.38    1.56   0-0.94603 0.77819-0.26987 0.18504-0.29079-0.50329
  -1   0 -20   -0.56    1.49   0-0.94519 0.78173-0.27166 0.27178-0.29238-0.46427
   0  -8  -8    5.97    1.52   0-0.94308 0.90810-0.27611-0.40360-0.29633-0.00268
   0  -7 -14   47.21    1.55   0-0.94523 0.88364-0.27156-0.32319-0.29230-0.23115
   0  -7  -2   21.08    1.21   0-0.94755 0.93909-0.26657-0.32809-0.28787 0.21322
   0  -6 -16    6.61    1.26   0-0.94692 0.87641-0.26794-0.24182-0.28908-0.30917
   0  -6   1  248.89    2.55   0-0.94180 0.94657-0.27875-0.23091-0.29866 0.33616
   0  -5 -18    5.95    1.52   0-0.94279 0.86337-0.27670-0.14805-0.29685-0.37620
   0  -5   2   96.50    2.12   0-0.94556 0.95470-0.27086-0.15382-0.29168 0.36653
   0  -4 -18    8.36    1.28   0-0.94732 0.86785-0.26708-0.07269-0.28832-0.38472
   0  -2 -18   20.85    1.45   0-0.94613 0.86656-0.26963 0.09983-0.29059-0.38240
   0   0 -16   74.54    1.95   0-0.94126 0.87043-0.27986 0.27997-0.29965-0.29848
   0   1 -13   20.18    1.86   0-0.94116 0.88356-0.28007 0.36509-0.29984-0.18610
   1  -4 -11  145.63    1.90   0-0.94509 0.97154-0.27187-0.06788-0.29257-0.10972
   1  -4 -10   37.83    1.36   0-0.94734 0.97822-0.26703-0.07273-0.28827-0.07662
   1  -4  -6  541.04    2.70   0-0.94764 0.99622-0.26638-0.07337-0.28770 0.07238
   1  -4  -5    9.59    1.68   0-0.94473 0.99774-0.27263-0.06711-0.29324 0.11532
   1  -3 -12   97.45    1.72   0-0.94329 0.96526-0.27566 0.02088-0.29593-0.14375
   1  -3 -11   97.07    1.57   0-0.94667 0.97306-0.26849 0.01371-0.28957-0.11272
   1  -3  -5  109.39    1.90   0-0.94693 0.99988-0.26790 0.01312-0.28905 0.11112
   1  -2 -11  164.67    2.00   0-0.94277 0.96910-0.27675 0.10694-0.29689-0.10538
   1  -2 -10    8.59    1.57   0-0.94565 0.97641-0.27067 0.10085-0.29151-0.07338
   1  -2  -9  120.36    1.80   0-0.94755 0.98274-0.26656 0.09674-0.28786-0.03963
   1  -2  -8   55.00    1.65   0-0.94834 0.98795-0.26484 0.09502-0.28633-0.00377
   1  -2  -7   46.46    1.70   0-0.94778 0.99182-0.26607 0.09624-0.28742 0.03471
   1  -2  -6  105.34    1.93   0-0.94552 0.99398-0.27095 0.10112-0.29175 0.07643
 -10   6  10   13.34    1.44   0-0.93950 0.23520-0.28343 0.79229-0.30281 0.58698
 -10   7   6   51.52    1.95   0-0.93707 0.21500-0.28828 0.88202-0.30711 0.44191
  -9   1  18    2.99    1.52   0-0.93804 0.34412-0.28636 0.37100-0.30541 0.89734
  -9   2  17   13.61    1.38   0-0.93909 0.34071-0.28427 0.45376-0.30356 0.85811
  -9   4  14    2.53    1.30   0-0.93974 0.32802-0.28295 0.62214-0.30239 0.74487
  -9   5  12   11.99    1.33   0-0.94125 0.32064-0.27988 0.70392-0.29967 0.66745
  -9   6   9   11.69    1.36   0-0.93902 0.30508-0.28441 0.79331-0.30368 0.55943
  -9   7   5   14.23    1.58   0-0.93835 0.28665-0.28574 0.87953-0.30486 0.41124
  -8  -4  19   10.72    1.94   0-0.93459 0.42004-0.29311-0.04660-0.31138 0.94985
  -8  -3  19   11.58    1.85   0-0.93427 0.41970-0.29372 0.03890-0.31192 0.95033
  -8   0  18    2.34    1.46   0-0.93846 0.41938-0.28553 0.28533-0.30467 0.90559
  -8   1  17    2.13    1.39   0-0.93560 0.41206-0.29116 0.37582-0.30965 0.87318
  -8   2  16    1.56    1.51   0-0.93740 0.40940-0.28763 0.45714-0.30653 0.83268
  -8   4  13    5.51    1.19   0-0.93971 0.39836-0.28301 0.62224-0.30244 0.71651
  -8   6   8   43.86    1.36   0-0.94139 0.37782-0.27959 0.78855-0.29942 0.52675
  -8   7   3    2.97    1.47   0-0.93617 0.35041-0.29004 0.88389-0.30866 0.34927
  -7  -4  18   21.57    1.96   0-0.93376 0.48961-0.29470-0.04501-0.31279 0.92285
  -7  -3  18    0.68    1.77   0-0.93352 0.48935-0.29516 0.04034-0.31319 0.92320
  -7   0  17   40.13    1.57   0-0.93892 0.49023-0.28460 0.28442-0.30385 0.87637
  -7   1  16    6.09    1.45   0-0.93643 0.48327-0.28954 0.37422-0.30822 0.84335
  -7   2  15    4.30    1.29   0-0.93889 0.48127-0.28467 0.45421-0.30391 0.80166
  -7   6   6   15.87    1.49   0-0.93827 0.44065-0.28590 0.79490-0.30500 0.46657
  -7   7 -13    2.30    2.08   0-0.92889 0.34696-0.30381 0.89802-0.32084-0.22733
  -7   7   1    7.68    1.39   0-0.93908 0.41926-0.28429 0.87822-0.30358 0.27841
  -6   3  12   33.97    1.62   0-0.93684 0.54072-0.28873 0.54316-0.30751 0.70212
  -6   4  10   99.42    1.78   0-0.93686 0.53184-0.28870 0.62800-0.30748 0.62738
  -6   6   4   18.52    1.28   0-0.94006 0.50839-0.28230 0.79137-0.30181 0.39762
  -6   7  -9    1.02    1.65   0-0.93605 0.44671-0.29028 0.88444-0.30888-0.08093
  -6   7  -8    5.56    1.80   0-0.93388 0.44898-0.29446 0.88860-0.31258-0.03986
  -6   7  -7    2.98    1.67   0-0.93317 0.45270-0.29583 0.88994-0.31379-0.00130
  -6   7  -6   58.72    1.87   0-0.93369 0.45765-0.29484 0.88893-0.31291 0.03519
  -6   7  -5   11.90    1.54   0-0.93525 0.46365-0.29183 0.88590-0.31025 0.06989
  -6   7  -4   16.67    1.54   0-0.93768 0.47051-0.28707 0.88113-0.30604 0.10303
  -5  -5  15   90.97    2.83   0-0.91963 0.61192-0.32022-0.10441-0.33532 0.85125
  -5  -1  15  135.79    2.02   0-0.93905 0.63120-0.28434 0.19931-0.30362 0.81936
  -5   2  12    8.74    1.54   0-0.93740 0.61615-0.28762 0.45722-0.30652 0.71011
  -5   6   1   34.63    1.31   0-0.94118 0.57105-0.28002 0.78917-0.29979 0.29247
  -4   2  10   20.34    1.46   0-0.93588 0.68060-0.29061 0.46025-0.30917 0.64700
  -4   4   6  111.40    1.55   0-0.94099 0.66791-0.28042 0.61982-0.30015 0.48853
  -4   5   2   12.85    1.50   0-0.93662 0.64579-0.28915 0.71346-0.30788 0.34684
  -3 -11   1    2.49    1.78   0-0.94111 0.72138-0.28017-0.65443-0.29993 0.31076
  -3 -10   5    0.39    1.90   0-0.93630 0.73424-0.28980-0.55973-0.30845 0.46880
  -3   5  -3   68.32    1.84   0-0.93923 0.70109-0.28399 0.70840-0.30331 0.16440
  -2 -10   1    0.24    1.60   0-0.93790 0.79304-0.28663-0.56297-0.30565 0.32538
  -2  -9   4    1.26    1.58   0-0.93931 0.80769-0.28383-0.48073-0.30316 0.43503
  -2   0   8 1216.63    4.57   0-0.93983 0.82549-0.28278 0.28270-0.30223 0.58328
  -2   1 -22   11.64    1.81   0-0.93742 0.69014-0.28758 0.37266-0.30649-0.53382
  -2   3   2   18.58    1.84   0-0.93828 0.79724-0.28588 0.54051-0.30498 0.36181
  -2   4  -3  127.31    2.23   0-0.93734 0.77411-0.28775 0.62732-0.30664 0.17665
  -1  -9 -15    7.24    1.85   0-0.93901 0.79812-0.28443-0.48036-0.30370-0.26609
  -1  -9 -14    6.92    1.43   0-0.94281 0.80637-0.27666-0.48813-0.29682-0.23556
  -1  -9  -1    5.72    1.56   0-0.94066 0.86181-0.28109-0.48354-0.30074 0.25460
  -1  -8 -18    0.33    1.76   0-0.93943 0.78520-0.28359-0.39620-0.30295-0.37907
  -1  -7 -20    1.38    1.84   0-0.93899 0.77585-0.28447-0.31031-0.30374-0.45310
  -1  -6 -21    6.00    1.51   0-0.94116 0.77355-0.28007-0.22970-0.29984-0.49439
  -1  -5 -22   16.33    1.68   0-0.93973 0.76764-0.28297-0.14179-0.30240-0.52921
  -1   1 -19    2.91    1.67   0-0.93555 0.77647-0.29125 0.37631-0.30973-0.40947
  -1   1   3   89.35    2.91   0-0.93777 0.87611-0.28690 0.37177-0.30589 0.40904
  -1   3  -6  520.27    6.13   0-0.91893 0.81734-0.32140 0.57615-0.33636 0.10319
   0  -8 -12   19.63    1.49   0-0.93774 0.88505-0.28695-0.39279-0.30593-0.14270
   0  -8 -11    5.02    1.50   0-0.93997 0.89171-0.28249-0.39724-0.30198-0.10924
   0  -8 -10    5.17    1.33   0-0.94162 0.89779-0.27912-0.40061-0.29900-0.07482
   0  -8  -9   49.83    1.43   0-0.94267 0.90327-0.27695-0.40277-0.29708-0.03934
   0  -8  -7   25.89    1.35   0-0.94277 0.91223-0.27674-0.40296-0.29689 0.03528
   0  -8  -6   27.56    1.33   0-0.94168 0.91556-0.27901-0.40068-0.29890 0.07469
   0  -8  -5  144.03    1.91   0-0.93966 0.91797-0.28311-0.39657-0.30253 0.11572
   0  -7 -15    6.97    1.27   0-0.94113 0.87510-0.28013-0.31462-0.29989-0.26096
   0  -7  -1   20.57    1.38   0-0.94103 0.93700-0.28033-0.31432-0.30007 0.26281
   0  -6 -17   17.09    1.27   0-0.94150 0.86656-0.27937-0.23039-0.29921-0.33644
   0  -4 -19    4.07    1.52   0-0.93990 0.85598-0.28264-0.05712-0.30211-0.40832
   0  -4   3  213.45    3.01   0-0.93565 0.94916-0.29105-0.04868-0.30956 0.42176
   0  -3 -19    8.48    1.40   0-0.94062 0.85666-0.28117 0.02640-0.30081-0.40960
   0  -3   3  206.67    3.37   0-0.93758 0.95103-0.28727 0.03249-0.30621 0.41839
   0  -2 -19    4.12    1.40   0-0.93701 0.85299-0.28841 0.11862-0.30722-0.40316
   0  -1 -18   27.11    1.55   0-0.93758 0.85794-0.28727 0.20244-0.30621-0.36674
   1  -5 -11   18.47    1.55   0-0.93957 0.96607-0.28330-0.14143-0.30270-0.09959
   1  -5 -10   30.45    1.40   0-0.94146 0.97239-0.27946-0.14527-0.29929-0.06560
   1  -5  -9   17.54    1.36   0-0.94259 0.97795-0.27712-0.14761-0.29722-0.03027
   1  -5  -8   39.43    1.38   0-0.94289 0.98268-0.27649-0.14823-0.29666 0.00657
   1  -5  -7   93.64    1.50   0-0.94225 0.98647-0.27782-0.14690-0.29784 0.04514
   1  -5  -6    4.72    1.23   0-0.94051 0.98915-0.28139-0.14332-0.30101 0.08570
   1  -5  -5    4.91    1.44   0-0.93743 0.99049-0.28757-0.13714-0.30648 0.12856
   1  -4 -13   44.80    1.70   0-0.93844 0.95603-0.28556-0.05419-0.30470-0.17239
   1  -4 -12   70.78    1.50   0-0.94211 0.96413-0.27811-0.06164-0.29810-0.14159
   1  -4  -4  526.00    2.79   0-0.94000 0.99743-0.28243-0.05731-0.30193 0.16139
   1  -3 -13   72.89    1.71   0-0.93917 0.95671-0.28410 0.02933-0.30340-0.17367
   1  -3  -4  885.66    3.65   0-0.94153 0.99890-0.27932 0.02454-0.29917 0.15862
   1  -2 -12   40.12    1.60   0-0.93899 0.96089-0.28446 0.11466-0.30373-0.13594
   1  -2  -5  317.25    2.61   0-0.94097 0.99386-0.28046 0.11063-0.30018 0.12224
 -10   0  19    4.95    1.66   0-0.92933 0.26506-0.30301 0.30277-0.32013 0.94050
 -10   3  16    0.05    1.41   0-0.93397 0.25634-0.29429 0.54860-0.31243 0.82067
 -10   4  14    5.93    1.52   0-0.93026 0.24374-0.30129 0.64043-0.31861 0.75214
 -10   5  12    3.29    1.55   0-0.93226 0.23685-0.29756 0.72155-0.31531 0.67415
 -10   6   9    7.44    1.51   0-0.93030 0.22156-0.30122 0.81008-0.31855 0.56536
 -10   7   5   12.71    1.70   0-0.92987 0.20337-0.30201 0.89575-0.31925 0.41670
  -9  -1  19    3.84    1.67   0-0.92970 0.34026-0.30233 0.21724-0.31953 0.94888
  -9   3  15    8.64    1.52   0-0.93001 0.32274-0.30177 0.55609-0.31903 0.79886
  -9   5  11    2.46    1.43   0-0.93028 0.30523-0.30126 0.72530-0.31859 0.64902
  -9   6   8    4.90    1.42   0-0.92967 0.29130-0.30239 0.81129-0.31958 0.53798
  -9   7   4   33.74    1.69   0-0.93129 0.27515-0.29938 0.89317-0.31692 0.38595
  -8   5  10   -2.23    1.37   0-0.93118 0.37651-0.29958 0.72365-0.31710 0.61912
  -8   6   7   26.41    1.52   0-0.93215 0.36415-0.29775 0.80670-0.31549 0.50547
  -8   7   2    0.76    1.46   0-0.92951 0.33931-0.30269 0.89655-0.31985 0.32311
  -7  -6  17    0.25    2.47   0-0.91487 0.46634-0.32822-0.18132-0.34236 0.91517
  -7   3  13    4.03    1.49   0-0.93077 0.46426-0.30035 0.55474-0.31778 0.74080
  -7   4  11   25.43    1.39   0-0.92974 0.45434-0.30226 0.64151-0.31947 0.66778
  -7   5   9   27.23    1.20   0-0.93553 0.45124-0.29128 0.71541-0.30977 0.58338
  -7   7   0    4.35    1.23   0-0.93333 0.40907-0.29553 0.88947-0.31352 0.25101
  -6  -1  16   34.23    1.58   0-0.92865 0.55038-0.30427 0.21922-0.32125 0.86539
  -6   5   7  392.61    2.19   0-0.93270 0.51436-0.29671 0.72089-0.31457 0.52242
  -6   6   3    7.69    1.49   0-0.93140 0.49530-0.29916 0.80824-0.31673 0.37518
  -5  -2  15   68.88    1.90   0-0.92565 0.61784-0.30969 0.13977-0.32603 0.84181
  -5   0  14    1.20    1.36   0-0.93163 0.61932-0.29873 0.29858-0.31635 0.79470
  -5   1  13   36.46    1.59   0-0.93157 0.61479-0.29884 0.38356-0.31645 0.75741
  -5   3  10   54.13    1.61   0-0.93217 0.60202-0.29772 0.55219-0.31546 0.64432
  -5   4   8    1.70    1.23   0-0.93551 0.59647-0.29132 0.63067-0.30980 0.56394
  -5   5   5  145.48    1.70   0-0.93566 0.58329-0.29103 0.71526-0.30954 0.45163
  -5   6   0   66.48    1.37   0-0.93379 0.55922-0.29464 0.80380-0.31274 0.26806
  -4 -10   8    4.22    2.13   0-0.92941 0.66574-0.30287-0.54659-0.32001 0.58356
  -4  -9  10    2.96    2.65   0-0.92213 0.66728-0.31591-0.44854-0.33152 0.66977
  -4  -1  13   41.51    1.69   0-0.92970 0.68784-0.30233 0.21731-0.31953 0.76951
  -4   3   8  142.89    1.71   0-0.93365 0.66948-0.29491 0.54942-0.31297 0.57606
  -3 -11   2    5.70    1.81   0-0.93284 0.71753-0.29644-0.63813-0.31433 0.36255
  -3  -1  11  169.85    2.39   0-0.92830 0.75244-0.30489 0.21990-0.32180 0.70601
  -3   1   9   56.05    1.78   0-0.93016 0.74534-0.30149 0.38627-0.31879 0.62822
  -3   2 -23   18.06    2.05   0-0.92932 0.60265-0.30304 0.47305-0.32016-0.56641
  -3   3 -21   13.26    2.41   0-0.92194 0.60410-0.31623 0.57114-0.33180-0.47993
  -3   4   2  184.96    2.17   0-0.93087 0.71492-0.30016 0.63963-0.31762 0.36551
  -3   5 -10    2.72    1.99   0-0.91750 0.64835-0.32383 0.74835-0.33850-0.06198
  -3   5  -5    8.52    1.72   0-0.92603 0.67904-0.30902 0.73346-0.32543 0.11180
  -3   5  -4   27.77    1.61   0-0.93239 0.68983-0.29730 0.72173-0.31509 0.13881
  -2 -11  -5    1.83    1.47   0-0.93601 0.76460-0.29035-0.64435-0.30894 0.10432
  -2 -11  -4    4.97    1.73   0-0.93362 0.76664-0.29497-0.63971-0.31303 0.14581
  -2 -11  -3    1.17    1.60   0-0.93021 0.76766-0.30138-0.63327-0.31869 0.18888
  -2  -7   8   30.32    2.40   0-0.92039 0.80638-0.31892-0.27564-0.33417 0.61547
  -2   3 -18   22.89    2.42   0-0.91857 0.68892-0.32202 0.57691-0.33691-0.35374
  -2   4  -4  166.73    2.61   0-0.92646 0.75880-0.30825 0.64783-0.32476 0.15740
  -1 -10 -11    3.26    1.80   0-0.93210 0.80899-0.29784-0.55191-0.31557-0.10457
  -1 -10 -10    2.64    1.63   0-0.93360 0.81491-0.29501-0.55474-0.31306-0.06966
  -1 -10  -9    0.08    1.65   0-0.93450 0.82025-0.29327-0.55646-0.31153-0.03379
  -1 -10  -8    5.40    1.40   0-0.93479 0.82497-0.29273-0.55700-0.31104 0.00313
  -1 -10  -7    4.28    1.58   0-0.93439 0.82900-0.29349-0.55622-0.31172 0.04121
  -1 -10  -6    2.99    1.65   0-0.93325 0.83229-0.29568-0.55401-0.31365 0.08055
  -1 -10  -5    2.12    1.58   0-0.93125 0.83471-0.29946-0.55022-0.31699 0.12129
  -1  -9   0   12.54    1.50   0-0.93355 0.85912-0.29510-0.46951-0.31314 0.30440
  -1  -8   3    9.25    1.76   0-0.92959 0.86840-0.30254-0.37704-0.31971 0.42310
  -1  -5 -23    6.79    1.63   0-0.93051 0.75397-0.30083-0.12392-0.31820-0.55081
  -1  -4 -23    5.18    1.66   0-0.93399 0.75741-0.29425-0.04550-0.31239-0.55659
  -1  -3 -23   18.01    1.64   0-0.93416 0.75753-0.29393 0.03917-0.31211-0.55685
  -1  -2 -23   15.86    1.54   0-0.93007 0.75339-0.30164 0.13187-0.31892-0.54999
  -1  -1 -22    3.98    1.57   0-0.93360 0.76131-0.29500 0.21019-0.31305-0.51842
  -1   0 -21   12.49    1.60   0-0.93143 0.76352-0.29912 0.29926-0.31669-0.47734
  -1   2 -17   14.11    1.73   0-0.92379 0.77352-0.31299 0.48297-0.32895-0.31544
  -1   3 -12  138.06    4.21   0-0.90483 0.77666-0.34425 0.59907-0.35646-0.10097
   0  -8 -14   15.92    1.51   0-0.93162 0.87005-0.29876-0.38098-0.31638-0.20706
   0  -8 -13    8.78    1.32   0-0.93496 0.87782-0.29240-0.38734-0.31075-0.17528
   0  -8  -4   26.34    1.40   0-0.93657 0.91930-0.28926-0.39040-0.30798 0.15856
   0  -8  -3   75.94    1.66   0-0.93216 0.91932-0.29773-0.38192-0.31547 0.20345
   0  -7 -17    2.54    1.50   0-0.93126 0.85635-0.29943-0.29532-0.31697-0.31869
   0  -7 -16    9.05    1.27   0-0.93648 0.86601-0.28944-0.30531-0.30813-0.29012
   0  -7   0   -0.15    1.41   0-0.93204 0.93242-0.29797-0.29666-0.31568 0.31581
   0  -6 -18   -1.31    1.27   0-0.93548 0.85609-0.29138-0.21837-0.30985-0.36321
   0  -5 -19    9.17    1.37   0-0.93582 0.85195-0.29072-0.13403-0.30927-0.40119
   0  -4 -20    4.31    1.55   0-0.93171 0.84335-0.29859-0.04116-0.31622-0.43161
   0  -3 -20    3.19    1.47   0-0.93168 0.84327-0.29864 0.04389-0.31627-0.43153
   0   0 -17    9.63    1.55   0-0.93043 0.85517-0.30097 0.30110-0.31833-0.31719
   0   1 -14   10.96    1.74   0-0.93076 0.86873-0.30037 0.38540-0.31779-0.20553
   1  -6 -10   29.72    1.63   0-0.93220 0.96318-0.29766-0.21204-0.31541-0.04948
   1  -6  -9   41.35    1.69   0-0.93293 0.96834-0.29628-0.21342-0.31418-0.01330
   1  -6  -8  161.33    2.01   0-0.93282 0.97265-0.29650-0.21320-0.31438 0.02429
   1  -6  -7   39.11    1.69   0-0.93174 0.97600-0.29852-0.21117-0.31617 0.06348
   1  -5 -13   24.08    1.54   0-0.93370 0.95134-0.29481-0.12992-0.31289-0.16420
   1  -5 -12   16.73    1.33   0-0.93697 0.95905-0.28847-0.13626-0.30727-0.13241
   1  -5  -4   36.50    1.65   0-0.93268 0.99016-0.29676-0.12794-0.31461 0.17409
   1  -4 -14   39.21    1.44   0-0.93409 0.94725-0.29407-0.04567-0.31223-0.20225
   1  -4  -3  259.10    2.48   0-0.93283 0.99468-0.29648-0.04325-0.31436 0.21121
   1  -3 -14  153.98    1.73   0-0.93432 0.94742-0.29363 0.03887-0.31184-0.20263
   1  -3  -3   79.23    2.09   0-0.93300 0.99479-0.29616 0.04138-0.31407 0.21091
   1  -2 -13  130.61    1.62   0-0.93436 0.95183-0.29355 0.12375-0.31177-0.16529
   1  -2  -4  192.99    2.67   0-0.93315 0.99046-0.29586 0.12604-0.31382 0.17326
   1  -1 -10  293.55    2.60   0-0.93235 0.96304-0.29738 0.21252-0.31516-0.04971
   1  -1  -9 1148.85    4.30   0-0.93383 0.96895-0.29458 0.20971-0.31268-0.01481
   1  -1  -8   87.86    2.10   0-0.93366 0.97321-0.29489 0.21002-0.31295 0.02286
   1  -1  -7  293.38    2.76   0-0.93139 0.97536-0.29918 0.21431-0.31675 0.06404
 -10   1  18    5.41    1.42   0-0.92672 0.25800-0.30777 0.39237-0.32433 0.90731
 -10   2  17    2.35    1.46   0-0.92850 0.25532-0.30454 0.47400-0.32149 0.86709
 -10   7   4   17.62    1.67   0-0.92263 0.19169-0.31503 0.90877-0.33074 0.39084
  -9   0  18   11.35    1.55   0-0.92236 0.32847-0.31550 0.31526-0.33115 0.92311
  -9   2  16    9.18    1.51   0-0.92325 0.32045-0.31394 0.48342-0.32978 0.84698
  -9   4  13    5.90    1.25   0-0.92707 0.31091-0.30714 0.64632-0.32378 0.72890
  -9   7   3    2.79    1.60   0-0.92420 0.26362-0.31228 0.90607-0.32831 0.35999
  -8  -1  18    1.58    1.57   0-0.92525 0.40619-0.31041 0.22533-0.32667 0.92761
  -8   3  14   26.29    1.31   0-0.92871 0.39182-0.30415 0.55851-0.32114 0.77256
  -8   4  12    0.46    1.11   0-0.92668 0.38090-0.30785 0.64706-0.32440 0.70112
  -8   7   1    5.20    1.47   0-0.92292 0.32829-0.31452 0.90839-0.33029 0.29620
  -7  -1  17   17.48    1.60   0-0.92448 0.47582-0.31177 0.22670-0.32787 0.90041
  -7   5   8    8.18    1.47   0-0.92379 0.43507-0.31299 0.73711-0.32895 0.56520
  -7   6   5   34.44    1.38   0-0.92905 0.42699-0.30354 0.81254-0.32060 0.44481
  -7   7 -12   34.75    2.18   0-0.91995 0.34246-0.31966 0.91383-0.33483-0.17598
  -7   7  -2   19.52    1.61   0-0.92261 0.38948-0.31507 0.90903-0.33078 0.19355
  -7   7  -1    4.78    1.29   0-0.92780 0.39911-0.30582 0.89976-0.32261 0.22274
  -6   2  13  103.78    1.53   0-0.92698 0.53533-0.30731 0.47687-0.32393 0.75591
  -6   6   2   29.32    1.55   0-0.92246 0.48193-0.31532 0.82440-0.33100 0.35209
  -5   5   4   26.97    1.58   0-0.92416 0.56735-0.31235 0.73658-0.32837 0.43310
  -5   6 -13    7.09    2.11   0-0.91057 0.47836-0.33522 0.84460-0.34852-0.18187
  -5   6  -1   62.87    1.57   0-0.92639 0.54739-0.30836 0.81753-0.32486 0.24282
  -4   0  12   11.61    1.47   0-0.92374 0.67741-0.31308 0.31295-0.32902 0.74161
  -4   1  11  172.12    1.75   0-0.92659 0.67579-0.30800 0.39275-0.32454 0.69974
  -4   4   5   90.16    1.49   0-0.92716 0.64966-0.30698 0.64638-0.32364 0.47466
  -4   5   1  117.88    1.78   0-0.92604 0.63078-0.30900 0.73331-0.32542 0.32702
  -3 -11   3    0.89    1.97   0-0.92184 0.71094-0.31641-0.61813-0.33196 0.41757
  -3   0  10  261.27    2.46   0-0.92409 0.74375-0.31247 0.31237-0.32849 0.67530
  -3   3   5   49.87    1.52   0-0.92739 0.72478-0.30655 0.56112-0.32326 0.48323
  -3   5  -9   39.31    2.08   0-0.91375 0.64903-0.33006 0.75456-0.34398-0.01912
  -3   5  -8   24.00    1.94   0-0.91367 0.65338-0.33019 0.75468-0.34410 0.01836
  -3   5  -7   43.46    1.93   0-0.91616 0.66031-0.32607 0.75053-0.34047 0.05210
  -3   5  -6   33.58    1.87   0-0.92047 0.66905-0.31877 0.74322-0.33404 0.08304
  -2 -11  -2   -0.57    1.70   0-0.92559 0.76746-0.30980-0.62484-0.32612 0.23371
  -2 -10   2    9.29    1.63   0-0.92834 0.78790-0.30482-0.54474-0.32173 0.37886
  -2  -9   5    2.60    1.74   0-0.92184 0.79463-0.31641-0.44812-0.33196 0.50121
  -2  -6   9   14.30    3.16   0-0.90075 0.79111-0.35049-0.15910-0.36194 0.68056
  -2  -1 -25    7.05    1.78   0-0.92627 0.66575-0.30857 0.22377-0.32504-0.62755
  -2   0 -24    1.30    1.68   0-0.92645 0.67033-0.30825 0.30841-0.32476-0.59038
  -2   2 -21   14.83    1.86   0-0.91762 0.67471-0.32362 0.49363-0.33831-0.46454
  -2   4 -11   91.02    3.86   0-0.86878 0.67010-0.39458 0.73424-0.40050-0.02845
  -1 -10 -12   14.00    1.57   0-0.93005 0.80250-0.30168-0.54809-0.31896-0.13858
  -1 -10  -4    3.48    1.60   0-0.92825 0.83615-0.30499-0.54467-0.32188 0.16357
  -1 -10  -3    7.73    1.51   0-0.92409 0.83641-0.31246-0.53717-0.32848 0.20758
  -1  -9   1   24.89    1.68   0-0.92405 0.85404-0.31254-0.45205-0.32854 0.35719
  -1  -7   5    9.58    1.85   0-0.92107 0.86868-0.31774-0.27684-0.33313 0.51124
  -1  -6   6   31.93    2.00   0-0.92146 0.87344-0.31707-0.19255-0.33254 0.54799
  -1   2   0   90.15    2.70   0-0.92667 0.85169-0.30786 0.47765-0.32442 0.31546
  -1   3  -7   10.89    3.48   0-0.89129 0.78526-0.36435 0.61910-0.37408 0.10354
   0  -8 -15    1.72    1.52   0-0.92772 0.86172-0.30596-0.37379-0.32273-0.23811
   0  -8  -2   11.39    1.42   0-0.92613 0.91771-0.30883-0.37080-0.32527 0.25065
   0  -7 -18    6.27    1.57   0-0.92545 0.84610-0.31004-0.28470-0.32634-0.34672
   0  -6 -19   -0.97    1.27   0-0.92883 0.84500-0.30394-0.20580-0.32095-0.38951
   0  -6   2   17.01    1.68   0-0.92627 0.93546-0.30857-0.20106-0.32505 0.39993
   0  -5 -20    1.24    1.37   0-0.92815 0.83984-0.30518-0.11956-0.32205-0.42580
   0  -5   3  402.16    3.31   0-0.92265 0.93620-0.31500-0.10967-0.33071 0.44294
   0  -2 -20   11.22    1.57   0-0.92693 0.83847-0.30740 0.13762-0.32400-0.42377
   0  -1 -19   10.37    1.46   0-0.92687 0.84279-0.30750 0.22268-0.32409-0.38625
   1  -6 -13    5.93    1.54   0-0.92558 0.94327-0.30981-0.19990-0.32614-0.15095
   1  -6 -12   41.68    1.39   0-0.92848 0.95060-0.30457-0.20514-0.32151-0.11818
   1  -6 -11    6.90    1.31   0-0.93070 0.95725-0.30048-0.20923-0.31790-0.08439
   1  -6  -6   33.89    1.31   0-0.92956 0.97824-0.30259-0.20709-0.31976 0.10447
   1  -6  -5   35.51    1.61   0-0.92604 0.97915-0.30899-0.20069-0.32541 0.14751
   1  -5 -15  142.63    1.87   0-0.92518 0.93395-0.31054-0.11419-0.32678-0.22511
   1  -5 -14    5.65    1.31   0-0.92977 0.94298-0.30220-0.12252-0.31942-0.19507
   1  -5  -3  147.00    2.00   0-0.92577 0.98767-0.30948-0.11521-0.32584 0.22271
   1  -4 -15   43.58    1.44   0-0.92905 0.93778-0.30352-0.03621-0.32059-0.23129
   1  -3 -15   24.85    1.32   0-0.92873 0.93740-0.30412 0.04936-0.32111-0.23075
   1  -2 -14    2.00    1.16   0-0.92890 0.94194-0.30381 0.13402-0.32084-0.19361
   1  -1 -12  187.33    2.10   0-0.92551 0.94735-0.30994 0.22510-0.32625-0.11340
   1  -1 -11   20.81    1.39   0-0.92952 0.95579-0.30266 0.21781-0.31982-0.08244
   1  -1  -6  170.72    2.49   0-0.92623 0.97462-0.30866 0.22378-0.32512 0.10979
 -10  -1  19    9.08    1.75   0-0.91632 0.25206-0.32581 0.24069-0.34024 0.96064
 -10   3  15    5.49    1.32   0-0.91972 0.23765-0.32007 0.57436-0.33518 0.80607
 -10   4  13    3.97    1.61   0-0.91723 0.22628-0.32428 0.66342-0.33890 0.73508
 -10   5  11   16.21    1.41   0-0.92096 0.22111-0.31794 0.74192-0.33330 0.65479
 -10   6   8    4.88    1.35   0-0.92071 0.20754-0.31836 0.82722-0.33368 0.54314
 -10   7   3    2.77    1.61   0-0.91542 0.18005-0.32730 0.92105-0.34156 0.36431
  -9  -3  19    4.68    1.89   0-0.91269 0.32329-0.33178 0.07694-0.34550 0.97494
  -9  -2  19    2.11    1.61   0-0.91973 0.33031-0.32004 0.15008-0.33516 0.96455
  -9   1  17   10.14    1.35   0-0.92043 0.32208-0.31885 0.40347-0.33411 0.88868
  -9   5  10    2.63    1.36   0-0.91856 0.28908-0.32204 0.74606-0.33692 0.62999
  -9   6   7   -0.38    1.21   0-0.91991 0.27711-0.31973 0.82863-0.33489 0.51593
  -9   7   2   11.18    1.62   0-0.91716 0.25215-0.32440 0.91821-0.33900 0.33333
  -8  -2  18    3.38    1.66   0-0.91352 0.39449-0.33044 0.16047-0.34431 0.94530
  -8   0  17    7.63    1.54   0-0.91807 0.39456-0.32287 0.32265-0.33765 0.90120
  -8   1  16   10.71    1.46   0-0.91683 0.38886-0.32496 0.40959-0.33949 0.86565
  -8   2  15   -0.89    1.26   0-0.92071 0.38828-0.31836 0.48786-0.33368 0.82247
  -8   5   9   -1.06    1.29   0-0.91928 0.36018-0.32081 0.74488-0.33584 0.60050
  -8   6   6    7.63    1.25   0-0.92249 0.35005-0.31528 0.82423-0.33097 0.48360
  -8   7   0    7.58    1.63   0-0.91651 0.31744-0.32549 0.91937-0.33996 0.26852
  -7   0  16   15.14    1.51   0-0.91741 0.46429-0.32398 0.32378-0.33863 0.87378
  -7   1  15    8.08    1.45   0-0.91681 0.45923-0.32499 0.40965-0.33952 0.83728
  -7   2  14    5.60    1.23   0-0.92167 0.45963-0.31671 0.48623-0.33222 0.79260
  -7   6   4   46.57    1.54   0-0.91945 0.41297-0.32052 0.82953-0.33558 0.42244
  -7   7 -11    1.56    1.94   0-0.91348 0.34042-0.33050 0.92464-0.34437-0.12907
  -7   7  -4   75.09    1.89   0-0.91370 0.37170-0.33014 0.92413-0.34406 0.13212
  -7   7  -3    4.63    1.56   0-0.91787 0.38031-0.32321 0.91718-0.33795 0.16338
  -6  -7  15    0.83    2.88   0-0.88285 0.50033-0.37610-0.21838-0.38437 0.89143
  -6  -2  16   12.73    1.66   0-0.91465 0.53642-0.32857 0.15863-0.34267 0.88685
  -6   0  15    6.40    1.17   0-0.92153 0.53880-0.31695 0.31677-0.33244 0.83918
  -6   1  14   37.96    1.36   0-0.92139 0.53420-0.31720 0.40188-0.33265 0.80201
  -6   3  11   26.67    1.31   0-0.92072 0.52017-0.31835 0.57277-0.33367 0.69093
  -6   4   9   33.67    1.31   0-0.92289 0.51345-0.31457 0.65386-0.33034 0.61289
  -6   5   6   18.47    1.36   0-0.92074 0.49797-0.31831 0.74249-0.33364 0.50413
  -6   6 -16    4.60    2.65   0-0.89807 0.37769-0.35448 0.86388-0.36544-0.28597
  -5  -4  15   15.53    1.90   0-0.91116 0.60342-0.33426-0.00546-0.34768 0.86355
  -5  -3  15    6.98    1.75   0-0.91520 0.60742-0.32766 0.07284-0.34187 0.85770
  -5   2  11  158.98    1.93   0-0.91821 0.59253-0.32263 0.49222-0.33744 0.70366
  -5   4   7   21.59    1.24   0-0.92115 0.57768-0.31760 0.65694-0.33301 0.54979
  -5   6  -2   34.83    1.54   0-0.91912 0.53570-0.32108 0.83026-0.33607 0.21668
  -3 -10   6    8.26    2.00   0-0.91724 0.71960-0.32426-0.52523-0.33888 0.53661
  -3  -9   8   12.58    2.12   0-0.91429 0.72546-0.32918-0.43530-0.34321 0.61565
  -3   2   7  319.19    2.28   0-0.92192 0.72821-0.31627 0.48594-0.33184 0.56653
  -3   4   1   25.20    1.74   0-0.91617 0.69580-0.32605 0.66552-0.34045 0.35098
  -2 -11  -1    1.64    1.69   0-0.91949 0.76578-0.32046-0.61415-0.33553 0.28051
  -2 -10   3    0.45    1.74   0-0.91553 0.77950-0.32712-0.52242-0.34140 0.43591
  -2  -8   7   46.33    2.18   0-0.91241 0.79401-0.33224-0.34728-0.34590 0.58987
  -2  -2   9   21.88    2.22   0-0.91067 0.80085-0.33506 0.16517-0.34838 0.66685
  -2   1 -23    0.49    1.76   0-0.91832 0.66658-0.32244 0.40754-0.33728-0.54042
  -2   1   6   79.20    1.76   0-0.92028 0.79704-0.31911 0.40393-0.33434 0.54064
  -2   2   4   35.16    1.61   0-0.92069 0.78855-0.31840 0.48812-0.33371 0.46527
  -2   3   1   86.15    2.09   0-0.91942 0.77395-0.32057 0.57520-0.33563 0.35509
  -2   4  -5   25.08    2.05   0-0.91501 0.74292-0.32798 0.66757-0.34215 0.13743
  -1 -10  -2   11.77    1.59   0-0.91851 0.83525-0.32212-0.52749-0.33700 0.25349
  -1  -4 -24    5.15    1.62   0-0.92325 0.74221-0.31395-0.02578-0.32979-0.57659
  -1  -3 -24    2.39    1.59   0-0.92247 0.74139-0.31531 0.06056-0.33099-0.57536
  -1  -2 -24    0.65    1.58   0-0.91694 0.73580-0.32478 0.15502-0.33933-0.56697
  -1  -1 -23    5.96    1.60   0-0.91975 0.74301-0.32002 0.23522-0.33514-0.53372
  -1   0 -22   -2.48    1.71   0-0.91605 0.74369-0.32626 0.32642-0.34064-0.49078
  -1   1 -20   11.84    1.71   0-0.91904 0.75551-0.32123 0.40631-0.33621-0.42038
  -1   3  -8    2.50    3.69   0-0.84450 0.73403-0.42367 0.67843-0.42579 0.11787
   0  -9 -13   -0.75    1.52   0-0.91799 0.86088-0.32300-0.44173-0.33777-0.14824
   0  -9 -12    9.84    1.51   0-0.92045 0.86777-0.31882-0.44591-0.33408-0.11453
   0  -9 -11    5.90    1.37   0-0.92229 0.87405-0.31562-0.44910-0.33126-0.07994
   0  -9 -10    6.59    1.37   0-0.92350 0.87969-0.31351-0.45120-0.32940-0.04440
   0  -9  -9    7.76    1.35   0-0.92402 0.88465-0.31258-0.45212-0.32858-0.00781
   0  -9  -8    2.01    1.32   0-0.92381 0.88887-0.31296-0.45174-0.32891 0.02993
   0  -9  -7    0.72    1.29   0-0.92279 0.89227-0.31476-0.44992-0.33050 0.06892
   0  -9  -6    3.03    1.43   0-0.92084 0.89475-0.31813-0.44653-0.33348 0.10929
   0  -9  -5   12.70    1.46   0-0.91784 0.89618-0.32325-0.44140-0.33799 0.15121
   0  -8 -17   12.52    1.69   0-0.91824 0.84335-0.32258-0.35716-0.33740-0.29826
   0  -8 -16    1.96    1.49   0-0.92327 0.85282-0.31392-0.36583-0.32976-0.26849
   0  -8  -1  174.56    2.01   0-0.91805 0.91404-0.32291-0.35670-0.33769 0.30046
   0  -7 -19    3.13    1.69   0-0.91903 0.83523-0.32124-0.27350-0.33621-0.37426
   0  -7   1   22.68    1.57   0-0.91965 0.92446-0.32017-0.27444-0.33528 0.37280
   0  -6 -20    2.64    1.37   0-0.92151 0.83323-0.31699-0.19274-0.33247-0.41540
   0  -5 -21    7.82    1.70   0-0.91972 0.82697-0.32006-0.10467-0.33517-0.45008
   0  -4 -21    2.93    1.31   0-0.92271 0.82991-0.31489-0.02485-0.33061-0.45462
   0  -3 -21    3.17    1.43   0-0.92184 0.82899-0.31640 0.06166-0.33195-0.45325
   0   0 -18    0.07    1.43   0-0.91850 0.83879-0.32214 0.32228-0.33701-0.33590
   0   1 -15   45.49    1.69   0-0.91926 0.85279-0.32085 0.40590-0.33588-0.22483
   1  -7 -11    7.43    1.44   0-0.91864 0.94523-0.32191-0.27279-0.33680-0.06547
   1  -7 -10   38.70    1.67   0-0.91971 0.95073-0.32008-0.27461-0.33519-0.02968
   1  -7  -9   43.12    1.71   0-0.91998 0.95543-0.31962-0.27507-0.33478 0.00731
   1  -7  -8   18.67    1.64   0-0.91937 0.95924-0.32067-0.27401-0.33571 0.04564
   1  -7  -7    3.06    1.45   0-0.91775 0.96205-0.32340-0.27126-0.33812 0.08545
   1  -6 -14   11.82    1.20   0-0.92203 0.93528-0.31608-0.19363-0.33167-0.18282
   1  -6  -4  214.96    2.07   0-0.92090 0.97844-0.31803-0.19164-0.33338 0.19288
   1  -5 -16   12.12    1.57   0-0.91993 0.92426-0.31971-0.10501-0.33487-0.25442
   1  -4 -16   22.26    1.31   0-0.92332 0.92761-0.31382-0.02592-0.32967-0.25961
   1  -4  -2  132.40    1.95   0-0.92228 0.98855-0.31564-0.02408-0.33128 0.26552
   1  -3 -16   58.68    1.42   0-0.92239 0.92663-0.31545 0.06070-0.33111-0.25815
   1  -3  -2  273.32    2.70   0-0.91989 0.98611-0.31977 0.06500-0.33492 0.26914
   1  -2 -15    6.21    1.15   0-0.92261 0.93122-0.31507 0.14528-0.33077-0.22107
   1  -2  -3 1140.04    4.78   0-0.92040 0.98213-0.31890 0.14908-0.33415 0.23099
   1  -1 -13   57.43    1.66   0-0.92043 0.93783-0.31885 0.23402-0.33411-0.14293
 -11   4  13   10.59    1.81   0-0.91041 0.14467-0.33547 0.67456-0.34874 0.73598
 -10   0  18   27.68    1.80   0-0.90978 0.24107-0.33648 0.33621-0.34963 0.93263
 -10   1  17    4.61    1.56   0-0.90863 0.23547-0.33831 0.42289-0.35124 0.89685
 -10   2  16    2.81    1.61   0-0.91221 0.23460-0.33258 0.50201-0.34620 0.85444
 -10   5  10    1.85    1.55   0-0.90904 0.20476-0.33766 0.76164-0.35067 0.63480
 -10   6   7   18.63    1.64   0-0.91080 0.19320-0.33484 0.84369-0.34819 0.52030
 -10   7   2    5.73    1.56   0-0.90832 0.16850-0.33881 0.93256-0.35168 0.33708
  -9   3  14    2.79    1.29   0-0.91485 0.30316-0.32824 0.58256-0.34238 0.78486
  -9   4  12    2.75    1.22   0-0.91335 0.29277-0.33070 0.66987-0.34455 0.71232
  -9   6   6   -0.46    1.44   0-0.90983 0.26259-0.33641 0.84530-0.34957 0.49326
  -9   7   1    0.11    1.62   0-0.91025 0.24081-0.33572 0.92953-0.34896 0.30594
  -8  -5  18    0.95    1.94   0-0.90393 0.38496-0.34565-0.07898-0.35769 0.95882
  -8   3  13    0.33    1.24   0-0.91286 0.37154-0.33151 0.58586-0.34526 0.75933
  -8   4  11    4.13    1.09   0-0.91250 0.36229-0.33210 0.67130-0.34578 0.68513
  -8   6   5    8.96    1.44   0-0.91247 0.33560-0.33215 0.84110-0.34583 0.46110
  -8   7  -1    6.48    1.61   0-0.91036 0.30686-0.33555 0.92943-0.34881 0.24001
  -7  -2  17    8.61    1.50   0-0.91129 0.46265-0.33406 0.16411-0.34751 0.92008
  -7   3  12   29.53    1.31   0-0.91453 0.44360-0.32877 0.58315-0.34285 0.72851
  -7   4  10   15.50    1.19   0-0.91542 0.43559-0.32730 0.66654-0.34155 0.65251
  -7   5   7   25.47    1.58   0-0.91124 0.41809-0.33414 0.75825-0.34757 0.54647
  -7   6   3    5.09    1.49   0-0.90957 0.39866-0.33681 0.84582-0.34992 0.39943
  -7   7 -10   12.98    1.89   0-0.90911 0.34050-0.33754 0.93164-0.35056-0.08552
  -7   7  -9    1.06    1.83   0-0.90658 0.34240-0.34154 0.93562-0.35408-0.04465
  -7   7  -8   42.09    1.88   0-0.90562 0.34588-0.34303 0.93708-0.35539-0.00598
  -7   7  -7    1.24    1.71   0-0.90604 0.35073-0.34238 0.93642-0.35482 0.03081
  -7   7  -6    4.70    1.72   0-0.90763 0.35677-0.33988 0.93390-0.35262 0.06597
  -7   7  -5    0.79    1.52   0-0.91024 0.36381-0.33575 0.92975-0.34899 0.09969
  -6  -5  16    5.33    2.01   0-0.90183 0.52369-0.34885-0.07578-0.36050 0.90482
  -6   6   1   58.57    1.40   0-0.91334 0.46838-0.33072 0.83981-0.34457 0.32830
  -5  -1  14   54.00    1.73   0-0.91047 0.59819-0.33537 0.25033-0.34866 0.82703
  -5   1  12  194.25    1.97   0-0.90857 0.58736-0.33840 0.42311-0.35132 0.75492
  -5   3   9   13.82    1.26   0-0.91480 0.58023-0.32833 0.58279-0.34246 0.63396
  -5   5   3  178.61    1.92   0-0.91186 0.55063-0.33313 0.75737-0.34668 0.41405
  -5   6 -12   19.09    2.02   0-0.89948 0.47171-0.35238 0.86173-0.36360-0.12942
  -5   6  -3   38.57    1.60   0-0.91214 0.52428-0.33269 0.84188-0.34629 0.18954
  -4  -2  13   24.03    1.63   0-0.90976 0.66794-0.33651 0.16659-0.34966 0.79967
  -4   2   9  255.56    1.94   0-0.91521 0.65551-0.32766 0.49728-0.34187 0.64233
  -4   3   7   10.63    1.31   0-0.91575 0.64716-0.32675 0.58126-0.34107 0.56680
  -4   4   4  227.89    2.06   0-0.91175 0.62982-0.33332 0.67272-0.34685 0.46051
  -4   5   0    9.21    1.18   0-0.91486 0.61518-0.32822 0.75254-0.34237 0.30660
  -3 -11   4    1.84    1.92   0-0.90705 0.70056-0.34080-0.59370-0.35343 0.47643
  -3   2 -24    0.33    2.19   0-0.90236 0.57123-0.34804 0.51806-0.35979-0.56415
  -2 -11   0    3.75    1.69   0-0.91154 0.76225-0.33366-0.60092-0.34715 0.32953
  -2   0 -25    4.21    1.98   0-0.90804 0.64745-0.33925 0.33942-0.35206-0.60046
  -2   4  -6  441.35    3.90   0-0.90327 0.72676-0.34665 0.68625-0.35857 0.11647
  -1 -10  -1    2.30    1.50   0-0.91118 0.83234-0.33424-0.51536-0.34766 0.30155
  -1  -9   2    2.19    1.48   0-0.91136 0.84576-0.33395-0.43061-0.34741 0.41344
  -1  -8   4   11.50    1.76   0-0.91057 0.85379-0.33521-0.34434-0.34851 0.48928
  -1   2 -18   24.14    1.89   0-0.90359 0.74887-0.34617 0.51616-0.35814-0.32362
   0  -9 -15   -0.25    1.65   0-0.91129 0.84530-0.33406-0.43068-0.34750-0.21333
   0  -9 -14   10.75    1.40   0-0.91493 0.85339-0.32811-0.43663-0.34227-0.18116
   0  -9  -4    1.04    1.44   0-0.91360 0.89636-0.33030-0.43433-0.34420 0.19482
   0  -8 -18    2.13    1.83   0-0.91262 0.83329-0.33190-0.34784-0.34560-0.32746
   0  -7 -20    1.33    1.67   0-0.91197 0.82372-0.33296-0.26177-0.34654-0.40134
   0  -6 -21    3.42    1.67   0-0.91348 0.82076-0.33050-0.17923-0.34437-0.44090
   0  -5 -22    0.72    1.63   0-0.91051 0.81331-0.33531-0.08941-0.34860-0.47406
   0  -4 -22   12.44    1.68   0-0.91286 0.81561-0.33151-0.00821-0.34526-0.47737
   0  -3 -22    6.36    1.58   0-0.91106 0.81376-0.33442 0.07969-0.34782-0.47478
   0  -2 -21    4.46    1.44   0-0.91585 0.82294-0.32659 0.15683-0.34093-0.44424
   0  -1 -20   13.77    1.58   0-0.91509 0.82657-0.32785 0.24305-0.34204-0.40570
   0   1 -16   42.99    1.81   0-0.90659 0.83569-0.34151 0.42657-0.35405-0.24404
   1  -7 -14   20.30    1.49   0-0.91111 0.92440-0.33435-0.26036-0.34775-0.16673
   1  -7 -13    2.59    1.35   0-0.91430 0.93203-0.32915-0.26555-0.34318-0.13390
   1  -7 -12   18.72    1.21   0-0.91682 0.93898-0.32497-0.26973-0.33950-0.10018
   1  -7  -6    8.99    1.26   0-0.91499 0.96371-0.32802-0.26664-0.34219 0.12692
   1  -7  -5    6.07    1.46   0-0.91086 0.96401-0.33475-0.25990-0.34811 0.17023
   1  -6 -16    5.13    1.41   0-0.91297 0.91735-0.33134-0.17837-0.34511-0.24419
   1  -6 -15   14.99    1.18   0-0.91782 0.92664-0.32329-0.18642-0.33802-0.21387
   1  -6  -3  110.13    1.83   0-0.91373 0.97568-0.33010-0.17956-0.34401 0.24091
   1  -5 -17   46.22    1.60   0-0.91400 0.91390-0.32964-0.09507-0.34361-0.28308
   1  -5  -2   16.80    1.38   0-0.91601 0.98233-0.32632-0.09836-0.34069 0.27495
   1  -4 -17   40.60    1.38   0-0.91689 0.91674-0.32485-0.01487-0.33940-0.28728
   1  -3 -17   11.63    1.30   0-0.91529 0.91509-0.32751 0.07277-0.34174-0.28492
   1  -2 -16    2.74    1.15   0-0.91549 0.91966-0.32718 0.15741-0.34145-0.24779
   1  -1 -14   32.45    1.56   0-0.91432 0.92730-0.32912 0.24429-0.34315-0.17128
   1  -1  -5  118.97    2.19   0-0.91682 0.96964-0.32497 0.24009-0.33950 0.16156
 -11   5  10   23.09    1.74   0-0.90274 0.12367-0.34747 0.77141-0.35929 0.63449
 -10   3  14    0.38    1.48   0-0.90429 0.21779-0.34509 0.59936-0.35720 0.79072
 -10   4  12    2.86    1.58   0-0.90331 0.20793-0.34659 0.68571-0.35851 0.71734
 -10   7   1   -1.82    1.64   0-0.90139 0.15715-0.34951 0.94326-0.36108 0.30913
  -9  -1  18    3.53    1.28   0-0.90706 0.31318-0.34079 0.25568-0.35342 0.94540
  -9   0  17    1.75    1.56   0-0.90094 0.30262-0.35019 0.34993-0.36168 0.91626
  -9   2  15   -2.20    1.30   0-0.90574 0.29850-0.34285 0.51230-0.35523 0.83506
  -9   5   9   17.30    1.25   0-0.90617 0.27226-0.34217 0.76619-0.35463 0.61036
  -9   7   0    1.55    1.62   0-0.90357 0.22969-0.34619 0.94001-0.35817 0.27779
  -8  -4  18   12.43    1.82   0-0.90070 0.38171-0.35056 0.01083-0.36200 0.96308
  -8  -3  18   12.35    1.65   0-0.90472 0.38571-0.34442 0.08958-0.35661 0.95764
  -8  -1  17    4.09    1.44   0-0.90051 0.37702-0.35085 0.26575-0.36225 0.92582
  -8   2  14    7.47    1.44   0-0.90213 0.36527-0.34840 0.51787-0.36010 0.81153
  -8   5   8   -0.54    1.12   0-0.90664 0.34311-0.34143 0.76550-0.35399 0.58130
  -8   6   4   32.13    1.49   0-0.90217 0.32087-0.34833 0.85728-0.36004 0.43797
  -8   7  -2   21.41    1.59   0-0.90459 0.29665-0.34463 0.93852-0.35679 0.21064
  -7  -7  16    9.66    2.78   0-0.88044 0.42749-0.37936-0.21510-0.38722 0.92269
  -7  -5  17    3.43    1.76   0-0.89868 0.45012-0.35358-0.07105-0.36465 0.93737
  -7  -4  17    4.72    1.75   0-0.89573 0.44715-0.35793 0.01820-0.36846 0.94113
  -7  -3  17    2.76    1.73   0-0.90097 0.45236-0.35015 0.09531-0.36164 0.93426
  -7   2  13   23.62    1.49   0-0.90229 0.43582-0.34815 0.51766-0.35988 0.78290
  -6  -4  16   14.67    1.80   0-0.89785 0.51968-0.35482 0.01509-0.36574 0.91000
  -6  -3  16   78.07    1.79   0-0.90349 0.52529-0.34631 0.09148-0.35827 0.90249
  -6  -1  15    3.31    1.41   0-0.90052 0.51783-0.35083 0.26576-0.36223 0.86900
  -6   2  12   25.92    1.38   0-0.90728 0.51121-0.34043 0.50998-0.35311 0.74773
  -6   3  10   25.14    1.52   0-0.90269 0.49772-0.34754 0.60195-0.35935 0.67925
  -6   4   8   33.47    1.27   0-0.90757 0.49370-0.33999 0.67927-0.35271 0.59790
  -6   5   5   18.03    1.32   0-0.90796 0.48076-0.33936 0.76353-0.35217 0.48530
  -6   6   0  113.75    1.78   0-0.90415 0.45475-0.34531 0.85440-0.35739 0.30377
  -5   0  13   19.55    1.44   0-0.90533 0.58858-0.34348 0.34331-0.35579 0.79676
  -5   4   6   66.62    1.61   0-0.90531 0.55741-0.34351 0.68285-0.35581 0.53523
  -5   6 -11    9.83    1.78   0-0.89245 0.46911-0.36268 0.87201-0.37263-0.08303
  -5   6  -5    4.58    1.64   0-0.89970 0.50298-0.35205 0.86127-0.36331 0.13183
  -5   6  -4   14.52    1.51   0-0.90560 0.51331-0.34306 0.85226-0.35541 0.16130
  -4 -10   9    0.33    2.49   0-0.89164 0.63236-0.36385-0.48556-0.37365 0.67457
  -4   5  -1   74.67    1.70   0-0.90321 0.59909-0.34675 0.77107-0.35865 0.28553
  -3  -2  11  200.74    2.62   0-0.90060 0.72478-0.35071 0.18080-0.36213 0.74637
  -3   1   8   -1.48    1.65   0-0.90194 0.71270-0.34868 0.43346-0.36035 0.63242
  -3   3   4   22.00    1.44   0-0.90760 0.70056-0.33994 0.59450-0.35267 0.47528
  -2 -11   1   -0.22    1.80   0-0.90122 0.75636-0.34977-0.58478-0.36130 0.38107
  -2   0   7   -3.47    1.85   0-0.90152 0.78275-0.34933 0.34924-0.36092 0.60460
  -2   4 -10   36.66    2.82   0-0.86646 0.67222-0.39749 0.73714-0.40304 0.01146
  -2   4  -7   12.82    2.17   0-0.89165 0.71070-0.36383 0.70344-0.37364 0.09417
  -1 -11  -6    1.71    1.82   0-0.90614 0.80518-0.34222-0.59244-0.35468 0.12161
  -1 -11  -5    1.20    1.65   0-0.90292 0.80639-0.34719-0.58746-0.35904 0.16337
  -1 -10   0    2.68    1.66   0-0.90165 0.82723-0.34913-0.50044-0.36074 0.35203
  -1  -5   7   91.42    3.12   0-0.88430 0.84064-0.37413-0.05053-0.38264 0.63543
  -1  -2 -25   -1.61    1.63   0-0.90243 0.71684-0.34794 0.17820-0.35970-0.58399
  -1  -1 -24    1.87    1.64   0-0.90438 0.72319-0.34495 0.26017-0.35707-0.54918
  -1   1 -21   11.86    1.75   0-0.90066 0.73268-0.35062 0.43571-0.36205-0.43192
  -1   3 -13    0.99    2.60   0-0.87839 0.74578-0.38210 0.63693-0.38961-0.10520
   0  -9  -3    8.34    1.42   0-0.90787 0.89505-0.33951-0.42511-0.35230 0.24031
   0  -8   0   48.19    1.70   0-0.90729 0.90771-0.34041-0.33918-0.35309 0.35326
   0  -7   2   22.43    1.78   0-0.90253 0.91175-0.34778-0.24682-0.35956 0.43447
   0  -6 -22    0.38    1.74   0-0.90471 0.80754-0.34444-0.16528-0.35662-0.46605
   0  -6   3   87.10    2.15   0-0.90333 0.91692-0.34657-0.16305-0.35850 0.47076
   0  -2 -22    2.88    1.54   0-0.90372 0.80636-0.34597 0.17622-0.35797-0.46460
   0  -1 -21   12.56    1.43   0-0.90217 0.80920-0.34833 0.26354-0.36004-0.42509
   0   0 -19    6.74    1.49   0-0.90540 0.82125-0.34337 0.34352-0.35569-0.35462
   1  -8 -10   32.83    1.59   0-0.90393 0.93498-0.34565-0.33403-0.35769-0.00717
   1  -8  -9   39.06    1.56   0-0.90367 0.93915-0.34605-0.33362-0.35804 0.03058
   1  -7 -15    2.40    1.25   0-0.90726 0.91612-0.34047-0.25424-0.35314-0.19876
   1  -7  -4   46.27    1.59   0-0.90510 0.96267-0.34384-0.25079-0.35610 0.21562
   1  -6 -17    9.51    1.24   0-0.90746 0.90740-0.34016-0.16954-0.35287-0.27383
   1  -6  -2  116.42    1.84   0-0.90393 0.97031-0.34563-0.16401-0.35767 0.29196
   1  -5 -18    2.55    1.25   0-0.90739 0.90285-0.34026-0.08444-0.35296-0.31114
   1  -4 -18   11.50    1.25   0-0.90973 0.90514-0.33656-0.00315-0.34970-0.31437
   1  -4  -1   27.33    1.90   0-0.90693 0.97762-0.34099 0.00127-0.35359 0.32522
   1  -3 -18    7.81    1.36   0-0.90741 0.90277-0.34023 0.08550-0.35293-0.31113
   1  -2 -17   76.26    1.58   0-0.90753 0.90726-0.34005 0.17029-0.35277-0.27387
   1  -1 -15   22.61    1.46   0-0.90723 0.91577-0.34051 0.25570-0.35318-0.19865
 -11   3  14    1.90    1.60   0-0.89715 0.13586-0.35585 0.61008-0.36664 0.79122
 -11   4  12    2.82    1.67   0-0.89665 0.12647-0.35659 0.69567-0.36728 0.71717
 -10  -1  18    2.69    1.57   0-0.89333 0.22464-0.36142 0.27628-0.37153 0.95455
 -10   2  15   20.55    1.58   0-0.89449 0.21245-0.35975 0.52916-0.37006 0.84094
 -10   5   9    2.06    1.46   0-0.89657 0.18787-0.35670 0.78067-0.36738 0.61417
 -10   6   6    8.60    1.35   0-0.90065 0.17862-0.35063 0.85947-0.36206 0.49682
 -10   7   0    3.13    1.75   0-0.89474 0.14605-0.35938 0.95314-0.36973 0.28044
  -9  -2  18   -0.62    1.50   0-0.89321 0.29936-0.36159 0.19160-0.37167 0.96369
  -9   1  16    2.30    1.29   0-0.90078 0.29800-0.35044 0.43504-0.36189 0.87910
  -9   3  13    1.65    1.19   0-0.89839 0.28227-0.35401 0.60830-0.36502 0.77014
  -9   4  11   19.55    1.23   0-0.89867 0.27366-0.35359 0.69274-0.36466 0.69507
  -9   6   5   14.19    1.33   0-0.89948 0.24781-0.35239 0.86128-0.36361 0.46995
  -9   7  -1    4.03    1.53   0-0.89720 0.21888-0.35578 0.94960-0.36658 0.24885
  -8   0  16    1.53    1.42   0-0.89485 0.36691-0.35922 0.35897-0.36959 0.89577
  -8   1  15    7.62    1.47   0-0.89574 0.36334-0.35793 0.44254-0.36846 0.85726
  -8   3  12    3.88    1.47   0-0.89554 0.34979-0.35821 0.61254-0.36871 0.74542
  -8   4  10   13.41    1.35   0-0.89724 0.34260-0.35572 0.69491-0.36652 0.66852
  -8   7  -4    9.84    1.54   0-0.89459 0.27777-0.35960 0.95352-0.36993 0.14907
  -8   7  -3    2.29    1.49   0-0.89929 0.28691-0.35267 0.94658-0.36385 0.18035
  -7  -1  16    5.87    1.48   0-0.89783 0.44474-0.35485 0.26976-0.36576 0.90093
  -7   1  14    1.85    1.38   0-0.89450 0.43250-0.35972 0.44436-0.37003 0.83043
  -7   3  11    7.47    1.56   0-0.89662 0.42126-0.35662 0.61099-0.36732 0.71562
  -7   4   9    7.90    1.16   0-0.89989 0.41563-0.35178 0.69101-0.36307 0.63666
  -7   5   6   -0.78    1.20   0-0.89795 0.40037-0.35466 0.77878-0.36560 0.52715
  -7   6   2    0.15    1.15   0-0.89950 0.38415-0.35236 0.86137-0.36358 0.37573
  -6   0  14   10.29    1.40   0-0.89552 0.50837-0.35824 0.35804-0.36874 0.83811
  -6   1  13   62.87    1.45   0-0.89831 0.50670-0.35413 0.43880-0.36513 0.79713
  -6   5   4   27.23    1.53   0-0.89444 0.46282-0.35981 0.78398-0.37011 0.46589
  -6   6 -15    1.39    2.33   0-0.87697 0.36103-0.38398 0.89333-0.39125-0.22279
  -6   6  -1   49.88    1.55   0-0.89499 0.44117-0.35901 0.86811-0.36941 0.27843
  -5   2  10  112.69    1.75   0-0.89610 0.56599-0.35739 0.52697-0.36799 0.69685
  -5   3   8   21.09    1.50   0-0.89526 0.55625-0.35863 0.61308-0.36907 0.62321
  -5   5   2   49.40    1.36   0-0.89886 0.53319-0.35332 0.77756-0.36442 0.39443
  -5   6 -10    8.35    1.77   0-0.88861 0.46971-0.36813 0.87743-0.37740-0.04089
  -5   6  -9    6.01    1.76   0-0.88735 0.47288-0.36990 0.87918-0.37895-0.00198
  -5   6  -8   26.69    1.70   0-0.88819 0.47815-0.36873 0.87799-0.37793 0.03436
  -5   6  -7   25.88    1.78   0-0.89073 0.48514-0.36514 0.87438-0.37478 0.06858
  -5   6  -6   18.12    1.52   0-0.89467 0.49350-0.35948 0.86871-0.36983 0.10099
  -4  -5  13  100.06    2.84   0-0.87707 0.63535-0.38385-0.04080-0.39114 0.84127
  -4  -3  13   30.08    1.79   0-0.89094 0.64916-0.36484 0.11002-0.37452 0.82456
  -4  -1  12   85.77    1.83   0-0.89484 0.64855-0.35923 0.27419-0.36960 0.78221
  -4   1  10   54.51    1.43   0-0.90061 0.64538-0.35069 0.43543-0.36212 0.69995
  -4   3   6   22.16    1.66   0-0.89532 0.62230-0.35853 0.61304-0.36899 0.55737
  -4   4   3   99.61    1.75   0-0.89475 0.60840-0.35936 0.69877-0.36972 0.44602
  -3 -10   7    1.55    2.10   0-0.88870 0.69546-0.36801-0.48144-0.37729 0.61240
  -3   2   6   10.03    1.77   0-0.89666 0.69852-0.35657 0.52624-0.36727 0.56460
  -3   3 -22   14.79    2.57   0-0.88426 0.56195-0.37417 0.62909-0.38269-0.46641
  -3   4   0   63.49    1.64   0-0.89988 0.67508-0.35179 0.69127-0.36308 0.33624
  -2 -10   4   11.07    1.85   0-0.89817 0.76655-0.35435-0.49516-0.36532 0.49722
  -2  -9   6    5.28    1.75   0-0.89611 0.77331-0.35737-0.40712-0.36798 0.57460
  -2  -1   8  218.06    2.64   0-0.89492 0.78063-0.35912 0.27414-0.36951 0.65058
  -2   1 -24   -0.15    1.83   0-0.89652 0.64032-0.35678 0.44189-0.36745-0.54762
  -2   2 -22    4.58    1.85   0-0.89207 0.64470-0.36323 0.53325-0.37311-0.46713
  -2   3 -19   25.46    2.43   0-0.88474 0.65064-0.37351 0.62841-0.38211-0.34592
  -2   3   0  161.44    2.36   0-0.89671 0.74681-0.35650 0.61114-0.36721 0.34931
  -2   4  -9    1.02    2.13   0-0.87177 0.68195-0.39077 0.73040-0.39717 0.04297
  -2   4  -8   16.90    2.25   0-0.88079 0.69541-0.37889 0.71851-0.38681 0.06998
  -1 -11  -4    3.09    1.69   0-0.89849 0.80639-0.35386-0.58077-0.36489 0.20663
  -1  -9   3    7.25    1.70   0-0.89427 0.83309-0.36006-0.40447-0.37033 0.47375
  -1   0 -23    2.62    1.55   0-0.89897 0.72216-0.35316 0.35333-0.36428-0.50453
  -1   0   4 1723.54    7.32   0-0.89780 0.84063-0.35488 0.35484-0.36579 0.50633
   0 -10 -12    8.40    1.66   0-0.89963 0.84696-0.35217-0.49755-0.36341-0.08518
   0 -10 -11    4.01    1.46   0-0.90100 0.85277-0.35010-0.49961-0.36160-0.04958
   0 -10 -10   20.28    1.49   0-0.90166 0.85787-0.34910-0.50060-0.36072-0.01305
   0 -10  -9    7.68    1.39   0-0.90155 0.86219-0.34927-0.50042-0.36086 0.02450
   0 -10  -8    3.99    1.52   0-0.90061 0.86567-0.35070-0.49898-0.36212 0.06316
   0 -10  -7    2.92    1.64   0-0.89873 0.86822-0.35351-0.49615-0.36459 0.10303
   0 -10  -6   12.00    1.57   0-0.89580 0.86972-0.35783-0.49182-0.36838 0.14422
   0  -9  -2    4.55    1.57   0-0.90032 0.89192-0.35114-0.41346-0.36250 0.28792
   0  -5 -23    1.05    1.67   0-0.90046 0.79880-0.35092-0.07379-0.36231-0.49775
   0  -4 -23    9.57    1.43   0-0.90210 0.80040-0.34844 0.00873-0.36014-0.49989
   0  -3 -23    6.39    1.67   0-0.89928 0.79753-0.35268 0.09797-0.36386-0.49613
   0  -2   3 3276.33   16.14   0-0.88310 0.89648-0.37577 0.20592-0.38408 0.49623
   0   1 -17   26.58    1.69   0-0.89270 0.81736-0.36232 0.44740-0.37231-0.26317
   1  -8 -14   33.78    1.60   0-0.89703 0.91035-0.35603-0.32367-0.36679-0.14768
   1  -8 -13   37.45    1.55   0-0.89984 0.91760-0.35184-0.32785-0.36312-0.11395
   1  -8 -12   15.36    1.27   0-0.90196 0.92415-0.34865-0.33103-0.36033-0.07934
   1  -8 -11   10.29    1.30   0-0.90333 0.92996-0.34656-0.33313-0.35848-0.04378
   1  -8  -8    4.38    1.30   0-0.90247 0.94238-0.34788-0.33178-0.35965 0.06959
   1  -8  -7   31.24    1.54   0-0.90021 0.94454-0.35130-0.32835-0.36265 0.10999
   1  -8  -6   30.39    1.48   0-0.89674 0.94550-0.35646-0.32318-0.36717 0.15192
   1  -7 -17   -2.23    1.52   0-0.89760 0.89758-0.35518-0.23952-0.36605-0.26065
   1  -7 -16   19.35    1.28   0-0.90276 0.90718-0.34744-0.24727-0.35926-0.23004
   1  -7  -3    2.62    1.42   0-0.89732 0.95931-0.35560-0.23903-0.36642 0.26333
   1  -6 -18    5.51    1.27   0-0.90128 0.89678-0.34968-0.16002-0.36123-0.30287
   1  -5 -19    3.63    1.34   0-0.90007 0.89109-0.35151-0.07319-0.36283-0.33867
   1  -5  -1   26.02    1.39   0-0.90238 0.97312-0.34802-0.07665-0.35977 0.33142
   1  -4 -19   -0.41    1.27   0-0.90181 0.89278-0.34888 0.00917-0.36052-0.34096
   1  -3 -19   20.57    1.48   0-0.89871 0.88963-0.35354 0.09882-0.36461-0.33684
   1  -3  -1   33.61    1.95   0-0.89984 0.97047-0.35185 0.09709-0.36313 0.33474
   1  -2 -18    8.42    1.40   0-0.89869 0.89398-0.35357 0.18382-0.36464-0.29939
   1  -2  -2  147.97    2.42   0-0.89983 0.96598-0.35186 0.18204-0.36314 0.29736
   1  -1 -16   21.08    1.42   0-0.89916 0.90327-0.35286 0.26806-0.36402-0.22519
   1  -1  -4   77.32    2.23   0-0.90078 0.95802-0.35044 0.26556-0.36189 0.22134
   1   0 -12   67.90    1.98   0-0.89343 0.91520-0.36127 0.36139-0.37139-0.06823
   1   0 -11    1.04    1.62   0-0.89656 0.92275-0.35672 0.35683-0.36741-0.03483
   1   0 -10   24.66    1.81   0-0.89768 0.92830-0.35507 0.35517-0.36596 0.00110
   1   0  -9  324.74    2.93   0-0.89627 0.93132-0.35715 0.35723-0.36778 0.04031
 -11   2  15   12.65    1.66   0-0.88702 0.13019-0.37036 0.53974-0.37935 0.84129
 -11   5   9   -1.17    1.48   0-0.89050 0.10700-0.36547 0.78940-0.37507 0.61292
 -10   0  17   12.92    1.72   0-0.88816 0.21502-0.36877 0.36848-0.37796 0.92359
 -10   1  16    0.23    1.49   0-0.88881 0.21122-0.36786 0.45242-0.37716 0.88541
 -10   3  13   12.48    1.55   0-0.88776 0.19684-0.36933 0.62359-0.37845 0.77462
 -10   4  11    5.13    1.47   0-0.88859 0.18878-0.36816 0.70727-0.37743 0.69890
 -10   6   5   13.66    1.42   0-0.89034 0.16387-0.36570 0.87454-0.37527 0.47268
 -10   7  -1   -0.77    1.76   0-0.88844 0.13531-0.36838 0.96215-0.37762 0.25097
  -9   2  14   -0.79    1.46   0-0.88662 0.27495-0.37092 0.54036-0.37984 0.82231
  -9   5   8    8.58    1.22   0-0.89318 0.25484-0.36163 0.78564-0.37171 0.59008
  -9   6   4    3.69    1.48   0-0.88896 0.23285-0.36765 0.87654-0.37698 0.44597
  -9   7  -3   -0.04    1.46   0-0.88578 0.19859-0.37209 0.96593-0.38086 0.18843
  -9   7  -2    2.19    1.36   0-0.89123 0.20848-0.36443 0.95826-0.37415 0.21908
  -8  -2  17   -0.26    1.43   0-0.88410 0.36064-0.37440 0.20441-0.38288 0.94648
  -8   5   7   10.78    1.23   0-0.89334 0.32538-0.36140 0.78546-0.37151 0.56146
  -8   6   3   23.05    1.32   0-0.89169 0.30596-0.36378 0.87273-0.37359 0.41416
  -8   7 -10    4.75    1.84   0-0.88622 0.24278-0.37147 0.96550-0.38032-0.06468
  -8   7  -9    3.24    1.86   0-0.88450 0.24549-0.37384 0.96785-0.38239-0.02524
  -8   7  -8    5.62    1.82   0-0.88425 0.24968-0.37419 0.96818-0.38270 0.01242
  -8   7  -7    2.22    1.61   0-0.88529 0.25516-0.37276 0.96673-0.38145 0.04853
  -8   7  -6   24.76    1.70   0-0.88745 0.26176-0.36976 0.96371-0.37883 0.08326
  -8   7  -5    0.81    1.44   0-0.89060 0.26934-0.36533 0.95927-0.37495 0.11673
  -7   0  15   14.41    1.24   0-0.89259 0.43504-0.36249 0.36227-0.37246 0.87024
  -7   6   1    1.85    1.44   0-0.88933 0.36955-0.36713 0.87615-0.37652 0.35132
  -6  -8  14    1.14    3.27   0-0.82538 0.43843-0.44452-0.23490-0.44383 0.91353
  -6   4   7   41.49    1.34   0-0.89092 0.47262-0.36488 0.70416-0.37455 0.58238
  -6   6  -2   20.02    1.50   0-0.88601 0.42775-0.37176 0.88086-0.38057 0.25224
  -5  -6  14    3.88    2.42   0-0.85784 0.54572-0.40808-0.10148-0.41225 0.89083
  -5  -2  14   62.08    1.79   0-0.88867 0.57642-0.36806 0.19811-0.37733 0.85574
  -5   4   5   25.76    1.50   0-0.88801 0.53568-0.36898 0.70831-0.37814 0.52021
  -4  -4  13   20.31    1.84   0-0.87728 0.63552-0.38358 0.04385-0.39090 0.84099
  -4   0  11   19.62    1.26   0-0.89279 0.64204-0.36219 0.36204-0.37220 0.74741
  -4   2   8   30.25    1.34   0-0.89099 0.62686-0.36478 0.53439-0.37446 0.63756
  -4   5 -15    9.73    2.56   0-0.84589 0.47969-0.42209 0.84662-0.42442-0.17184
  -4   5  -2   43.80    1.58   0-0.89120 0.58266-0.36447 0.78880-0.37419 0.26371
  -3 -11   5    3.59    2.13   0-0.88681 0.68474-0.37065-0.56380-0.37961 0.53999
  -3  -1  10  119.88    2.06   0-0.88620 0.70590-0.37150 0.28649-0.38035 0.72719
  -3   0   9    5.08    1.66   0-0.88844 0.70367-0.36838 0.36826-0.37762 0.68707
  -2 -11   2    0.60    1.86   0-0.88784 0.74738-0.36922-0.56530-0.37835 0.43552
  -2   2   3  602.26    3.25   0-0.89140 0.75484-0.36419 0.53391-0.37395 0.46814
  -1 -11  -3    6.30    1.64   0-0.89265 0.80496-0.36241-0.57220-0.37239 0.25152
  -1 -10   1    2.60    1.52   0-0.88929 0.81929-0.36718-0.48237-0.37656 0.40524
  -1  -8   5   13.04    1.85   0-0.88296 0.83058-0.37596-0.30357-0.38425 0.56239
  -1  -7   6    4.91    1.80   0-0.88409 0.83610-0.37440-0.22015-0.38289 0.59837
  -1  -1 -25    5.91    1.76   0-0.88741 0.70176-0.36982 0.28506-0.37888-0.56476
  -1   1   2 1144.09    5.79   0-0.89330 0.82722-0.36146 0.44633-0.37156 0.43734
  -1   2 -19   87.04    2.16   0-0.88134 0.72217-0.37815 0.54815-0.38616-0.33298
  -1   2  -1  368.25    3.84   0-0.88874 0.80933-0.36796 0.53774-0.37725 0.33092
   0 -10  -5    0.22    1.69   0-0.89166 0.87001-0.36381-0.48582-0.37362 0.18687
   0  -9  -1   10.15    1.54   0-0.89050 0.88652-0.36547-0.39911-0.37507 0.33788
   0  -8   1  174.35    2.04   0-0.89303 0.89786-0.36186-0.31772-0.37190 0.40946
   0  -5   4   22.91    2.11   0-0.88461 0.90257-0.37369-0.05096-0.38227 0.53188
   0  -4 -24   10.01    1.83   0-0.89038 0.78422-0.36565 0.02595-0.37522-0.52221
   0  -4   4  480.85    4.23   0-0.88730 0.90521-0.36997 0.03026-0.37901 0.52859
   0  -2 -23    1.82    1.52   0-0.89046 0.78866-0.36552 0.19579-0.37512-0.48484
   0  -1 -22    4.34    1.55   0-0.88805 0.79064-0.36892 0.28414-0.37809-0.44443
   0   0 -20    3.83    1.48   0-0.89107 0.80247-0.36466 0.36482-0.37436-0.37333
   1  -8 -16    2.05    1.64   0-0.88937 0.89382-0.36707-0.31263-0.37647-0.21282
   1  -8 -15    4.36    1.34   0-0.89353 0.90242-0.36113-0.31857-0.37126-0.18062
   1  -8  -5   12.99    1.49   0-0.89185 0.94503-0.36355-0.31607-0.37339 0.19554
   1  -7 -18   -0.95    1.56   0-0.89179 0.88732-0.36364-0.23106-0.37346-0.29064
   1  -6 -19    0.53    1.28   0-0.89441 0.88547-0.35985-0.14984-0.37015-0.33136
   1  -6  -1  214.41    2.18   0-0.89072 0.96151-0.36516-0.14447-0.37480 0.34647
   1  -5 -20    2.81    1.57   0-0.89201 0.87858-0.36332-0.06137-0.37319-0.36571
   1  -4 -20    5.59    1.24   0-0.89311 0.87964-0.36174 0.02204-0.37180-0.36708
   1  -3 -20    3.09    1.42   0-0.88916 0.87563-0.36737 0.11265-0.37673-0.36212
   1  -2 -19   32.23    1.54   0-0.88894 0.87979-0.36767 0.19793-0.37700-0.32443
   1  -1 -17   16.27    1.44   0-0.89010 0.88977-0.36603 0.28124-0.37556-0.25104
   1   0 -13   76.13    1.79   0-0.88863 0.90596-0.36811 0.36823-0.37738-0.09963
   1   0  -8  180.27    2.48   0-0.89146 0.93094-0.36410 0.36418-0.37387 0.08379
   2  -4 -11   56.75    1.68   0-0.88908 0.99041-0.36747 0.02778-0.37682-0.01651
   2  -4 -10    2.68    1.39   0-0.88903 0.99479-0.36755 0.02785-0.37689 0.02096
 -11   1  16    5.98    1.58   0-0.88094 0.12855-0.37869 0.46322-0.38663 0.88594
 -11   3  13   13.03    1.56   0-0.88093 0.11521-0.37870 0.63292-0.38664 0.77387
 -11   4  11   13.28    1.41   0-0.88223 0.10762-0.37695 0.71602-0.38511 0.69764
 -11   5   8    3.30    1.57   0-0.87791 0.08997-0.38275 0.80667-0.39018 0.59068
 -11   6   5    5.66    1.49   0-0.88494 0.08367-0.37324 0.88204-0.38187 0.47035
 -10  -2  18    5.47    1.72   0-0.87840 0.20973-0.38210 0.21208-0.38961 0.97266
 -10   5   8   -0.62    1.26   0-0.88364 0.17050-0.37503 0.79899-0.38343 0.59286
 -10   6   4    8.28    1.64   0-0.87993 0.14903-0.38004 0.88888-0.38781 0.44788
 -10   7  -2   -0.01    1.58   0-0.88257 0.12501-0.37648 0.97026-0.38470 0.22070
  -9  -4  18   13.00    1.97   0-0.87544 0.28162-0.38600 0.04625-0.39302 0.98511
  -9  -3  18    9.26    1.53   0-0.88214 0.28830-0.37707 0.12220-0.38522 0.97727
  -9  -1  17   13.10    1.45   0-0.88157 0.28326-0.37784 0.29271-0.38589 0.94050
  -9   0  16    5.67    1.48   0-0.87717 0.27441-0.38372 0.38344-0.39103 0.90825
  -9   1  15   -0.18    1.52   0-0.87918 0.27197-0.38105 0.46563-0.38870 0.86853
  -9   3  12    8.86    1.39   0-0.88071 0.26016-0.37900 0.63329-0.38691 0.75466
  -9   4  10    1.68    1.16   0-0.88309 0.25365-0.37577 0.71491-0.38408 0.67714
  -9   5   7    1.01    1.41   0-0.87967 0.23690-0.38039 0.80440-0.38812 0.56914
  -9   6   3    6.01    1.43   0-0.87834 0.21781-0.38217 0.89106-0.38967 0.42131
  -9   7  -5   -0.03    1.54   0-0.87681 0.18074-0.38420 0.97807-0.39144 0.12431
  -9   7  -4    9.23    1.66   0-0.88093 0.18930-0.37870 0.97256-0.38664 0.15686
  -8  -6  17    6.86    2.20   0-0.86652 0.34313-0.39743-0.11212-0.40298 0.96678
  -8   2  13   60.14    1.40   0-0.88171 0.34043-0.37765 0.54711-0.38572 0.79979
  -8   4   9    1.42    1.31   0-0.88096 0.32190-0.37866 0.71784-0.38660 0.65125
  -8   5   6   35.78    1.57   0-0.87945 0.30706-0.38069 0.80474-0.38838 0.54098
  -8   6   2   -0.79    1.39   0-0.88111 0.29095-0.37846 0.88741-0.38643 0.38965
  -7  -2  16    7.53    1.49   0-0.87894 0.42588-0.38137 0.21139-0.38897 0.92417
  -7   2  12   38.35    1.56   0-0.88079 0.40989-0.37890 0.54839-0.38681 0.77248
  -7   4   8   50.78    1.36   0-0.88319 0.39451-0.37563 0.71486-0.38396 0.62020
  -7   5   5  109.10    1.53   0-0.88400 0.38198-0.37454 0.79865-0.38300 0.50719
  -7   6   0   38.71    1.56   0-0.87917 0.35495-0.38106 0.89009-0.38871 0.32615
  -6  -2  15  215.75    2.14   0-0.87959 0.49693-0.38050 0.21054-0.38822 0.89502
  -6   2  11  114.00    1.61   0-0.88509 0.48459-0.37303 0.54256-0.38168 0.73894
  -6   3   9   48.93    1.40   0-0.88278 0.47338-0.37620 0.63060-0.38445 0.66699
  -6   5   3  200.26    1.99   0-0.88027 0.44421-0.37959 0.80376-0.38742 0.44584
  -6   6  -3    8.87    1.45   0-0.87735 0.41466-0.38348 0.89260-0.39082 0.22513
  -5  -1  13   33.97    1.51   0-0.87562 0.55891-0.38576 0.30070-0.39281 0.83381
  -5   1  11   37.84    1.50   0-0.88172 0.55609-0.37763 0.46233-0.38571 0.75194
  -5   5   1  207.82    1.80   0-0.88523 0.51513-0.37285 0.79709-0.38153 0.37418
  -4   5  -3   80.08    1.78   0-0.87901 0.56603-0.38128 0.80562-0.38890 0.24105
  -3  -8  10    2.49    3.08   0-0.85698 0.67694-0.40912-0.27034-0.41316 0.76028
  -3  -3  11   17.43    1.90   0-0.86889 0.69311-0.39444 0.13962-0.40037 0.78464
  -3   3   3   43.51    1.54   0-0.88465 0.67319-0.37364 0.62820-0.38222 0.46746
  -3   4  -1  370.54    2.77   0-0.88197 0.65274-0.37730 0.71679-0.38542 0.32122
  -2  -3   9   36.14    2.60   0-0.85996 0.75019-0.40552 0.15071-0.41003 0.72852
  -2   1   5  683.62    3.49   0-0.88346 0.75580-0.37526 0.46008-0.38364 0.55257
  -1 -11  -2    4.65    1.57   0-0.88509 0.80183-0.37304-0.56154-0.38169 0.29822
  -1  -2   6  106.09    3.99   0-0.85053 0.80231-0.41674 0.24687-0.41978 0.63509
  -1   0 -24   -0.18    1.76   0-0.88007 0.69881-0.37985 0.38004-0.38765-0.51854
  -1   1 -22    3.48    1.66   0-0.88031 0.70788-0.37954 0.46465-0.38737-0.44399
  -1   3 -14  431.21    5.43   0-0.85199 0.71493-0.41504 0.66988-0.41830-0.11389
   0 -10  -4   38.42    1.48   0-0.88612 0.86889-0.37162-0.47799-0.38045 0.23110
   0 -10  -3    2.33    1.43   0-0.87889 0.86608-0.38144-0.46815-0.38903 0.27708
   0  -7   3   22.07    1.79   0-0.87860 0.89223-0.38183-0.21275-0.38937 0.50167
   0  -3 -24   -0.33    1.34   0-0.88644 0.78024-0.37117 0.11647-0.38006-0.51733
   0   1 -18   24.73    1.75   0-0.87751 0.79772-0.38327 0.46836-0.39063-0.28224
   1  -9 -13   11.84    1.65   0-0.88206 0.89984-0.37717-0.38751-0.38531-0.09175
   1  -9 -12    7.31    1.47   0-0.88373 0.90594-0.37490-0.38978-0.38332-0.05633
   1  -9 -11   24.54    1.42   0-0.88461 0.91126-0.37369-0.39098-0.38226-0.01998
   1  -9 -10    0.58    1.36   0-0.88466 0.91573-0.37363-0.39103-0.38221 0.01737
   1  -9  -9    3.67    1.54   0-0.88379 0.91929-0.37482-0.38983-0.38325 0.05582
   1  -9  -8   -0.50    1.55   0-0.88191 0.92185-0.37737-0.38727-0.38548 0.09545
   1  -8 -17   -0.25    1.46   0-0.88454 0.88455-0.37379-0.30591-0.38235-0.24435
   1  -8  -4   13.74    1.31   0-0.88527 0.94288-0.37279-0.30682-0.38147 0.24102
   1  -7 -19    1.75    1.34   0-0.88530 0.87639-0.37275-0.22194-0.38144-0.32007
   1  -7  -2   71.04    1.41   0-0.88703 0.95344-0.37035-0.22426-0.37934 0.31365
   1  -6 -20   19.47    1.42   0-0.88684 0.87346-0.37061-0.13908-0.37957-0.35935
   1  -5 -21    0.62    1.55   0-0.88318 0.86531-0.37566-0.04903-0.38398-0.39232
   1  -5   0   11.04    1.66   0-0.88336 0.95852-0.37541-0.04925-0.38376 0.39280
   1  -4 -21    6.90    1.47   0-0.88359 0.86567-0.37509 0.03540-0.38349-0.39279
   1  -4   0  339.88    2.76   0-0.88453 0.95964-0.37380 0.03410-0.38236 0.39137
   1  -1 -18    1.80    1.42   0-0.88004 0.87526-0.37991 0.29512-0.38769-0.27630
   1   0 -14   52.91    1.72   0-0.88235 0.89525-0.37679 0.37692-0.38497-0.12943
   1   0  -7    1.91    1.77   0-0.88178 0.92568-0.37756 0.37763-0.38565 0.13295
   2  -6 -12   84.27    1.68   0-0.88107 0.97807-0.37852-0.13114-0.38648-0.04425
   2  -6 -11   89.11    1.79   0-0.88181 0.98324-0.37752-0.13214-0.38561-0.00772
   2  -6 -10   27.74    1.61   0-0.88150 0.98736-0.37793-0.13172-0.38597 0.03004
   2  -5 -14   35.69    1.63   0-0.88214 0.97023-0.37707-0.04760-0.38522-0.12031
   2  -5 -13    3.14    1.27   0-0.88505 0.97757-0.37309-0.05159-0.38174-0.08639
   2  -5 -12   35.10    1.37   0-0.88704 0.98399-0.37033-0.05434-0.37933-0.05140
   2  -5 -11   65.31    1.40   0-0.88804 0.98942-0.36894-0.05574-0.37811-0.01522
   2  -5 -10    0.95    1.25   0-0.88795 0.99376-0.36906-0.05561-0.37822 0.02228
   2  -5  -9   13.16    1.32   0-0.88664 0.99688-0.37089-0.05378-0.37981 0.06128
   2  -5  -8   16.97    1.30   0-0.88394 0.99860-0.37462-0.05005-0.38307 0.10194
   2  -4 -14   38.72    1.63   0-0.88254 0.97057-0.37653 0.03684-0.38474-0.12078
   2  -4 -13  100.94    1.60   0-0.88574 0.97821-0.37214 0.03245-0.38091-0.08722
   2  -4 -12   46.29    1.39   0-0.88795 0.98485-0.36907 0.02937-0.37822-0.05251
   2  -4  -9   49.29    1.43   0-0.88762 0.99781-0.36952 0.02982-0.37861 0.06007
   2  -4  -8   47.75    1.45   0-0.88465 0.99926-0.37364 0.03394-0.38221 0.10107
   2  -3 -13    2.15    1.41   0-0.87988 0.97228-0.38012 0.12540-0.38788-0.08023
   2  -3 -12   60.01    1.61   0-0.88215 0.97899-0.37706 0.12234-0.38521-0.04551
   2  -3 -11   14.49    1.44   0-0.88319 0.98445-0.37565 0.12092-0.38397-0.00935
   2  -3 -10   24.38    1.50   0-0.88284 0.98854-0.37612 0.12139-0.38439 0.02845
   2  -3  -9   37.22    1.63   0-0.88089 0.99101-0.37876 0.12403-0.38669 0.06815
 -11   6   4   -1.89    1.47   0-0.87490 0.06920-0.38670 0.89550-0.39363 0.44476
 -10  -1  17    2.50    1.51   0-0.86801 0.19489-0.39556 0.31039-0.40135 0.94700
 -10   2  14    8.69    1.32   0-0.87542 0.18896-0.38602 0.55541-0.39303 0.82655
 -10   3  12    9.28    1.42   0-0.87022 0.17487-0.39275 0.64699-0.39890 0.75771
 -10   4  10    5.80    1.41   0-0.87315 0.16890-0.38899 0.72808-0.39562 0.67974
 -10   5   7   -1.94    1.42   0-0.87031 0.15275-0.39263 0.81658-0.39880 0.57088
 -10   6   3    5.50    1.53   0-0.86953 0.13419-0.39363 0.90247-0.39967 0.42238
  -9   7  -8    0.76    1.73   0-0.86994 0.16055-0.39311 0.98703-0.39922 0.02002
  -9   7  -7    0.51    1.68   0-0.87119 0.16624-0.39151 0.98541-0.39782 0.05598
  -9   7  -6    5.42    1.62   0-0.87352 0.17301-0.38850 0.98239-0.39520 0.09071
  -8  -3  17    2.12    1.52   0-0.87032 0.34688-0.39262 0.13775-0.39879 0.96243
  -8  -1  16   11.40    1.55   0-0.87244 0.34452-0.38990 0.30477-0.39642 0.92262
  -8   0  15    0.76    1.35   0-0.86889 0.33653-0.39443 0.39417-0.40037 0.88918
  -8   1  14    6.60    1.36   0-0.87239 0.33557-0.38996 0.47456-0.39647 0.84790
  -8   3  11   10.32    1.17   0-0.87682 0.32664-0.38419 0.63851-0.39144 0.73078
  -8   6   1   -2.54    1.42   0-0.87053 0.27594-0.39234 0.90130-0.39855 0.36442
  -7  -1  15    4.13    1.37   0-0.86717 0.40965-0.39661 0.31150-0.40227 0.90007
  -7   1  13   69.28    1.62   0-0.86954 0.40311-0.39361 0.47823-0.39965 0.82268
  -7   3  10   88.94    1.45   0-0.87710 0.39731-0.38382 0.63817-0.39111 0.70205
  -7   5   4    9.28    1.43   0-0.86947 0.36302-0.39371 0.81782-0.39974 0.48657
  -7   6  -1    9.62    1.38   0-0.86914 0.34049-0.39412 0.90315-0.40010 0.30019
  -6  -1  14   40.88    1.55   0-0.86744 0.48032-0.39627 0.31118-0.40197 0.87137
  -6   1  12  157.68    1.87   0-0.87205 0.47601-0.39040 0.47505-0.39685 0.79148
  -6   4   6  115.96    1.74   0-0.87300 0.45027-0.38918 0.72846-0.39579 0.56626
  -6   6 -14    2.97    1.95   0-0.86215 0.35065-0.40284 0.91216-0.40770-0.16897
  -6   6  -4   13.25    1.44   0-0.86916 0.40203-0.39410 0.90322-0.40008 0.19703
  -5  -3  14  106.61    2.04   0-0.86819 0.55598-0.39532 0.14048-0.40115 0.87958
  -5   0  12  233.23    2.07   0-0.87408 0.55291-0.38777 0.38758-0.39456 0.79817
  -5   2   9   43.49    1.54   0-0.87099 0.53646-0.39176 0.56133-0.39805 0.68954
  -5   3   7   16.08    1.23   0-0.87351 0.53008-0.38851 0.64296-0.39521 0.61199
  -5   5   0    8.34    1.44   0-0.87108 0.49656-0.39165 0.81589-0.39794 0.35323
  -4   1   9    2.63    1.48   0-0.86969 0.61004-0.39342 0.47815-0.39949 0.69996
  -4   3   5   10.46    1.55   0-0.87225 0.59480-0.39014 0.64464-0.39663 0.54764
  -4   4   2   22.17    1.34   0-0.87617 0.58539-0.38503 0.72444-0.39217 0.43111
  -4   5  -4   16.01    1.72   0-0.86681 0.54940-0.39707 0.82142-0.40267 0.21745
  -3  -9   9   16.70    2.51   0-0.86008 0.67565-0.40538-0.35906-0.40990 0.71970
  -2 -11   3   -0.27    1.92   0-0.87034 0.73430-0.39260-0.54189-0.39877 0.49332
  -2 -10   5    3.08    1.77   0-0.87420 0.74699-0.38762-0.46185-0.39443 0.56371
  -2  -8   8    3.10    2.18   0-0.86018 0.74617-0.40526-0.27423-0.40980 0.69113
  -2   1 -25    4.15    2.06   0-0.87180 0.61114-0.39072 0.47585-0.39714-0.55531
  -2   2 -23    0.37    1.99   0-0.86283 0.61100-0.40201 0.57204-0.40697-0.47064
  -2   3  -1   88.30    2.10   0-0.86947 0.71515-0.39371 0.64834-0.39974 0.34447
  -1 -11  -1   10.04    1.64   0-0.87544 0.79660-0.38600-0.54856-0.39301 0.34694
  -1 -10   2    4.92    1.54   0-0.87324 0.80765-0.38887-0.46065-0.39552 0.46159
  -1  -9   4    7.08    1.81   0-0.87097 0.81420-0.39179-0.37272-0.39807 0.53887
  -1  -1   5  116.34    3.36   0-0.85952 0.80682-0.40606 0.32110-0.41050 0.58842
   0  -9   0   -0.29    1.38   0-0.87783 0.87826-0.38285-0.38171-0.39027 0.39047
   0  -8   2   12.13    1.45   0-0.87402 0.88326-0.38785-0.29170-0.39463 0.46958
   0  -6   4  136.93    2.39   0-0.86863 0.88664-0.39476-0.11484-0.40066 0.55030
   0  -3 -25    4.67    1.77   0-0.87246 0.76180-0.38987 0.13518-0.39640-0.53839
   0  -2 -24    0.68    1.64   0-0.87601 0.76975-0.38525 0.21553-0.39236-0.50499
   0  -1 -23    2.67    1.56   0-0.87265 0.77078-0.38962 0.30486-0.39618-0.46373
   0   0 -21   15.71    1.51   0-0.87542 0.78238-0.38602 0.38620-0.39304-0.39205
   0   2 -12   39.51    2.27   0-0.85947 0.80622-0.40612 0.57606-0.41055-0.03797
   0   2 -11  114.60    2.84   0-0.86270 0.81388-0.40217 0.57210-0.40711-0.00403
   0   2 -10   43.11    2.71   0-0.85993 0.81554-0.40556 0.57548-0.41006 0.03630
   1  -9 -16   -3.84    1.74   0-0.87271 0.87718-0.38955-0.37515-0.39611-0.19317
   1  -9 -15    1.61    1.44   0-0.87653 0.88544-0.38456-0.38013-0.39176-0.16011
   1  -9 -14   12.22    1.39   0-0.87965 0.89300-0.38042-0.38427-0.38814-0.12632
   1  -9  -7    9.44    1.29   0-0.87891 0.92327-0.38142-0.38321-0.38902 0.13639
   1  -9  -6    6.52    1.48   0-0.87460 0.92339-0.38709-0.37753-0.39397 0.17874
   1  -8 -18    2.35    1.48   0-0.87905 0.87461-0.38123-0.29847-0.38885-0.27526
   1  -8  -3   11.30    1.40   0-0.87665 0.93868-0.38440-0.29519-0.39162 0.28856
   1  -7 -20   22.69    1.52   0-0.87811 0.86476-0.38247-0.21222-0.38994-0.34899
   1  -7  -1   12.28    1.40   0-0.87352 0.94435-0.38849-0.20610-0.39519 0.36689
   1  -6 -21    6.04    1.40   0-0.87854 0.86071-0.38191-0.12777-0.38944-0.38687
   1  -6   0  231.81    2.24   0-0.87293 0.94814-0.38927-0.12035-0.39587 0.40493
   1  -5 -22    5.07    1.73   0-0.87354 0.85123-0.38847-0.03620-0.39517-0.41853
   1  -4 -22    1.52    1.54   0-0.87321 0.85085-0.38890 0.04922-0.39554-0.41813
   1  -3 -21    4.92    1.19   0-0.87872 0.86075-0.38167 0.12697-0.38923-0.38702
   1  -2 -20    0.84    1.24   0-0.87825 0.86466-0.38229 0.21256-0.38977-0.34905
   1  -1  -3   88.46    2.88   0-0.87372 0.93538-0.38825 0.30337-0.39498 0.29180
   1   0 -15   -0.39    1.47   0-0.87470 0.88317-0.38696 0.38711-0.39386-0.15794
   2  -6 -15   41.80    1.47   0-0.87338 0.95708-0.38868-0.12098-0.39536-0.14758
   2  -6 -14   35.63    1.27   0-0.87680 0.96494-0.38421-0.12545-0.39145-0.11408
   2  -6 -13   14.11    1.29   0-0.87938 0.97195-0.38079-0.12888-0.38846-0.07967
   2  -6  -9   16.27    1.28   0-0.88004 0.99033-0.37990-0.12975-0.38769 0.06916
   2  -6  -8   26.13    1.40   0-0.87727 0.99199-0.38359-0.12606-0.39091 0.10978
   2  -6  -7   14.78    1.58   0-0.87299 0.99213-0.38919-0.12045-0.39580 0.15207
   2  -5 -16   32.79    1.58   0-0.87373 0.95295-0.38822-0.03644-0.39496-0.18538
   2  -5 -15    8.03    1.28   0-0.87836 0.96201-0.38215-0.04252-0.38965-0.15328
   2  -5  -7   16.72    1.24   0-0.87960 0.99869-0.38049-0.04418-0.38820 0.14446
   2  -5  -6   11.83    1.45   0-0.87332 0.99683-0.38876-0.03590-0.39542 0.18908
   2  -4 -16    7.76    1.48   0-0.87337 0.95254-0.38869 0.04901-0.39537-0.18496
   2  -4 -15   18.30    1.34   0-0.87840 0.96201-0.38209 0.04240-0.38960-0.15332
   2  -4  -7  117.13    1.67   0-0.87982 0.99885-0.38019 0.04050-0.38795 0.14420
   2  -4  -6    7.01    1.54   0-0.87272 0.99618-0.38953 0.04984-0.39610 0.18974
   2  -3 -15   33.86    1.53   0-0.87204 0.95559-0.39041 0.13570-0.39686-0.14605
   2  -3 -14   48.90    1.39   0-0.87648 0.96446-0.38463 0.12992-0.39182-0.11369
   2  -3  -8  166.12    1.79   0-0.87705 0.99159-0.38388 0.12916-0.39117 0.11002
 -11   1  15    6.45    1.62   0-0.86011 0.10330-0.40534 0.48985-0.40987 0.87181
 -11   2  14   -1.20    1.37   0-0.86843 0.10716-0.39502 0.56438-0.40089 0.82546
 -11   3  12   10.36    1.47   0-0.86389 0.09374-0.40070 0.65490-0.40583 0.75570
 -11   4  10    5.48    1.38   0-0.86723 0.08819-0.39654 0.73559-0.40220 0.67738
 -11   5   7    8.10    1.33   0-0.86504 0.07267-0.39928 0.82319-0.40459 0.56774
 -11   6   3    1.24    1.60   0-0.86493 0.05479-0.39941 0.90821-0.40471 0.41849
 -10   0  16    7.33    1.50   0-0.86460 0.18704-0.39982 0.39951-0.40507 0.91333
 -10   1  15    1.75    1.29   0-0.86737 0.18536-0.39635 0.48089-0.40205 0.87293
  -9  -2  17   14.76    1.56   0-0.86343 0.26514-0.40128 0.23126-0.40633 0.96097
  -9   2  13    1.25    1.15   0-0.86598 0.24989-0.39811 0.56753-0.40357 0.80868
  -9   3  11    6.22    1.38   0-0.86187 0.23690-0.40319 0.65746-0.40800 0.73839
  -9   4   9    2.46    1.13   0-0.86669 0.23282-0.39721 0.73634-0.40279 0.65849
  -9   5   6    3.94    1.20   0-0.86572 0.21852-0.39842 0.82242-0.40385 0.54751
  -9   6   2   14.84    1.28   0-0.86773 0.20276-0.39591 0.90480-0.40165 0.39594
  -8  -5  17    3.63    1.83   0-0.85861 0.33521-0.40715-0.01750-0.41145 0.97518
  -8  -4  17    5.98    1.60   0-0.86102 0.33760-0.40423 0.06447-0.40890 0.97258
  -8   4   8    2.62    1.26   0-0.86375 0.30026-0.40087 0.74005-0.40598 0.63327
  -8   5   5    5.30    1.40   0-0.86506 0.28824-0.39925 0.82330-0.40456 0.51981
  -8   6   0   33.98    1.44   0-0.86007 0.26104-0.40539 0.91435-0.40991 0.33842
  -7  -6  16    6.30    2.00   0-0.85305 0.40007-0.41379-0.09576-0.41722 0.95260
  -7  -3  16    3.45    1.48   0-0.86241 0.40937-0.40253 0.14767-0.40743 0.94266
  -7   0  14   43.29    1.55   0-0.86450 0.40252-0.39995 0.39971-0.40518 0.86559
  -7   4   7   14.98    1.25   0-0.86541 0.37230-0.39881 0.73804-0.40419 0.60307
  -7   6  -2    6.56    1.41   0-0.85936 0.32628-0.40625 0.91528-0.41066 0.27339
  -6  -6  15    0.05    2.10   0-0.84729 0.46473-0.42049-0.08908-0.42303 0.93000
  -6  -3  15   38.80    1.63   0-0.86055 0.47792-0.40480 0.14995-0.40940 0.91623
  -6   0  13   13.02    1.35   0-0.86553 0.47395-0.39867 0.39845-0.40406 0.83607
  -6   3   8   67.78    1.60   0-0.86102 0.44719-0.40424 0.65863-0.40891 0.65409
  -6   5   2   21.50    1.46   0-0.86553 0.42505-0.39866 0.82283-0.40405 0.42512
  -6   6 -13   12.60    1.87   0-0.85195 0.34488-0.41508 0.92436-0.41833-0.12097
  -6   6  -5   14.57    1.41   0-0.86161 0.39005-0.40350 0.91264-0.40827 0.16786
  -5  -5  14    9.46    1.98   0-0.84544 0.53328-0.42261-0.00205-0.42487 0.90339
  -5  -4  14    8.99    1.78   0-0.85211 0.53993-0.41489 0.07515-0.41817 0.89665
  -5   4   4   74.82    1.37   0-0.86929 0.51254-0.39392 0.73326-0.39993 0.50464
  -5   5 -18   12.35    3.09   0-0.81410 0.35971-0.45609 0.88061-0.45382-0.26346
  -4  -2  12    2.26    1.50   0-0.86185 0.61559-0.40322 0.23328-0.40802 0.82065
  -4   2   7   85.84    1.75   0-0.86300 0.59446-0.40180 0.57141-0.40679 0.63252
  -3   1   7   64.89    1.65   0-0.86703 0.67338-0.39678 0.48155-0.40242 0.63712
  -3   2   5  258.30    2.19   0-0.86650 0.66394-0.39745 0.56711-0.40300 0.56297
  -3   4  -2  272.31    2.55   0-0.86245 0.62880-0.40248 0.74197-0.40738 0.30581
  -2  -9   7    4.19    2.03   0-0.85648 0.73808-0.40971-0.35475-0.41367 0.65767
  -2   3 -20   18.29    2.49   0-0.84527 0.60671-0.42279 0.67769-0.42503-0.34037
  -1 -11   0    9.89    1.66   0-0.86320 0.78877-0.40156-0.53297-0.40658 0.39790
  -1  -6   7   39.48    2.21   0-0.85644 0.81282-0.40976-0.09983-0.41371 0.66654
  -1   0 -25    0.08    1.76   0-0.85923 0.67351-0.40641 0.40661-0.41080-0.53277
  -1   1 -23    6.31    1.70   0-0.85783 0.68095-0.40809 0.49322-0.41226-0.45648
  -1   2 -20   11.11    1.81   0-0.85688 0.69325-0.40924 0.57926-0.41326-0.34326
   0 -11  -7   10.14    1.56   0-0.87015 0.83964-0.39284-0.54180-0.39898 0.13745
   0 -11  -6    8.65    1.76   0-0.86608 0.84000-0.39798-0.53664-0.40346 0.17934
   0 -10  -2    6.22    1.44   0-0.86964 0.86125-0.39348-0.45608-0.39955 0.32499
   0  -9   1    8.84    1.53   0-0.86146 0.86631-0.40370-0.36084-0.40844 0.44603
   0   1 -19   10.56    1.65   0-0.86093 0.77669-0.40434 0.48945-0.40900-0.30125
   0   2 -13  379.22    3.73   0-0.85238 0.79469-0.41458 0.58454-0.41790-0.06800
   0   2  -9  290.98    4.71   0-0.84582 0.80586-0.42217 0.59207-0.42448 0.08811
   1  -9  -5    4.75    1.21   0-0.86880 0.92201-0.39455-0.37006-0.40047 0.22264
   1  -8  -2   34.19    1.49   0-0.86553 0.93198-0.39866-0.28092-0.40406 0.33839
   1  -6 -22    2.94    1.56   0-0.86946 0.84719-0.39371-0.11596-0.39974-0.41398
   1  -5 -23   11.58    1.63   0-0.86306 0.83630-0.40172-0.02294-0.40672-0.44439
   1  -4 -23   16.21    1.56   0-0.86193 0.83511-0.40312 0.06345-0.40793-0.44314
   1  -3 -22    0.26    1.53   0-0.86734 0.84492-0.39639 0.14170-0.40208-0.41157
   1  -3   0 2000.01    6.15   0-0.86885 0.94390-0.39448 0.13973-0.40042 0.40941
   1  -2 -21    7.51    1.53   0-0.86658 0.84854-0.39736 0.22764-0.40292-0.37330
   1  -2  -1 5825.71   11.29   0-0.86632 0.93689-0.39768 0.22786-0.40320 0.37479
   1  -1 -19   16.74    1.43   0-0.86893 0.85971-0.39439 0.30962-0.40033-0.30106
   1   0 -16   27.16    1.57   0-0.86576 0.86979-0.39837 0.39853-0.40380-0.18538
   1   0  -6    8.63    1.98   0-0.86459 0.91292-0.39983 0.39990-0.40507 0.18976
   2  -7 -15    2.02    1.42   0-0.86424 0.94798-0.40027-0.19438-0.40546-0.13748
   2  -7 -14   42.88    1.31   0-0.86729 0.95546-0.39646-0.19819-0.40214-0.10339
   2  -7 -13   19.29    1.23   0-0.86950 0.96211-0.39366-0.20099-0.39970-0.06842
   2  -7 -12   68.02    1.33   0-0.87083 0.96788-0.39196-0.20269-0.39822-0.03250
   2  -7 -11    9.03    1.23   0-0.87123 0.97270-0.39146-0.20319-0.39778 0.00446
   2  -7 -10   66.02    1.46   0-0.87059 0.97649-0.39227-0.20237-0.39849 0.04257
   2  -7  -9   18.90    1.34   0-0.86882 0.97915-0.39453-0.20011-0.40045 0.08194
   2  -7  -8   33.31    1.63   0-0.86577 0.98053-0.39836-0.19627-0.40379 0.12268
   2  -6 -17    7.82    1.38   0-0.86413 0.93896-0.40041-0.10925-0.40558-0.21217
   2  -6 -16    4.36    1.20   0-0.86915 0.94842-0.39411-0.11555-0.40009-0.18025
   2  -6  -6   18.67    1.51   0-0.86693 0.99049-0.39692-0.11272-0.40253 0.19620
   2  -5 -17   34.84    1.36   0-0.86829 0.94307-0.39520-0.02946-0.40104-0.21670
   2  -5  -5   28.31    1.49   0-0.86468 0.99261-0.39973-0.02493-0.40498 0.23603
   2  -4 -17    2.33    1.19   0-0.86747 0.94220-0.39623 0.05656-0.40194-0.21578
   2  -3 -16   93.94    1.67   0-0.86661 0.94572-0.39732 0.14262-0.40288-0.17742
   2  -3  -7   50.80    1.52   0-0.87089 0.98987-0.39189 0.13716-0.39815 0.15440
   2  -2 -13   20.09    1.51   0-0.86437 0.95671-0.40011 0.23037-0.40532-0.06278
   2  -2 -12   15.45    1.43   0-0.86633 0.96311-0.39766 0.22791-0.40318-0.02753
   2  -2 -11  120.45    1.82   0-0.86677 0.96797-0.39712 0.22736-0.40271 0.00939
   2  -2 -10   19.69    1.60   0-0.86543 0.97106-0.39879 0.22903-0.40417 0.04824
 -11   0  16   46.48    1.60   0-0.85688 0.10452-0.40924 0.40890-0.41326 0.91257
 -11   4   9   10.19    1.54   0-0.85174 0.06827-0.41532 0.75437-0.41855 0.65637
 -11   5   6    7.53    1.50   0-0.85198 0.05518-0.41505 0.83896-0.41831 0.54411
 -11   6   2    5.45    1.61   0-0.85511 0.04054-0.41135 0.92014-0.41509 0.39153
 -10  -2  17    3.13    1.56   0-0.84924 0.17614-0.41824 0.24820-0.42108 0.96675
 -10   2  13    1.99    1.44   0-0.85512 0.16423-0.41134 0.58072-0.41508 0.81125
 -10   3  11    2.69    1.37   0-0.85176 0.15198-0.41531 0.66953-0.41853 0.73999
 -10   4   9    5.16    1.19   0-0.85706 0.14839-0.40902 0.74811-0.41307 0.65983
 -10   5   6   -0.52    1.19   0-0.85669 0.13468-0.40947 0.83342-0.41346 0.54819
 -10   6   2   11.84    1.31   0-0.85921 0.11943-0.40644 0.91528-0.41082 0.39618
  -9  -3  17    3.55    1.62   0-0.84786 0.24960-0.41983 0.16493-0.42246 0.97712
  -9  -1  16    2.84    1.54   0-0.85340 0.25067-0.41338 0.32822-0.41686 0.93409
  -9   0  15    9.60    1.37   0-0.85117 0.24399-0.41599 0.41569-0.41913 0.89898
  -9   1  14    3.41    1.40   0-0.85573 0.24410-0.41061 0.49517-0.41445 0.85693
  -9   5   5    8.19    1.42   0-0.85143 0.19980-0.41569 0.83969-0.41886 0.52517
  -9   6   1    5.13    1.27   0-0.85721 0.18781-0.40884 0.91774-0.41291 0.36985
  -8  -2  16   -0.40    1.48   0-0.85081 0.32292-0.41642 0.24641-0.41950 0.94572
  -8   2  12    0.48    1.21   0-0.85953 0.31382-0.40604 0.57549-0.41048 0.78718
  -8   3  10    7.87    1.14   0-0.85677 0.30217-0.40937 0.66368-0.41338 0.71537
  -7  -5  16   13.97    1.83   0-0.84580 0.39280-0.42219-0.00246-0.42451 0.95983
  -7  -4  16    5.53    1.71   0-0.85038 0.39736-0.41692 0.07716-0.41993 0.95520
  -7   2  11   39.77    1.34   0-0.85720 0.38188-0.40885 0.57834-0.41292 0.76123
  -7   3   9   36.01    1.32   0-0.85601 0.37180-0.41028 0.66463-0.41416 0.68775
  -7   5   3   46.64    1.59   0-0.85446 0.34358-0.41213 0.83624-0.41577 0.46525
  -7   6  -3   20.42    1.52   0-0.84998 0.31246-0.41738 0.92643-0.42034 0.24571
  -6  -5  15   85.02    2.23   0-0.83954 0.45696-0.42924 0.00459-0.43062 0.93753
  -6  -4  15   63.38    2.02   0-0.84596 0.46336-0.42201 0.08225-0.42435 0.93122
  -6   2  10   24.48    1.31   0-0.86041 0.45549-0.40497 0.57449-0.40955 0.72944
  -6   4   5   13.94    1.49   0-0.85387 0.42672-0.41282 0.75209-0.41637 0.54948
  -6   6 -12    9.67    1.78   0-0.84541 0.34278-0.42264 0.93190-0.42490-0.07704
  -6   6  -7    0.93    1.62   0-0.84923 0.36879-0.41825 0.92741-0.42109 0.10596
  -6   6  -6    7.13    1.44   0-0.85490 0.37890-0.41160 0.92075-0.41531 0.13754
  -5   5  -1   63.26    1.59   0-0.85655 0.47760-0.40964 0.83389-0.41361 0.33154
  -4  -1  11  170.56    2.06   0-0.85130 0.60059-0.41584 0.33079-0.41899 0.79423
  -4   0  10  373.77    2.52   0-0.85523 0.60005-0.41121 0.41105-0.41497 0.75282
  -4   4   1  136.88    1.91   0-0.85605 0.56084-0.41023 0.74963-0.41412 0.41569
  -4   5 -14    4.94    2.22   0-0.82446 0.46269-0.44549 0.86998-0.44467-0.11421
  -4   5  -5   25.50    1.57   0-0.85483 0.53299-0.41168 0.83604-0.41538 0.19280
  -3 -10   8    3.04    2.31   0-0.84298 0.65413-0.42539-0.42401-0.42728 0.69974
  -3  -5  11   12.71    2.64   0-0.80692 0.63120-0.46321 0.03855-0.45994 0.84427
  -3  -4  11   39.64    2.30   0-0.83539 0.65964-0.43381 0.09407-0.43457 0.81887
  -3   3 -23    0.36    2.66   0-0.83645 0.50968-0.43265 0.68756-0.43357-0.45289
  -3   3   2   26.68    1.50   0-0.85830 0.64241-0.40753 0.66209-0.41177 0.45965
  -2   2   2   40.01    2.02   0-0.85449 0.71351-0.41208 0.58180-0.41573 0.47256
  -1 -10   3    2.16    1.70   0-0.85221 0.79103-0.41478-0.43471-0.41808 0.52153
  -1   3 -15  175.16    3.98   0-0.82446 0.68295-0.44549 0.70034-0.44467-0.12489
   0 -11  -5    0.88    1.37   0-0.86064 0.83899-0.40470-0.52991-0.40931 0.22259
   0 -11  -4    1.07    1.56   0-0.85360 0.83637-0.41314-0.52144-0.41665 0.26733
   0 -10  -1   -0.57    1.49   0-0.85790 0.85393-0.40801-0.44154-0.41219 0.37503
   0  -3   4  136.38    3.57   0-0.84850 0.86636-0.41909 0.16431-0.42182 0.57137
   0  -2 -25    2.95    1.58   0-0.86028 0.74957-0.40513 0.23543-0.40969-0.52506
   0  -1 -24    4.07    1.54   0-0.85587 0.74955-0.41044 0.32570-0.41430-0.48300
   0   0 -22   16.39    1.56   0-0.85836 0.76087-0.40745 0.40765-0.41171-0.41076
   0   2 -14   31.57    2.05   0-0.84240 0.78027-0.42605 0.59601-0.42785-0.09543
   1 -10 -12   20.10    1.48   0-0.86188 0.88410-0.40318-0.44649-0.40799-0.03164
   1 -10 -11    1.54    1.42   0-0.86220 0.88886-0.40279-0.44688-0.40765 0.00542
   1 -10 -10   -0.07    1.39   0-0.86162 0.89271-0.40350-0.44616-0.40827 0.04345
   1 -10  -9    2.30    1.37   0-0.86005 0.89557-0.40541-0.44423-0.40993 0.08252
   1 -10  -8   53.34    1.74   0-0.85740 0.89735-0.40861-0.44101-0.41272 0.12271
   1 -10  -7    2.26    1.54   0-0.85353 0.89790-0.41323-0.43639-0.41673 0.16412
   1  -9  -4    9.31    1.22   0-0.86124 0.91887-0.40396-0.36063-0.40867 0.26824
   1  -7   0  176.16    2.01   0-0.85586 0.93111-0.41045-0.18413-0.41432 0.42341
   1  -5   1  843.31    3.74   0-0.85669 0.93627-0.40946-0.01519-0.41345 0.45988
   1  -3 -23    2.92    1.57   0-0.85498 0.82811-0.41151 0.15683-0.41523-0.43582
   1  -2 -22   -0.62    1.41   0-0.85386 0.83138-0.41284 0.24313-0.41639-0.39723
   1  -1 -20    1.06    1.43   0-0.85674 0.84308-0.40941 0.32465-0.41341-0.32538
   1   0 -17   -0.57    1.48   0-0.85556 0.85515-0.41081 0.41098-0.41463-0.21194
   2  -8 -13   23.27    1.55   0-0.85575 0.94840-0.41058-0.26906-0.41443-0.05369
   2  -8 -12   20.23    1.51   0-0.85668 0.95376-0.40947-0.27017-0.41346-0.01725
   2  -8 -11   21.58    1.59   0-0.85666 0.95817-0.40950-0.27013-0.41349 0.02018
   2  -8 -10   15.86    1.57   0-0.85560 0.96154-0.41077-0.26886-0.41459 0.05869
   2  -7 -17    0.54    1.55   0-0.85576 0.93062-0.41058-0.18407-0.41443-0.20332
   2  -7 -16   10.34    1.23   0-0.86039 0.93969-0.40500-0.18965-0.40958-0.17077
   2  -7  -7    6.56    1.23   0-0.86126 0.98044-0.40393-0.19069-0.40865 0.16493
   2  -7  -6  124.50    1.77   0-0.85506 0.97866-0.41141-0.18320-0.41515 0.20883
   2  -6 -18    3.88    1.44   0-0.85832 0.92871-0.40750-0.10215-0.41175-0.24340
   2  -6  -5   15.65    1.22   0-0.85874 0.98672-0.40700-0.10263-0.41131 0.24237
   2  -5 -19    5.84    1.48   0-0.85497 0.92087-0.41152-0.01313-0.41524-0.27730
   2  -5 -18    3.66    1.25   0-0.86203 0.93238-0.40299-0.02167-0.40782-0.24732
   2  -4 -18    6.37    1.17   0-0.86070 0.93099-0.40462 0.06495-0.40924-0.24588
   2  -4  -5  115.12    1.66   0-0.86282 0.99070-0.40203 0.06234-0.40699 0.23802
   2  -3 -17   23.05    1.28   0-0.86021 0.93488-0.40522 0.15053-0.40976-0.20794
   2  -3  -6   12.02    1.37   0-0.86186 0.98526-0.40320 0.14847-0.40801 0.20164
   2  -2 -15   25.09    1.48   0-0.85645 0.93993-0.40975 0.24002-0.41371-0.12919
   2  -2 -14    1.58    1.13   0-0.86103 0.94894-0.40421 0.23448-0.40889-0.09661
   2  -2  -9   23.77    1.38   0-0.86200 0.97205-0.40304 0.23327-0.40786 0.08933
   2  -2  -8    9.40    1.68   0-0.85601 0.97049-0.41028 0.24052-0.41417 0.13302
 -11   2  13    1.79    1.26   0-0.84883 0.08314-0.41872 0.58806-0.42149 0.80871
 -11   3  11    5.89    1.48   0-0.84612 0.07154-0.42183 0.67602-0.42419 0.73671
 -11   6   1   15.31    1.69   0-0.84553 0.02652-0.42250 0.93130-0.42477 0.36386
 -10  -1  16    3.08    1.49   0-0.84054 0.16300-0.42813 0.34294-0.42966 0.93793
 -10   1  14    7.64    1.55   0-0.84444 0.15800-0.42374 0.50826-0.42585 0.85937
 -10   5   5    1.32    1.36   0-0.84284 0.11641-0.42555 0.84949-0.42742 0.52479
 -10   6   1    1.06    1.25   0-0.84906 0.10485-0.41845 0.92730-0.42126 0.36927
  -9   2  12    3.19    1.47   0-0.84391 0.22340-0.42434 0.59374-0.42637 0.79412
  -9   4   8    2.17    1.10   0-0.84957 0.21127-0.41786 0.75698-0.42075 0.63909
  -9   6   0    4.73    1.41   0-0.84689 0.17305-0.42094 0.92985-0.42342 0.34301
  -8  -1  15    5.87    1.40   0-0.84119 0.30885-0.42740 0.34225-0.42902 0.91785
  -8   1  13   23.50    1.48   0-0.84688 0.30564-0.42095 0.50553-0.42343 0.83750
  -8   4   7   55.40    1.48   0-0.84569 0.27777-0.42232 0.76148-0.42461 0.61455
  -8   5   4    4.99    1.22   0-0.85027 0.26901-0.41704 0.84109-0.42004 0.49793
  -8   6  -1   33.58    1.30   0-0.84982 0.24636-0.41756 0.92653-0.42049 0.31165
  -7  -2  15    5.76    1.43   0-0.84183 0.38433-0.42669 0.25669-0.42841 0.92623
  -7   1  12    4.94    1.41   0-0.84199 0.37113-0.42651 0.51112-0.42825 0.81392
  -7   4   6   28.24    1.46   0-0.84662 0.34908-0.42125 0.76047-0.42369 0.58522
  -7   6 -15    1.05    2.11   0-0.83282 0.24202-0.43660 0.94586-0.43699-0.18595
  -7   6  -4   40.69    1.56   0-0.84112 0.29917-0.42748 0.93653-0.42909 0.21711
  -6  -2  14   22.78    1.67   0-0.83840 0.45131-0.43051 0.26052-0.43171 0.90113
  -6   1  11   12.21    1.44   0-0.84261 0.44215-0.42581 0.51045-0.42764 0.78491
  -6   5   1  231.51    1.84   0-0.85035 0.40543-0.41695 0.84113-0.41996 0.40367
  -6   6 -11   12.82    1.71   0-0.84186 0.34367-0.42665 0.93588-0.42837-0.03620
  -6   6 -10   24.25    1.81   0-0.84083 0.34708-0.42780 0.93701-0.42937 0.00216
  -6   6  -9   19.08    1.71   0-0.84193 0.35262-0.42657 0.93577-0.42831 0.03846
  -6   6  -8   22.05    1.59   0-0.84482 0.35995-0.42331 0.93249-0.42548 0.07299
  -5  -2  13   71.47    1.75   0-0.84349 0.52682-0.42481 0.25485-0.42678 0.86780
  -5   1  10   31.64    1.29   0-0.85091 0.52085-0.41630 0.50098-0.41939 0.74826
  -5   2   8  108.14    1.68   0-0.84282 0.50387-0.42557 0.59513-0.42744 0.68157
  -5   3   6  259.62    1.93   0-0.84956 0.50171-0.41787 0.67231-0.42075 0.60017
  -5   4   3   41.36    1.30   0-0.84922 0.48804-0.41826 0.75760-0.42110 0.48845
  -5   5  -2   17.11    1.36   0-0.84178 0.45839-0.42674 0.85100-0.42845 0.30902
  -4   3   4   93.18    1.77   0-0.84647 0.56459-0.42143 0.67593-0.42385 0.53750
  -4   5  -6    3.19    1.65   0-0.84336 0.51708-0.42497 0.84934-0.42691 0.16697
  -3  -2  10   31.81    1.91   0-0.83643 0.65618-0.43267 0.26275-0.43359 0.78045
  -3   0   8    6.22    1.69   0-0.84314 0.65395-0.42521 0.42508-0.42712 0.69920
  -3   4  -3   39.13    1.95   0-0.84138 0.60330-0.42718 0.76668-0.42883 0.28990
  -2 -11   4    2.58    1.88   0-0.84715 0.71552-0.42064-0.51380-0.42316 0.55510
  -2 -10   6    8.68    1.90   0-0.84011 0.71730-0.42860-0.42083-0.43006 0.63672
  -2  -7   9   19.49    3.00   0-0.82497 0.71534-0.44495-0.14957-0.44420 0.76285
  -2   0   6   41.62    1.66   0-0.84772 0.72454-0.41999 0.41990-0.42260 0.62891
  -1 -11   1    2.68    1.63   0-0.84765 0.77764-0.42007-0.51443-0.42267 0.45138
  -1  -9   5    3.45    1.81   0-0.83853 0.78616-0.43036-0.33412-0.43159 0.60977
  -1  -8   6   27.43    1.97   0-0.84143 0.79346-0.42713-0.25238-0.42879 0.64431
   0 -11  -3    7.34    1.58   0-0.84468 0.83187-0.42347-0.51109-0.42561 0.31369
   0 -10   0    8.14    1.62   0-0.84307 0.84351-0.42529-0.42423-0.42719 0.42743
   0  -8   3   71.45    1.76   0-0.84846 0.86211-0.41914-0.26039-0.42186 0.53419
   0  -7   4  116.20    2.16   0-0.84454 0.86258-0.42362-0.17094-0.42575 0.57542
   0   1 -20   17.55    1.76   0-0.84284 0.75416-0.42555 0.51066-0.42742-0.32022
   1 -10  -6    9.44    1.65   0-0.84826 0.89706-0.41937-0.43023-0.42206 0.20686
   1  -9  -3    5.82    1.41   0-0.85157 0.91362-0.41552-0.34905-0.41872 0.31569
   1  -8  -1   69.73    1.61   0-0.85128 0.92214-0.41586-0.26370-0.41901 0.39074
   1  -6   1    3.43    1.52   0-0.84891 0.92854-0.41862-0.09099-0.42140 0.46785
   1  -4 -24    2.20    1.62   0-0.84969 0.81842-0.41772 0.07806-0.42062-0.46785
   1  -4   1   19.35    1.67   0-0.85154 0.93106-0.41556 0.07587-0.41876 0.46515
   1  -1 -21   -0.03    1.34   0-0.84342 0.82531-0.42490 0.34015-0.42685-0.34933
   1   0 -18   42.59    1.59   0-0.84410 0.83925-0.42413 0.42431-0.42619-0.23778
   2  -8 -16    1.71    1.70   0-0.84780 0.92714-0.41990-0.25975-0.42252-0.15782
   2  -8 -15    2.47    1.33   0-0.85127 0.93504-0.41587-0.26378-0.41903-0.12390
   2  -8 -14    1.31    1.23   0-0.85393 0.94214-0.41274-0.26690-0.41631-0.08922
   2  -8  -9   31.44    1.36   0-0.85340 0.96376-0.41338-0.26624-0.41686 0.09836
   2  -8  -8    4.37    1.43   0-0.84992 0.96470-0.41746-0.26216-0.42040 0.13930
   2  -8  -7   52.79    1.58   0-0.84498 0.96419-0.42312-0.25648-0.42532 0.18162
   2  -7 -18   12.49    1.36   0-0.85035 0.92078-0.41694-0.17771-0.41995-0.23520
   2  -7  -5   15.83    1.53   0-0.84685 0.97488-0.42099-0.17361-0.42346 0.25455
   2  -6 -19    5.72    1.22   0-0.85174 0.91768-0.41533-0.09432-0.41855-0.27400
   2  -6  -4   15.50    1.43   0-0.84798 0.98038-0.41969-0.08992-0.42234 0.29080
   2  -5 -20    8.11    1.57   0-0.84708 0.90854-0.42073-0.00391-0.42324-0.30670
   2  -5  -4   11.49    1.25   0-0.85311 0.98547-0.41372-0.01093-0.41715 0.28559
   2  -4 -20    3.32    1.39   0-0.84456 0.90596-0.42361 0.08396-0.42574-0.30419
   2  -4 -19    1.49    1.22   0-0.85307 0.91892-0.41377 0.07411-0.41720-0.27533
   2  -4  -4   13.33    1.37   0-0.84935 0.98165-0.41811 0.07842-0.42096 0.28939
   2  -3 -19    0.32    1.30   0-0.84456 0.91035-0.42360 0.16893-0.42573-0.26677
   2  -3 -18   90.26    1.44   0-0.85286 0.92309-0.41401 0.15933-0.41741-0.23770
   2  -3  -5    4.33    1.40   0-0.84917 0.97699-0.41832 0.16359-0.42115 0.25217
   2  -2 -17   18.53    1.38   0-0.84383 0.91843-0.42444 0.25472-0.42645-0.19123
   2  -2 -16    4.13    1.13   0-0.85070 0.92974-0.41654 0.24682-0.41961-0.16068
   2  -2  -7  190.71    2.26   0-0.84681 0.96572-0.42104 0.25127-0.42351 0.17975
 -11  -1  16    3.45    1.76   0-0.83325 0.08091-0.43613 0.35092-0.43658 0.93590
 -11   0  15    5.90    1.54   0-0.83258 0.07579-0.43686 0.43650-0.43721 0.89916
 -11   1  14   19.12    1.46   0-0.83807 0.07683-0.43087 0.51536-0.43203 0.85660
 -11   4   8    0.36    1.53   0-0.83586 0.04796-0.43330 0.77234-0.43413 0.63461
 -11   5   5    3.50    1.27   0-0.83881 0.03758-0.43005 0.85396-0.43132 0.51977
 -11   6   0    8.11    1.69   0-0.83627 0.01282-0.43285 0.94165-0.43374 0.33548
 -10  -3  17    7.03    1.66   0-0.83307 0.15999-0.43633 0.18141-0.43675 0.98245
 -10   0  15    6.70    1.29   0-0.83924 0.15726-0.42957 0.42923-0.43090 0.90179
 -10   2  12    8.13    1.44   0-0.83368 0.13836-0.43567 0.60503-0.43618 0.79498
 -10   4   8    7.56    1.15   0-0.84043 0.12732-0.42825 0.76733-0.42976 0.63917
 -10   6   0   -0.65    1.26   0-0.83918 0.09053-0.42964 0.93849-0.43097 0.34163
  -9  -5  17   17.01    1.92   0-0.83125 0.23302-0.43829 0.01362-0.43845 0.99320
  -9  -4  17    1.88    1.66   0-0.83648 0.23824-0.43261 0.09283-0.43354 0.98824
  -9  -2  16    7.85    1.44   0-0.83063 0.22792-0.43896 0.26892-0.43902 0.95628
  -9   3  10    1.46    1.08   0-0.84199 0.21258-0.42651 0.68077-0.42825 0.72129
  -9   5   4   -1.07    1.37   0-0.83689 0.18082-0.43217 0.85616-0.43315 0.50211
  -9   6  -1    3.02    1.50   0-0.83687 0.15860-0.43219 0.94110-0.43317 0.31540
  -8  -3  16    4.97    1.64   0-0.83146 0.30359-0.43807 0.18318-0.43826 0.96451
  -8   0  14   24.65    1.21   0-0.84031 0.30352-0.42838 0.42809-0.42987 0.88131
  -8   2  11   18.38    1.49   0-0.83569 0.28555-0.43349 0.60292-0.43429 0.77364
  -8   3   9    9.40    1.39   0-0.83548 0.27646-0.43371 0.68800-0.43449 0.69912
  -8   5   3   18.84    1.52   0-0.83517 0.24949-0.43405 0.85809-0.43478 0.47532
  -8   6  -2    5.66    1.20   0-0.83991 0.23201-0.42883 0.93780-0.43026 0.28406
  -7  -1  14    4.52    1.37   0-0.83261 0.37067-0.43682 0.35169-0.43718 0.89761
  -7   0  13    0.74    1.41   0-0.83322 0.36682-0.43617 0.43591-0.43662 0.85966
  -7   3   8    8.02    1.37   0-0.83344 0.34480-0.43593 0.69027-0.43641 0.67263
  -7   5   2   19.34    1.25   0-0.83908 0.32377-0.42975 0.85386-0.43106 0.44318
  -7   6 -14    2.62    1.99   0-0.82207 0.23572-0.44797 0.95719-0.44681-0.13877
  -7   6  -5   19.39    1.53   0-0.83295 0.28656-0.43646 0.94552-0.43687 0.18753
  -6   0  12  387.43    2.33   0-0.83155 0.43555-0.43797 0.43773-0.43817 0.83281
  -6   2   9    3.10    1.43   0-0.83327 0.42392-0.43611 0.60562-0.43656 0.71910
  -6   3   7   47.80    1.38   0-0.83745 0.41920-0.43155 0.68594-0.43262 0.64044
  -6   4   4  129.45    1.76   0-0.83364 0.40206-0.43571 0.77499-0.43622 0.53198
  -6   5   0   11.53    1.41   0-0.83483 0.38549-0.43442 0.85860-0.43510 0.38145
  -5  -1  12  192.88    2.03   0-0.83431 0.51318-0.43499 0.34991-0.43559 0.83922
  -5   0  11  102.67    1.69   0-0.83774 0.51215-0.43123 0.43103-0.43234 0.79858
  -4 -10  10    1.28    3.31   0-0.81125 0.55635-0.45894-0.39041-0.45627 0.79451
  -4  -3  12   36.51    1.77   0-0.82604 0.57982-0.44383 0.18898-0.44324 0.85589
  -4   1   8   24.42    1.59   0-0.83351 0.56943-0.43586 0.52058-0.43635 0.69945
  -4   4   0  261.28    2.23   0-0.83445 0.53481-0.43484 0.77424-0.43546 0.39967
  -4   5 -13   29.32    2.18   0-0.81267 0.45534-0.45752 0.88200-0.45505-0.06646
  -4   5  -7  145.79    2.16   0-0.83269 0.50198-0.43674 0.86112-0.43711 0.13980
  -3  -1   9   50.89    1.97   0-0.83066 0.64594-0.43893 0.35390-0.43900 0.74847
  -2   1   4  869.58    4.16   0-0.83498 0.70290-0.43425 0.51906-0.43496 0.56652
  -2   2 -24    5.62    2.07   0-0.82938 0.57309-0.44029 0.61033-0.44018-0.47481
  -2   3  -2 1728.04    6.04   0-0.83694 0.67819-0.43211 0.68675-0.43310 0.34046
  -1   1 -24    3.00    1.83   0-0.83301 0.65167-0.43639 0.52152-0.43681-0.46932
  -1   2 -21   11.27    1.89   0-0.82995 0.66187-0.43969 0.60971-0.43966-0.35425
  -1   2  -2   41.17    2.67   0-0.83137 0.74754-0.43816 0.60795-0.43834 0.35464
   0 -11  -2    3.10    1.71   0-0.83350 0.82511-0.43586-0.49867-0.43635 0.36183
   0  -9   2    3.55    1.43   0-0.84023 0.84949-0.42847-0.33604-0.42995 0.50493
   0  -1 -25    2.22    1.62   0-0.83761 0.72683-0.43137 0.34664-0.43246-0.50223
   0   0 -23    2.19    1.52   0-0.83978 0.73784-0.42897 0.42917-0.43038-0.42948
   0   2 -15   19.02    1.79   0-0.83001 0.76345-0.43962 0.60960-0.43960-0.12107
   0   2  -8   49.49    3.98   0-0.80296 0.76742-0.46705 0.63694-0.46324 0.16424
   1 -10  -5    3.30    1.56   0-0.84140 0.89462-0.42716-0.42242-0.42882 0.25102
   1  -9  -2    2.88    1.51   0-0.83935 0.90582-0.42945-0.33510-0.43080 0.36517
   1  -3 -24   33.64    1.66   0-0.84157 0.81025-0.42697 0.17231-0.42865-0.45979
   1  -2 -23    3.55    1.51   0-0.84004 0.81311-0.42869 0.25899-0.43014-0.42087
   1   0 -19    0.12    1.54   0-0.83135 0.82206-0.43818 0.43837-0.43836-0.26300
   1   0  -5  126.87    2.77   0-0.83512 0.88787-0.43411 0.43417-0.43483 0.25690
   2  -9 -14    5.10    1.53   0-0.83683 0.92506-0.43223-0.33242-0.43321-0.07231
   2  -9 -13    4.50    1.60   0-0.83822 0.93089-0.43070-0.33394-0.43188-0.03622
   2  -9 -12    2.94    1.51   0-0.83870 0.93579-0.43018-0.33446-0.43143 0.00073
   2  -9 -11   15.47    1.61   0-0.83819 0.93972-0.43074-0.33389-0.43191 0.03862
   2  -9 -10    6.21    1.53   0-0.83662 0.94257-0.43247-0.33215-0.43341 0.07753
   2  -8 -18    6.42    1.77   0-0.83852 0.90897-0.43037-0.24928-0.43160-0.22356
   2  -8 -17    2.68    1.45   0-0.84354 0.91844-0.42475-0.25490-0.42673-0.19102
   2  -8  -6    0.03    1.45   0-0.83838 0.96201-0.43053-0.24906-0.43173 0.22544
   2  -7 -20   -1.25    1.69   0-0.83725 0.89879-0.43178-0.16287-0.43281-0.29716
   2  -7 -19    2.16    1.35   0-0.84419 0.91017-0.42403-0.17062-0.42610-0.26646
   2  -7  -4  266.55    2.11   0-0.83626 0.96870-0.43286-0.16173-0.43375 0.30223
   2  -6 -21    7.41    1.56   0-0.83618 0.89324-0.43294-0.07669-0.43382-0.33354
   2  -6 -20    3.93    1.29   0-0.84436 0.90586-0.42383-0.08581-0.42593-0.30403
   2  -5 -21   17.19    1.63   0-0.83835 0.89536-0.43056 0.00592-0.43176-0.33559
   2  -5  -3  176.50    1.97   0-0.83787 0.97465-0.43108 0.00644-0.43221 0.33804
   2  -4 -21    2.39    1.42   0-0.83515 0.89212-0.43407 0.09442-0.43480-0.33253
   2  -3 -20   10.94    1.36   0-0.83531 0.89666-0.43390 0.17923-0.43465-0.29525
   2  -2 -18   73.33    1.62   0-0.83586 0.90603-0.43329 0.26359-0.43413-0.22095
   2  -1 -12   69.68    1.65   0-0.83372 0.93042-0.43563 0.35084-0.43615 0.00545
 -12   2  12    4.09    1.55   0-0.82725-0.01766-0.44255 0.61185-0.44213 0.78305
 -12   3  10   17.25    1.66   0-0.82713-0.02667-0.44268 0.69683-0.44225 0.70847
 -11   2  12   12.54    1.30   0-0.82833 0.05821-0.44141 0.61074-0.44115 0.79101
 -11   3  10    0.27    1.48   0-0.82772 0.04871-0.44206 0.69623-0.44171 0.71687
 -11   5   4   -0.50    1.55   0-0.82562 0.01996-0.44427 0.86817-0.44362 0.49472
 -10   3  10   18.08    1.23   0-0.83247 0.12827-0.43697 0.69119-0.43731 0.72141
 -10   4   7    1.45    1.35   0-0.82334 0.10581-0.44665 0.78572-0.44567 0.61773
 -10   5   4    7.11    1.29   0-0.82888 0.09801-0.44083 0.86477-0.44064 0.50067
 -10   6  -1   10.74    1.36   0-0.82966 0.07658-0.44000 0.94885-0.43993 0.31323
  -9  -1  15   -1.39    1.47   0-0.82273 0.21558-0.44728 0.36210-0.44622 0.92608
  -9   0  14   21.68    1.40   0-0.82309 0.21149-0.44691 0.44659-0.44590 0.88838
  -9   1  13    1.63    1.21   0-0.83056 0.21450-0.43903 0.52357-0.43909 0.84420
  -9   4   7   17.67    1.10   0-0.83181 0.18908-0.43769 0.77680-0.43793 0.61892
  -9   6  -2    0.98    1.59   0-0.82726 0.14455-0.44254 0.95146-0.44213 0.28700
  -8  -4  16    4.72    1.69   0-0.81624 0.28839-0.45394 0.11415-0.45196 0.97825
  -8   4   6   57.09    1.54   0-0.82688 0.25453-0.44294 0.78210-0.44247 0.59505
  -8   6  -4   28.00    1.54   0-0.82161 0.20484-0.44845 0.95744-0.44722 0.22632
  -8   6  -3   38.84    1.35   0-0.83046 0.21813-0.43913 0.94811-0.43918 0.25563
  -7  -3  15   13.19    1.63   0-0.81823 0.36076-0.45191 0.19702-0.45021 0.94806
  -7   2  10   43.14    1.34   0-0.83161 0.35186-0.43791 0.60738-0.43812 0.74906
  -7   4   5   33.43    1.56   0-0.82692 0.32495-0.44290 0.78211-0.44243 0.56660
  -7   5   1  142.48    1.78   0-0.82344 0.30371-0.44654 0.87065-0.44558 0.42034
  -7   6 -13   12.00    1.94   0-0.81475 0.23284-0.45544 0.96464-0.45326-0.09496
  -7   6  -7    2.90    1.51   0-0.81933 0.26407-0.45079 0.95987-0.44924 0.12519
  -7   6  -6    2.85    1.42   0-0.82563 0.27480-0.44426 0.95333-0.44361 0.15691
  -6  -1  13   61.96    1.53   0-0.82943 0.43789-0.44024 0.35513-0.44013 0.87216
  -5   4   2   79.73    1.62   0-0.82787 0.46226-0.44190 0.78124-0.44157 0.47156
  -5   5  -3   93.26    1.66   0-0.82694 0.43912-0.44288 0.86715-0.44242 0.28562
  -4   2   6   42.17    1.43   0-0.83106 0.55809-0.43849 0.60810-0.43862 0.62699
  -4   5 -12    8.16    1.93   0-0.80731 0.45442-0.46282 0.88727-0.45961-0.02453
  -4   5  -9  176.08    2.40   0-0.81534 0.47575-0.45485 0.87925-0.45274 0.08070
  -4   5  -8    8.64    1.63   0-0.82320 0.48806-0.44679 0.87119-0.44580 0.11112
  -3   1   6   46.19    1.97   0-0.82459 0.62651-0.44535 0.53011-0.44455 0.64188
  -3   2   4   84.32    1.78   0-0.83092 0.62394-0.43865 0.60830-0.43876 0.56136
  -3   3   1   29.65    1.77   0-0.82831 0.60800-0.44143 0.69599-0.44116 0.45167
  -2  -4   9   48.64    3.14   0-0.76774 0.65800-0.49894 0.15921-0.49056 0.80907
  -2  -2   8    7.59    2.00   0-0.81914 0.70490-0.45098 0.28108-0.44941 0.73050
  -2  -1   7  254.89    3.01   0-0.82199 0.70328-0.44805 0.36305-0.44688 0.69057
  -1 -11   2    3.37    1.69   0-0.82784 0.76224-0.44193-0.49254-0.44159 0.50769
  -1 -10   4   32.29    2.01   0-0.82429 0.76751-0.44567-0.40379-0.44482 0.58566
  -1  -7   7    3.13    1.89   0-0.81997 0.77637-0.45014-0.14439-0.44868 0.70154
  -1   3 -16   77.75    3.24   0-0.79494 0.64900-0.47465 0.72952-0.46978-0.13717
   0 -10   1   -0.96    1.54   0-0.82430 0.82916-0.44565-0.40385-0.44481 0.48243
   0  -5   5  221.65    2.99   0-0.81815 0.84052-0.45199 0.02735-0.45028 0.63727
   0   1 -21   11.41    1.71   0-0.82312 0.72999-0.44688 0.53201-0.44587-0.33915
   0   2 -16    0.67    1.77   0-0.81544 0.74444-0.45474 0.62474-0.45265-0.14540
   1 -10  -4   36.75    1.61   0-0.83267 0.89031-0.43676-0.41280-0.43713 0.29673
   1  -9  -1   22.83    1.43   0-0.82399 0.89488-0.44597-0.31856-0.44509 0.41684
   1  -8   0    2.50    1.40   0-0.83308 0.90835-0.43632-0.24322-0.43675 0.44587
   1  -7   1   13.68    1.49   0-0.83272 0.91238-0.43671-0.15786-0.43708 0.48356
   1  -3 -25    3.33    1.68   0-0.82705 0.79127-0.44277 0.18812-0.44232-0.48352
   1  -2 -24    9.26    1.50   0-0.82505 0.79366-0.44487 0.27519-0.44413-0.44427
   1  -1 -22    0.14    1.51   0-0.82890 0.80635-0.44080 0.35607-0.44062-0.37295
   1  -1  -2 1196.42    6.00   0-0.82740 0.89348-0.44240 0.35752-0.44200 0.37621
   2  -9 -16   10.77    1.52   0-0.83150 0.91085-0.43803-0.32662-0.43822-0.14211
   2  -9 -15   15.69    1.48   0-0.83458 0.91837-0.43469-0.32996-0.43534-0.10758
   2  -9  -9   19.38    1.34   0-0.83387 0.94426-0.43546-0.32915-0.43600 0.11752
   2  -9  -8    8.37    1.48   0-0.82982 0.94463-0.43982-0.32478-0.43977 0.15870
   2  -8  -5    7.94    1.44   0-0.82982 0.95788-0.43982-0.23976-0.43977 0.27087
   2  -6 -22    1.83    1.68   0-0.82718 0.87979-0.44263-0.06700-0.44220-0.36257
   2  -6  -3    5.93    1.14   0-0.83405 0.97087-0.43527-0.07434-0.43584 0.34169
   2  -5 -22    3.60    1.69   0-0.82876 0.88132-0.44096 0.01633-0.44075-0.36400
   2  -4  -3   63.83    1.55   0-0.83132 0.96804-0.43822 0.09854-0.43839 0.34420
   2  -3 -21    0.54    1.31   0-0.82508 0.88198-0.44484 0.19018-0.44411-0.32319
   2  -3  -4  105.11    1.78   0-0.83171 0.96395-0.43779 0.18307-0.43802 0.30643
   2  -2 -19    9.11    1.43   0-0.82682 0.89255-0.44301 0.27331-0.44253-0.24995
   2  -2  -6   43.15    1.61   0-0.83350 0.95683-0.43587 0.26610-0.43635 0.22999
   2  -1 -15   45.63    1.53   0-0.82615 0.90956-0.44371 0.35894-0.44313-0.09974
   2  -1 -14    5.35    1.38   0-0.83039 0.91823-0.43922 0.35444-0.43925-0.06623
   2  -1 -13  108.43    1.57   0-0.83298 0.92525-0.43643 0.35165-0.43684-0.03125
   2  -1 -11   11.04    1.29   0-0.83231 0.93344-0.43715 0.35235-0.43746 0.04416
   2  -1 -10   78.62    1.86   0-0.82834 0.93390-0.44140 0.35659-0.44113 0.08522
 -12   4   7    0.68    1.43   0-0.82014-0.04698-0.44995 0.78894-0.44852 0.60272
 -11   1  13    3.46    1.66   0-0.81495 0.04928-0.45524 0.53971-0.45308 0.84030
 -11   4   7    1.64    1.29   0-0.81967 0.02734-0.45045 0.78947-0.44895 0.61207
 -11   6  -2    0.66    1.68   0-0.81906-0.01326-0.45107 0.95988-0.44948 0.27653
 -10  -2  16    1.35    1.52   0-0.81773 0.14021-0.45242 0.28236-0.45065 0.95895
 -10  -1  15    1.58    1.52   0-0.81111 0.12915-0.45908 0.37387-0.45639 0.92729
 -10   0  14   -0.89    1.43   0-0.81225 0.12584-0.45794 0.45759-0.45541 0.88894
 -10   1  13   12.43    1.30   0-0.82013 0.12927-0.44996 0.53447-0.44853 0.84469
 -10   5   3   11.71    1.57   0-0.81489 0.07959-0.45530 0.87924-0.45313 0.47581
 -10   6  -3    3.15    1.50   0-0.81210 0.05015-0.45809 0.96696-0.45554 0.25415
 -10   6  -2    5.61    1.36   0-0.82060 0.06308-0.44949 0.95835-0.44812 0.28408
  -9  -3  16    2.84    1.58   0-0.81025 0.20756-0.45993 0.20501-0.45712 0.97440
  -9   2  11   -0.95    1.24   0-0.82054 0.19560-0.44955 0.61894-0.44817 0.77857
  -9   3   9    9.03    1.09   0-0.82115 0.18731-0.44892 0.70317-0.44764 0.70332
  -9   4   6    0.23    1.26   0-0.81353 0.16637-0.45667 0.79578-0.45431 0.59795
  -9   5   3   17.00    1.23   0-0.82220 0.16170-0.44784 0.87183-0.44670 0.47830
  -9   6  -3    4.02    1.47   0-0.81816 0.13102-0.45198 0.96090-0.45027 0.25780
  -8  -6  16    9.40    1.97   0-0.80817 0.28035-0.46198-0.04759-0.45888 0.98527
  -8  -5  16    5.34    1.85   0-0.80746 0.27963-0.46268 0.03800-0.45948 0.98582
  -8  -2  15   -1.45    1.51   0-0.81389 0.28158-0.45630 0.28627-0.45399 0.94284
  -8   1  12   18.21    1.27   0-0.81933 0.27365-0.45079 0.53536-0.44925 0.82595
  -8   5   2   12.44    1.19   0-0.81989 0.22977-0.45022 0.87427-0.44875 0.45194
  -8   6  -5   10.07    1.54   0-0.81348 0.19227-0.45672 0.96572-0.45435 0.19609
  -7  -7  15    1.34    2.18   0-0.79634 0.33895-0.47334-0.12114-0.46865 0.96668
  -7   6 -12    7.70    1.82   0-0.81030 0.23284-0.45988 0.96905-0.45708-0.05378
  -7   6 -11    0.74    1.70   0-0.80834 0.23531-0.46182 0.97097-0.45875-0.01474
  -7   6 -10    4.43    1.69   0-0.80852 0.23993-0.46164 0.97078-0.45859 0.02246
  -7   6  -9    9.30    1.68   0-0.81057 0.24642-0.45962 0.96873-0.45685 0.05808
  -7   6  -8   14.79    1.60   0-0.81425 0.25454-0.45595 0.96505-0.45369 0.09228
  -6  -3  14   43.59    1.79   0-0.81018 0.42312-0.46000 0.20512-0.45718 0.92663
  -6   5  -1   71.03    1.55   0-0.81914 0.36536-0.45099 0.87517-0.44941 0.35840
  -5  -3  13    7.98    1.68   0-0.81069 0.49404-0.45950 0.20464-0.45675 0.89780
  -5   1   9   36.06    1.55   0-0.81605 0.48157-0.45413 0.53880-0.45212 0.74362
  -5   3   5   30.16    1.30   0-0.82343 0.47116-0.44655 0.70099-0.44559 0.58764
  -5   5  -4   20.36    1.49   0-0.81223 0.41998-0.45797 0.88224-0.45543 0.26127
  -4   3   3   86.49    1.75   0-0.81792 0.53162-0.45223 0.70673-0.45049 0.52677
  -4   5 -11    1.97    1.64   0-0.80666 0.45821-0.46345 0.88789-0.46015 0.01338
  -4   5 -10   18.91    1.64   0-0.80961 0.46559-0.46056 0.88498-0.45766 0.04826
  -3   4  -4  346.65    2.81   0-0.81887 0.57636-0.45126 0.79076-0.44965 0.27335
  -2 -11   5    5.44    2.08   0-0.81577 0.68854-0.45441-0.48000-0.45236 0.62167
  -2   3 -21    4.64    2.50   0-0.79889 0.55586-0.47094 0.72584-0.46659-0.33618
  -1   1   1 2325.50    8.42   0-0.82137 0.75087-0.44870 0.53356-0.44744 0.47585
   0 -11  -1    2.23    1.58   0-0.81958 0.81560-0.45054-0.48397-0.44903 0.41190
   0  -9   3    5.09    1.65   0-0.81247 0.82614-0.45772-0.30677-0.45522 0.56758
   0  -8   4   23.31    1.79   0-0.81357 0.83163-0.45663-0.22288-0.45428 0.60399
   0  -6   5   10.38    1.64   0-0.81436 0.83677-0.45583-0.05376-0.45359 0.64061
   0   0 -24    1.04    1.53   0-0.81955 0.71315-0.45057 0.45078-0.44905-0.44819
   1 -11  -7    4.64    1.51   0-0.82364 0.86802-0.44634-0.48826-0.44540 0.19283
   1 -11  -6    8.74    1.74   0-0.81727 0.86606-0.45290-0.48168-0.45106 0.23589
   1 -10  -3    2.75    1.43   0-0.82173 0.88379-0.44832-0.40123-0.44711 0.34411
   1  -6   2   25.30    1.64   0-0.81626 0.90029-0.45392-0.05568-0.45194 0.53577
   1  -5   2   40.69    1.79   0-0.81892 0.90291-0.45121 0.02657-0.44961 0.53341
   1  -3   1 1304.82    5.34   0-0.82017 0.89964-0.44993 0.19518-0.44850 0.49488
   1  -1 -23   10.95    1.67   0-0.81311 0.78611-0.45708 0.37236-0.45467-0.39630
   1   0 -20    1.45    1.46   0-0.81729 0.80355-0.45288 0.45308-0.45104-0.28770
   1   1 -14   31.57    1.80   0-0.81152 0.82434-0.45867 0.54374-0.45603-0.05834
   1   1 -13   62.37    2.02   0-0.81519 0.83244-0.45499 0.54006-0.45287-0.02412
   1   1 -12  177.97    2.53   0-0.81578 0.83746-0.45440 0.53946-0.45236 0.01275
   1   1 -11   16.48    1.87   0-0.81244 0.83855-0.45776 0.54280-0.45525 0.05303
   2 -10 -12    5.43    1.65   0-0.81676 0.91387-0.45341-0.39622-0.45151 0.02083
   2  -9  -7    1.82    1.20   0-0.82430 0.94354-0.44565-0.31893-0.44481 0.20114
   2  -9  -6    8.95    1.40   0-0.81709 0.94075-0.45307-0.31150-0.45121 0.24494
   2  -8  -4   27.53    1.59   0-0.81897 0.95145-0.45115-0.22841-0.44956 0.31806
   2  -7  -3   34.63    1.32   0-0.82277 0.95963-0.44724-0.14734-0.44618 0.35206
   2  -6  -2    2.74    1.36   0-0.81616 0.95740-0.45401-0.05558-0.45202 0.39526
   2  -5 -23    2.16    1.70   0-0.81827 0.86639-0.45187 0.02725-0.45018-0.39198
   2  -5  -2   31.85    1.59   0-0.81797 0.95916-0.45218 0.02755-0.45045 0.39367
   2  -4 -22    8.03    1.31   0-0.82483 0.87735-0.44510 0.10546-0.44433-0.36040
   2  -2 -20    0.00    1.45   0-0.81669 0.87797-0.45348 0.28379-0.45156-0.27831
   2  -1 -16   67.71    1.58   0-0.82042 0.89939-0.44967 0.36491-0.44828-0.13199
   2  -1  -9   98.49    1.74   0-0.82122 0.93121-0.44884 0.36404-0.44757 0.12904
   3  -6 -15    1.39    1.33   0-0.81900 0.97759-0.45112-0.05849-0.44953-0.08445
   3  -6 -14   26.16    1.22   0-0.82105 0.98407-0.44903-0.06059-0.44772-0.04885
   3  -6 -13   31.66    1.26   0-0.82201 0.98947-0.44803-0.06159-0.44686-0.01231
   3  -6 -12   20.00    1.24   0-0.82182 0.99371-0.44822-0.06139-0.44703 0.02526
   3  -6 -11    4.88    1.43   0-0.82037 0.99668-0.44972-0.05989-0.44832 0.06395
   3  -6 -10    4.80    1.48   0-0.81752 0.99826-0.45264-0.05697-0.45084 0.10387
   3  -5 -16   25.05    1.48   0-0.81692 0.97103-0.45324 0.02862-0.45136-0.12002
   3  -5 -15   65.82    1.55   0-0.82022 0.97876-0.44987 0.02525-0.44845-0.08552
   3  -5 -14   14.94    1.29   0-0.82245 0.98542-0.44757 0.02295-0.44647-0.05011
   3  -5 -13  113.97    1.54   0-0.82353 0.99094-0.44645 0.02182-0.44550-0.01368
   3  -5 -12   11.45    1.28   0-0.82338 0.99521-0.44661 0.02199-0.44564 0.02387
   3  -5 -11   13.81    1.21   0-0.82186 0.99812-0.44819 0.02356-0.44700 0.06262
   3  -5 -10    4.43    1.42   0-0.81882 0.99951-0.45131 0.02669-0.44969 0.10272
   3  -4 -14  105.43    1.77   0-0.81714 0.98006-0.45302 0.11338-0.45117-0.04540
   3  -4 -13   41.20    1.59   0-0.81817 0.98551-0.45198 0.11234-0.45027-0.00890
   3  -4 -12   30.23    1.57   0-0.81781 0.98958-0.45235 0.11270-0.45059 0.02881
 -12   2  11    1.30    1.55   0-0.80727-0.04206-0.46286 0.63214-0.45964 0.76321
 -12   3   9    1.96    1.42   0-0.80938-0.04884-0.46079 0.71492-0.45786 0.68673
 -12   4   6    3.10    1.68   0-0.80487-0.06668-0.46520 0.80418-0.46165 0.57850
 -11  -1  15    5.56    1.71   0-0.80541 0.04864-0.46468 0.37944-0.46121 0.92316
 -11   0  14    9.94    1.55   0-0.80699 0.04578-0.46314 0.46275-0.45988 0.88446
 -11   2  11    3.38    1.42   0-0.80705 0.03250-0.46308 0.63239-0.45983 0.77233
 -11   3   9   10.44    1.36   0-0.80879 0.02536-0.46137 0.71554-0.45836 0.69617
 -11   4   6   -1.79    1.45   0-0.80327 0.00651-0.46675 0.80577-0.46299 0.58876
 -11   5   3    5.15    1.38   0-0.81250 0.00241-0.45769 0.88159-0.45519 0.46894
 -10   2  11    9.79    1.22   0-0.81123 0.11148-0.45896 0.62831-0.45629 0.77773
 -10   3   9    1.32    1.16   0-0.81248 0.10384-0.45772 0.71192-0.45522 0.70196
 -10   4   6    0.79    1.39   0-0.80591 0.08395-0.46419 0.80325-0.46079 0.59549
 -10   6  -4    1.07    1.57   0-0.80427 0.03787-0.46578 0.97466-0.46216 0.22341
  -9   1  12    5.08    1.40   0-0.80379 0.18330-0.46625 0.55077-0.46256 0.83031
  -9   5   2    2.57    1.37   0-0.80746 0.14254-0.46267 0.88667-0.45948 0.45373
  -9   6  -5    4.57    1.41   0-0.80200 0.10598-0.46797 0.97690-0.46403 0.19685
  -9   6  -4    2.00    1.27   0-0.80971 0.11812-0.46047 0.96940-0.45758 0.22776
  -8  -1  14    4.94    1.45   0-0.80696 0.27019-0.46317 0.37800-0.45991 0.91136
  -8   0  13   16.42    1.22   0-0.80925 0.26803-0.46092 0.46062-0.45797 0.87205
  -8   2  10   12.61    1.24   0-0.81028 0.25572-0.45990 0.62933-0.45710 0.75908
  -8   3   8   12.51    1.22   0-0.81306 0.24961-0.45713 0.71142-0.45471 0.68199
  -8   4   5    5.18    1.44   0-0.80743 0.23065-0.46270 0.80186-0.45951 0.57473
  -8   5   1   25.93    1.51   0-0.80453 0.20998-0.46553 0.88958-0.46194 0.42777
  -8   6  -7   14.59    1.64   0-0.79997 0.16988-0.46991 0.97893-0.46570 0.13273
  -8   6  -6   10.61    1.54   0-0.80622 0.18057-0.46389 0.97290-0.46053 0.16491
  -7  -4  15   26.93    1.73   0-0.79852 0.34108-0.47129 0.13150-0.46689 0.96477
  -7  -2  14    4.51    1.37   0-0.80018 0.33827-0.46971 0.29969-0.46553 0.92597
  -7   1  11   24.53    1.27   0-0.81192 0.33664-0.45827 0.54286-0.45569 0.80399
  -7   2   9   19.92    1.47   0-0.80411 0.31993-0.46594 0.63540-0.46229 0.73587
  -7   3   7    3.11    1.15   0-0.80949 0.31642-0.46068 0.71501-0.45777 0.65663
  -7   4   4    3.70    1.46   0-0.80643 0.30003-0.46368 0.80290-0.46035 0.54716
  -7   5   0   22.28    1.50   0-0.80769 0.28352-0.46245 0.88656-0.45929 0.39670
  -6   1  10   18.99    1.23   0-0.81002 0.40514-0.46015 0.54478-0.45731 0.77721
  -6   2   8   13.08    1.44   0-0.80373 0.38996-0.46630 0.63580-0.46260 0.70778
  -6   3   6  175.42    1.68   0-0.81215 0.38948-0.45804 0.71242-0.45549 0.62595
  -6   4   3   36.65    1.33   0-0.81239 0.37639-0.45780 0.79707-0.45529 0.51368
  -6   5  -2   19.59    1.43   0-0.80342 0.34520-0.46661 0.89080-0.46287 0.33449
  -5   2   7   45.96    1.37   0-0.81158 0.46820-0.45861 0.62816-0.45598 0.67276
  -5   4   1   28.00    1.46   0-0.80535 0.43531-0.46473 0.80407-0.46125 0.45388
  -5   5 -17   12.67    2.42   0-0.77880 0.32885-0.48934 0.91381-0.48235-0.19755
  -4  -4  12   58.45    2.06   0-0.79007 0.54388-0.47918 0.13943-0.47366 0.88634
  -4  -2  11   23.65    1.56   0-0.80194 0.55126-0.46803 0.29807-0.46409 0.83934
  -4   0   9   31.42    1.40   0-0.81061 0.55100-0.45958 0.45940-0.45682 0.75729
  -4   4  -1  261.48    2.09   0-0.81146 0.50739-0.45873 0.79814-0.45609 0.38294
  -2  -9   8    6.07    2.28   0-0.79009 0.67608-0.47916-0.28527-0.47364 0.75499
  -2   2   1  641.17    3.53   0-0.80838 0.66297-0.46177 0.63149-0.45871 0.47816
  -2   3  -3   85.04    2.32   0-0.79829 0.63512-0.47150 0.72615-0.46707 0.33706
  -1 -11   3   12.31    1.88   0-0.80235 0.74116-0.46764-0.46680-0.46375 0.56723
  -1   0   3    1.42    2.67   0-0.80187 0.74028-0.46809 0.46804-0.46414 0.56730
  -1   1 -25    3.41    1.97   0-0.80557 0.61976-0.46452 0.54967-0.46107-0.48243
  -1   2 -22    6.77    1.88   0-0.80021 0.62768-0.46968 0.63972-0.46551-0.36578
   0 -11   0    0.63    1.74   0-0.80226 0.80270-0.46772-0.46677-0.46382 0.46409
   0   1 -22    5.91    1.69   0-0.80161 0.70403-0.46834 0.55348-0.46436-0.35805
   0   2 -17   23.72    1.83   0-0.79877 0.72332-0.47105 0.64106-0.46668-0.16875
   1 -11  -5   -0.32    1.65   0-0.80917 0.86239-0.46100-0.47356-0.45804 0.28027
   1 -10  -2    5.37    1.53   0-0.80815 0.87462-0.46200-0.38752-0.45891 0.39330
   1  -9   0   10.06    1.41   0-0.80474 0.88003-0.46533-0.29918-0.46177 0.47092
   1  -8   1   38.18    1.50   0-0.80977 0.88946-0.46040-0.21913-0.45753 0.50403
   1  -7   2   43.28    1.78   0-0.80223 0.88630-0.46774-0.12681-0.46384 0.54771
   1  -4   2  895.58    4.39   0-0.80221 0.88615-0.46776 0.12808-0.46386 0.54764
   1  -2 -25    0.85    1.67   0-0.80880 0.77296-0.46136 0.29169-0.45835-0.46745
   1  -2   0   85.32    2.60   0-0.81062 0.88561-0.45956 0.28975-0.45680 0.46578
   1   0 -21    0.40    1.58   0-0.80184 0.78365-0.46812 0.46834-0.46417-0.31197
   1   1 -15   22.04    1.71   0-0.80530 0.81368-0.46478 0.54987-0.46129-0.09047
   1   1 -10  276.33    3.08   0-0.80378 0.83432-0.46625 0.55129-0.46256 0.09773
   2 -10 -11   -0.31    1.42   0-0.81569 0.91724-0.45449-0.39513-0.45243 0.05916
   2 -10 -10   10.80    1.42   0-0.81352 0.91949-0.45667-0.39293-0.45432 0.09845
   2 -10  -9    1.10    1.54   0-0.81013 0.92053-0.46005-0.38955-0.45722 0.13877
   2 -10  -8   26.93    1.59   0-0.80538 0.92021-0.46470-0.38488-0.46123 0.18017
   2  -9  -5    3.47    1.42   0-0.80794 0.93602-0.46221-0.30235-0.45908 0.29021
   2  -8  -3  195.57    1.96   0-0.80538 0.94227-0.46471-0.21484-0.46123 0.36713
   2  -7  -2  317.51    2.20   0-0.80574 0.94702-0.46435-0.13021-0.46093 0.40419
   2  -4 -23    9.90    1.35   0-0.81355 0.86162-0.45664 0.11702-0.45429-0.38784
   2  -4  -2  106.77    1.97   0-0.80732 0.94846-0.46282 0.12314-0.45960 0.40281
   2  -3 -22    0.54    1.30   0-0.81384 0.86630-0.45635 0.20171-0.45404-0.35066
   2  -3  -3    0.99    1.75   0-0.80797 0.94463-0.46218 0.20746-0.45905 0.36486
   2  -2 -21    2.17    1.42   0-0.80546 0.86230-0.46462 0.29495-0.46116-0.30611
   2  -2  -5    5.08    1.44   0-0.81479 0.94255-0.45540 0.28563-0.45322 0.28424
   2  -1 -18   36.12    1.50   0-0.80482 0.87491-0.46525 0.38052-0.46170-0.19335
   2  -1 -17   71.31    1.42   0-0.81329 0.88782-0.45691 0.37216-0.45452-0.16314
   2  -1  -8  227.09    2.44   0-0.81013 0.92455-0.46005 0.37523-0.45722 0.17608
   3  -7 -17    2.32    1.47   0-0.80599 0.95574-0.46411-0.13049-0.46072-0.14807
   3  -7 -16    7.79    1.45   0-0.80968 0.96387-0.46049-0.13412-0.45760-0.11378
   3  -7 -15    0.82    1.25   0-0.81244 0.97107-0.45775-0.13686-0.45525-0.07873
   3  -7 -14   21.27    1.28   0-0.81422 0.97728-0.45597-0.13863-0.45371-0.04286
   3  -7 -13    3.41    1.11   0-0.81496 0.98246-0.45523-0.13938-0.45307-0.00610
   3  -7 -12    9.12    1.12   0-0.81459 0.98651-0.45560-0.13900-0.45339 0.03163
   3  -7 -11    3.93    1.22   0-0.81301 0.98936-0.45719-0.13741-0.45476 0.07040
   3  -7 -10   64.81    1.56   0-0.81010 0.99088-0.46008-0.13451-0.45725 0.11029
   3  -6 -18   15.82    1.41   0-0.80697 0.95225-0.46315-0.04646-0.45989-0.18630
   3  -6 -17    2.17    1.20   0-0.81193 0.96164-0.45826-0.05135-0.45569-0.15310
   3  -6 -16    2.85    1.16   0-0.81595 0.97010-0.45423-0.05538-0.45221-0.11918
   3  -6  -9   45.36    1.41   0-0.81310 0.99827-0.45709-0.05251-0.45468 0.14511
   3  -6  -8   78.33    1.66   0-0.80690 0.99649-0.46323-0.04637-0.45996 0.18779
   3  -5 -18   13.12    1.49   0-0.80730 0.95252-0.46284 0.03823-0.45962-0.18656
   3  -5 -17   30.85    1.34   0-0.81260 0.96227-0.45759 0.03298-0.45511-0.15368
   3  -5  -9   23.37    1.29   0-0.81406 0.99918-0.45613 0.03151-0.45385 0.14427
   3  -5  -8   21.41    1.54   0-0.80733 0.99687-0.46281 0.03819-0.45960 0.18742
   3  -4 -17    1.81    1.42   0-0.80683 0.95644-0.46329 0.12367-0.46002-0.14876
   3  -4 -16   18.96    1.25   0-0.81140 0.96545-0.45879 0.11916-0.45614-0.11523
   3  -4 -15   43.34    1.36   0-0.81486 0.97334-0.45533 0.11569-0.45316-0.08081
   3  -4 -11   41.67    1.34   0-0.81592 0.99212-0.45426 0.11462-0.45224 0.06786
   3  -4 -10   26.29    1.29   0-0.81230 0.99294-0.45789 0.11824-0.45536 0.10839
   3  -4  -9   19.83    1.44   0-0.80671 0.99177-0.46341 0.12376-0.46011 0.15053
 -11   5   2    2.13    1.35   0-0.79955-0.01498-0.47031 0.89420-0.46605 0.44244
 -10  -3  16    2.56    1.52   0-0.79744 0.11994-0.47231 0.21737-0.46776 0.97608
 -10   1  12   20.59    1.59   0-0.79460 0.09931-0.47498 0.55946-0.47006 0.82885
 -10   5   2   -0.49    1.26   0-0.80097 0.06124-0.46895 0.89289-0.46488 0.45020
 -10   6  -6    3.20    1.52   0-0.79101 0.01574-0.47831 0.98720-0.47291 0.15946
 -10   6  -5    7.27    1.53   0-0.79720 0.02637-0.47253 0.98142-0.46796 0.19186
  -9  -4  16    8.33    1.58   0-0.79387 0.19120-0.47566 0.13585-0.47064 0.98795
  -9  -2  15   -0.45    1.48   0-0.79510 0.18797-0.47451 0.30445-0.46965 0.94953
  -9   0  13    2.56    1.38   0-0.79310 0.17707-0.47637 0.47603-0.47125 0.87637
  -9   2  10    0.31    1.35   0-0.79597 0.16660-0.47369 0.64307-0.46895 0.76198
  -9   3   8   23.63    1.19   0-0.79947 0.16121-0.47039 0.72463-0.46612 0.68444
  -9   4   5    0.31    1.39   0-0.79482 0.14324-0.47477 0.81387-0.46987 0.57616
  -9   5   1   18.66    1.42   0-0.79280 0.12344-0.47665 0.90064-0.47149 0.42839
  -9   6  -7    2.98    1.46   0-0.78936 0.08446-0.47983 0.98879-0.47422 0.13233
  -9   6  -6    1.28    1.53   0-0.79518 0.09472-0.47444 0.98338-0.46959 0.16506
  -8   6 -13   -1.09    1.68   0-0.79337 0.13663-0.47612 0.98525-0.47104-0.08608
  -8   6 -12    6.29    1.81   0-0.78981 0.13752-0.47941 0.98851-0.47386-0.04590
  -8   6 -11   10.05    1.78   0-0.78842 0.14057-0.48069 0.98978-0.47495-0.00745
  -8   6 -10   10.25    1.75   0-0.78894 0.14553-0.48022 0.98928-0.47455 0.02950
  -8   6  -9    5.55    1.59   0-0.79116 0.15219-0.47817 0.98722-0.47279 0.06511
  -8   6  -8   14.76    1.62   0-0.79490 0.16037-0.47470 0.98373-0.46982 0.09949
  -7  -6  15    1.71    1.80   0-0.78278 0.32537-0.48579-0.02378-0.47932 0.97729
  -7  -5  15   33.24    1.84   0-0.78546 0.32803-0.48338 0.05870-0.47726 0.97518
  -7  -1  13   64.12    1.57   0-0.79434 0.32798-0.47522 0.39007-0.47026 0.89331
  -7   0  12   75.00    1.42   0-0.79887 0.32805-0.47095 0.47068-0.46660 0.85227
  -7   5  -1   45.17    1.48   0-0.79196 0.26336-0.47743 0.90155-0.47216 0.37221
  -6  -7  14    1.36    2.21   0-0.77255 0.38557-0.49481-0.09968-0.48703 0.95664
  -6  -4  14    5.57    1.59   0-0.78524 0.39821-0.48358 0.14380-0.47743 0.94690
  -6  -2  13   98.59    1.83   0-0.79129 0.39978-0.47806 0.30805-0.47269 0.90474
  -6   0  11   82.01    1.69   0-0.79366 0.39324-0.47585 0.47560-0.47080 0.82808
  -5  -7  13   17.81    2.69   0-0.75606 0.43951-0.50870-0.08580-0.49888 0.94008
  -5  -2  12    6.87    1.48   0-0.79014 0.46904-0.47911 0.30913-0.47360 0.87725
  -5   0  10   82.36    1.70   0-0.79622 0.46620-0.47346 0.47325-0.46875 0.79763
  -5   3   4   25.07    1.54   0-0.79519 0.43848-0.47443 0.72886-0.46958 0.57428
  -5   5  -5   14.50    1.51   0-0.79786 0.40118-0.47191 0.89619-0.46742 0.23590
  -4  -1  10   54.33    1.64   0-0.79854 0.54340-0.47127 0.38621-0.46687 0.80473
  -4   2   5 1129.83    3.68   0-0.79503 0.51763-0.47458 0.64418-0.46971 0.62072
  -3   3   0  109.36    2.08   0-0.79448 0.56974-0.47508 0.72965-0.47015 0.44329
  -3   4  -5   86.30    1.98   0-0.79508 0.54814-0.47453 0.81403-0.46967 0.25600
  -2 -10   7   -0.23    2.05   0-0.78918 0.67077-0.47999-0.36941-0.47435 0.71837
  -1 -10   5    1.94    1.94   0-0.78642 0.73405-0.48251-0.36692-0.47651 0.65472
  -1  -9   6    8.28    1.87   0-0.79187 0.74390-0.47751-0.28694-0.47223 0.68778
   0 -10   2    4.05    1.52   0-0.80045 0.80971-0.46945-0.38002-0.46531 0.54032
   0  -7   5    4.02    1.61   0-0.79482 0.81726-0.47477-0.11977-0.46988 0.65693
   0  -4   5  111.17    3.07   0-0.78392 0.80623-0.48477 0.14507-0.47845 0.66540
   0   0 -25    1.02    1.74   0-0.79749 0.68663-0.47226 0.47249-0.46772-0.46691
   1 -11  -4   10.84    1.72   0-0.79907 0.85671-0.47077-0.46377-0.46644 0.32607
   1  -1 -24    0.40    1.55   0-0.79597 0.76451-0.47370 0.38899-0.46895-0.41940
   1   1 -16   19.66    1.65   0-0.79686 0.80080-0.47286 0.55796-0.46823-0.12091
   2 -10  -7    2.96    1.58   0-0.79912 0.91837-0.47072-0.37885-0.46640 0.22275
   2  -9  -4   -0.33    1.42   0-0.79651 0.92901-0.47318-0.29136-0.46851 0.33704
   2  -4 -24    1.96    1.58   0-0.80128 0.84490-0.46866 0.12904-0.46463-0.41490
   2  -3 -23    4.17    1.45   0-0.80156 0.84957-0.46839 0.21375-0.46439-0.37771
   2  -1 -19   19.41    1.46   0-0.79504 0.86069-0.47457 0.38984-0.46970-0.22274
   3  -8 -17    9.16    1.66   0-0.79543 0.94522-0.47420-0.20541-0.46938-0.13941
   3  -8 -16    4.78    1.58   0-0.79879 0.95301-0.47103-0.20857-0.46667-0.10471
   3  -8 -15    2.46    1.35   0-0.80121 0.95987-0.46872-0.21088-0.46468-0.06929
   3  -8 -14    3.98    1.22   0-0.80267 0.96577-0.46732-0.21228-0.46348-0.03309
   3  -8 -13    3.63    1.28   0-0.80311 0.97063-0.46690-0.21270-0.46312 0.00396
   3  -8 -12   22.61    1.28   0-0.80245 0.97440-0.46754-0.21205-0.46367 0.04191
   3  -8 -11    5.06    1.47   0-0.80060 0.97699-0.46931-0.21028-0.46519 0.08084
   3  -8 -10    5.18    1.54   0-0.79745 0.97827-0.47230-0.20728-0.46776 0.12081
   3  -7 -19    1.51    1.54   0-0.79590 0.93677-0.47376-0.12084-0.46901-0.21460
   3  -7 -18   13.11    1.36   0-0.80139 0.94670-0.46856-0.12605-0.46454-0.18166
   3  -7  -9   18.53    1.25   0-0.80570 0.99091-0.46439-0.13020-0.46096 0.15140
   3  -7  -8   28.83    1.49   0-0.79964 0.98927-0.47023-0.12435-0.46598 0.19382
   3  -6 -19   -1.21    1.21   0-0.80111 0.94194-0.46882-0.04078-0.46477-0.21883
   3  -6  -7   28.53    1.60   0-0.79864 0.99266-0.47117-0.03842-0.46679 0.23202
   3  -5 -19   28.03    1.37   0-0.80103 0.94182-0.46890 0.04429-0.46483-0.21876
   3  -5  -7   26.55    1.48   0-0.79829 0.99226-0.47150 0.04689-0.46707 0.23229
   3  -4 -18   79.81    1.44   0-0.80119 0.94636-0.46874 0.12912-0.46470-0.18147
   3  -4  -8   46.82    1.64   0-0.79883 0.98831-0.47100 0.13135-0.46664 0.19445
   3  -3 -16   13.27    1.52   0-0.79730 0.95129-0.47244 0.21779-0.46787-0.10348
   3  -3 -15   44.49    1.37   0-0.80075 0.95917-0.46916 0.21451-0.46506-0.06890
   3  -3 -14   14.44    1.26   0-0.80286 0.96571-0.46715 0.21249-0.46333-0.03323
   3  -3 -13   25.30    1.31   0-0.80350 0.97079-0.46652 0.21186-0.46279 0.00363
   3  -3 -12   27.08    1.24   0-0.80253 0.97425-0.46746 0.21279-0.46360 0.04183
   3  -3 -11   16.59    1.38   0-0.79975 0.97590-0.47012 0.21544-0.46588 0.08151
 -12   0  13    4.53    1.62   0-0.78157-0.05886-0.48688 0.48645-0.48025 0.85852
 -12   1  12    4.20    1.42   0-0.79177-0.05311-0.47760 0.56203-0.47231 0.81322
 -12   2  10    9.31    1.36   0-0.78681-0.06695-0.48215 0.65142-0.47621 0.74242
 -12   3   8    7.91    1.40   0-0.79136-0.07129-0.47798 0.73210-0.47263 0.66415
 -12   4   5    8.74    1.36   0-0.78959-0.08639-0.47961 0.81859-0.47403 0.55352
 -11  -2  15    9.58    1.59   0-0.77968 0.02293-0.48856 0.31845-0.48169 0.94366
 -11   1  12   -0.56    1.32   0-0.79088 0.02079-0.47843 0.56289-0.47302 0.82287
 -11   2  10    2.42    1.42   0-0.78510 0.00614-0.48370 0.65300-0.47753 0.75268
 -11   3   8    6.44    1.32   0-0.78944 0.00158-0.47976 0.73391-0.47415 0.67460
 -11   4   5    0.98    1.25   0-0.78676-0.01443-0.48220 0.82121-0.47625 0.56467
 -11   5   1    0.31    1.55   0-0.78686-0.03210-0.48211 0.90601-0.47617 0.41522
 -10  -4  16    7.51    1.70   0-0.78109 0.10360-0.48730 0.14748-0.48062 0.98896
 -10  -2  15   19.85    1.63   0-0.78414 0.10220-0.48457 0.31449-0.47828 0.94920
 -10   0  13   -0.59    1.50   0-0.78379 0.09296-0.48489 0.48451-0.47855 0.87471
 -10   2  10   13.71    1.17   0-0.78788 0.08371-0.48118 0.65052-0.47537 0.75946
 -10   3   8    5.53    1.17   0-0.79187 0.07881-0.47751 0.73170-0.47223 0.68162
 -10   4   5    2.84    1.12   0-0.78823 0.06184-0.48086 0.81992-0.47510 0.57245
 -10   5   1   26.03    1.29   0-0.78724 0.04308-0.48176 0.90570-0.47587 0.42384
 -10   6  -7    5.24    1.72   0-0.78581 0.00610-0.48306 0.99197-0.47698 0.12619
  -9  -5  16    6.10    1.69   0-0.78340 0.18074-0.48524 0.06055-0.47885 0.99620
  -9  -1  14    0.18    1.15   0-0.78979 0.17821-0.47943 0.39423-0.47388 0.91637
  -9   6 -10    3.79    1.83   0-0.77928 0.06105-0.48891 0.99792-0.48199 0.02804
  -9   6  -9    1.45    1.62   0-0.78127 0.06748-0.48715 0.99613-0.48048 0.06389
  -9   6  -8   10.45    1.59   0-0.78468 0.07533-0.48409 0.99306-0.47787 0.09862
  -8  -3  15    6.63    1.33   0-0.78856 0.25626-0.48057 0.22565-0.47485 0.96372
  -8   1  11   59.73    1.36   0-0.78985 0.23975-0.47938 0.56393-0.47383 0.81317
  -8   2   9   58.89    1.63   0-0.78343 0.22445-0.48521 0.65462-0.47883 0.74345
  -8   3   7   12.07    1.17   0-0.78963 0.22175-0.47958 0.73386-0.47400 0.66392
  -8   4   4   28.82    1.26   0-0.78746 0.20625-0.48156 0.82072-0.47570 0.55357
  -8   5   0   -1.18    1.11   0-0.78923 0.19024-0.47995 0.90400-0.47432 0.40279
  -7   3   6   29.42    1.48   0-0.78427 0.28678-0.48445 0.73878-0.47818 0.63969
  -7   4   3    4.94    1.49   0-0.78527 0.27444-0.48356 0.82277-0.47741 0.52686
  -6  -1  12  156.00    1.83   0-0.78661 0.39064-0.48234 0.39721-0.47637 0.87102
  -6   3   5   12.67    1.49   0-0.78524 0.35814-0.48358 0.73796-0.47743 0.61053
  -6   4   2  161.11    1.67   0-0.79027 0.34983-0.47899 0.81826-0.47350 0.49454
  -6   5  -3   16.18    1.34   0-0.78784 0.32519-0.48122 0.90541-0.47541 0.30968
  -5  -4  13   11.58    1.63   0-0.77993 0.46332-0.48834 0.14857-0.48150 0.92258
  -5  -1  11   41.88    1.56   0-0.78648 0.46092-0.48246 0.39736-0.47647 0.84272
  -5   4   0   81.83    1.62   0-0.78181 0.40734-0.48666 0.82600-0.48007 0.43533
  -5   5 -16    0.75    2.15   0-0.75651 0.31100-0.50833 0.93278-0.49856-0.14397
  -5   5  -6    0.40    1.46   0-0.78409 0.38298-0.48462 0.90890-0.47832 0.20944
  -4  -6  12   18.70    2.52   0-0.74214 0.49600-0.51987 0.01029-0.50836 0.92112
  -4  -5  12    1.88    1.99   0-0.75893 0.51276-0.50634 0.08168-0.49687 0.90958
  -4   1   7  181.62    1.86   0-0.79179 0.52329-0.47759 0.56230-0.47229 0.69803
  -4   3   2   23.87    1.60   0-0.78660 0.49588-0.48234 0.73684-0.47637 0.51529
  -4   4  -2  186.62    2.09   0-0.78723 0.47873-0.48178 0.82119-0.47588 0.36537
  -3 -10   9    0.55    2.82   0-0.75771 0.57324-0.50735-0.34200-0.49772 0.80752
  -3  -3  10   93.92    2.37   0-0.77189 0.59167-0.49538 0.24054-0.48752 0.83440
  -3   0   7   16.14    1.72   0-0.78696 0.59335-0.48202 0.48188-0.47609 0.71080
  -3   2   3  801.82    3.37   0-0.78943 0.57802-0.47977 0.64942-0.47416 0.55939
  -1  -8   7   29.64    2.16   0-0.77525 0.73167-0.49246-0.18701-0.48503 0.73791
  -1   3 -17   -0.62    2.46   0-0.76266 0.61227-0.50323 0.75810-0.49422-0.15011
   0 -11   1    3.61    1.77   0-0.78068 0.78553-0.48767-0.44679-0.48093 0.51858
   0   1 -23    4.18    1.77   0-0.77812 0.67608-0.48994 0.57509-0.48287-0.37693
   0   2 -18   22.94    1.88   0-0.77997 0.70008-0.48830 0.65832-0.48147-0.19135
   1 -11  -3   14.56    1.74   0-0.78662 0.84867-0.48233-0.45219-0.47636 0.37339
   1 -10  -1    0.75    1.38   0-0.79134 0.86223-0.47800-0.37150-0.47265 0.44444
   1   0 -22    0.81    1.67   0-0.78493 0.76230-0.48386 0.48409-0.47767-0.33586
   1   0  -4 1756.87    7.24   0-0.78432 0.84149-0.48441 0.48447-0.47814 0.33759
   1   1 -17   20.20    1.57   0-0.78640 0.78590-0.48253 0.56764-0.47653-0.15001
   1   1  -9 1144.28    5.43   0-0.78751 0.82248-0.48152 0.56655-0.47566 0.14821
   2 -10  -6   11.01    1.54   0-0.79112 0.91480-0.47820-0.37135-0.47282 0.26657
   2  -8  -2   29.34    1.51   0-0.78846 0.92977-0.48065-0.19889-0.47492 0.41821
   2  -7  -1   63.45    1.56   0-0.78432 0.93002-0.48441-0.11015-0.47814 0.45879
   2  -6  -1    1.50    1.14   0-0.79330 0.93895-0.47619-0.03339-0.47110 0.45173
   2  -5  -1  287.20    2.12   0-0.79204 0.93765-0.47736 0.05274-0.47210 0.45271
   2  -3 -24    5.93    1.59   0-0.78820 0.83175-0.48089 0.22627-0.47513-0.40437
   2  -2 -22    1.74    1.24   0-0.79310 0.84549-0.47637 0.30671-0.47125-0.33342
   2  -2  -4   35.45    1.55   0-0.78888 0.92106-0.48026 0.31050-0.47459 0.34299
   2  -1 -20    7.27    1.46   0-0.78397 0.84517-0.48473 0.40002-0.47841-0.25143
   2  -1  -7  260.44    2.32   0-0.79390 0.91274-0.47563 0.39081-0.47061 0.22686
   3  -9 -15   -0.25    1.63   0-0.78565 0.94433-0.48321-0.28139-0.47711-0.05685
   3  -9 -14   -0.23    1.60   0-0.78674 0.94985-0.48222-0.28238-0.47627-0.02029
   3  -9 -13    8.39    1.61   0-0.78680 0.95435-0.48217-0.28243-0.47622 0.01707
   3  -9 -12    0.96    1.47   0-0.78576 0.95774-0.48311-0.28148-0.47703 0.05528
   3  -8 -18    2.07    1.48   0-0.79119 0.93653-0.47815-0.20146-0.47277-0.17343
   3  -8  -9    2.63    1.23   0-0.79286 0.97811-0.47659-0.20298-0.47144 0.16190
   3  -8  -8    1.81    1.49   0-0.78666 0.97633-0.48229-0.19728-0.47632 0.20418
   3  -7 -20    0.60    1.61   0-0.78954 0.92596-0.47967-0.11493-0.47408-0.24694
   3  -7  -7    6.49    1.21   0-0.79167 0.98572-0.47770-0.11687-0.47239 0.23764
   3  -6 -21    2.99    1.63   0-0.78667 0.91861-0.48228-0.02731-0.47632-0.28210
   3  -6 -20    2.96    1.26   0-0.79434 0.93073-0.47522-0.03438-0.47026-0.25075
   3  -6  -6   13.03    1.50   0-0.78800 0.98643-0.48108-0.02851-0.47528 0.27791
   3  -5 -21    2.85    1.49   0-0.78565 0.91755-0.48321 0.05861-0.47711-0.28129
   3  -5 -20    6.07    1.29   0-0.79382 0.93016-0.47571 0.05111-0.47068-0.25031
   3  -5  -6   20.09    1.42   0-0.78655 0.98494-0.48239 0.05778-0.47641 0.27902
   3  -4 -20    6.32    1.53   0-0.78682 0.92311-0.48215 0.14254-0.47620-0.24477
   3  -4 -19   23.52    1.34   0-0.79452 0.93525-0.47506 0.13544-0.47012-0.21345
   3  -4  -7   54.24    1.60   0-0.78824 0.98215-0.48086 0.14121-0.47509 0.24030
   3  -3 -18    3.91    1.40   0-0.78669 0.93180-0.48227 0.22763-0.47630-0.16985
   3  -3 -17   45.90    1.32   0-0.79260 0.94214-0.47684 0.22220-0.47165-0.13710
   3  -3 -10   90.90    1.44   0-0.79490 0.97548-0.47469 0.22002-0.46981 0.12283
   3  -3  -9   89.01    1.76   0-0.78765 0.97265-0.48139 0.22671-0.47555 0.16597
 -12   3   7   18.62    1.70   0-0.77317-0.09391-0.49427 0.74838-0.48657 0.64074
 -12   4   4    6.52    1.56   0-0.77440-0.10601-0.49320 0.83217-0.48566 0.52780
 -11  -1  14   17.70    1.57   0-0.77622 0.01503-0.49161 0.40636-0.48430 0.90889
 -11   0  13   -3.42    1.30   0-0.78026 0.01463-0.48804 0.48764-0.48125 0.86846
 -11   4   4   -0.06    1.36   0-0.77025-0.03537-0.49679 0.83580-0.48872 0.53979
 -11   5   0    6.00    1.49   0-0.77452-0.04888-0.49310 0.91699-0.48557 0.38727
 -10  -1  14    7.94    1.29   0-0.77994 0.09356-0.48833 0.40310-0.48149 0.91503
 -10   3   7   -1.58    1.34   0-0.77079 0.05330-0.49633 0.75051-0.48833 0.66036
 -10   4   4    3.39    1.33   0-0.77043 0.03961-0.49664 0.83569-0.48859 0.54859
 -10   5   0    0.42    1.48   0-0.77380 0.02520-0.49373 0.91767-0.48611 0.39673
  -9  -3  15    6.96    1.48   0-0.76970 0.16259-0.49726 0.24232-0.48913 0.96903
  -9   1  11   14.95    1.43   0-0.77557 0.15066-0.49218 0.57669-0.48479 0.81517
  -9   2   9    0.30    1.31   0-0.77035 0.13656-0.49670 0.66607-0.48865 0.74432
  -9   3   7   10.71    1.14   0-0.77707 0.13439-0.49086 0.74509-0.48366 0.66463
  -9   4   4    6.68    1.19   0-0.77582 0.11981-0.49196 0.83106-0.48460 0.55353
  -9   5   0    7.21    1.23   0-0.77833 0.10454-0.48975 0.91375-0.48271 0.40226
  -8  -4  15    5.96    1.67   0-0.76705 0.23477-0.49953 0.15973-0.49106 0.97996
  -8  -2  14    6.56    1.53   0-0.77367 0.23694-0.49384 0.32378-0.48620 0.93767
  -8  -1  13   25.94    1.45   0-0.76996 0.22878-0.49704 0.41185-0.48894 0.90302
  -8   0  12    7.53    1.35   0-0.77587 0.23023-0.49191 0.49159-0.48456 0.86127
  -8   5  -1    8.04    1.40   0-0.77411 0.17070-0.49345 0.91751-0.48587 0.37699
  -7  -3  14   35.69    1.55   0-0.76894 0.30705-0.49791 0.24300-0.48968 0.95015
  -7   1  10    7.13    1.23   0-0.77948 0.29977-0.48874 0.57332-0.48184 0.79278
  -7   2   8    2.12    1.40   0-0.77482 0.28622-0.49284 0.66229-0.48535 0.72157
  -7   5  -2   27.81    1.46   0-0.77640 0.24337-0.49145 0.91557-0.48416 0.34686
  -6  -6  14   11.80    1.95   0-0.76012 0.37312-0.50536-0.00423-0.49603 0.96558
  -6  -5  14    0.57    1.64   0-0.76697 0.37996-0.49960 0.07492-0.49112 0.96063
  -6   1   9    9.68    1.47   0-0.77438 0.36507-0.49322 0.57784-0.48567 0.76821
  -6   2   7  304.76    2.09   0-0.77189 0.35369-0.49538 0.66487-0.48752 0.69533
  -6   5  -4    6.34    1.38   0-0.77259 0.30551-0.49477 0.91897-0.48700 0.28391
  -5  -6  13    6.00    2.16   0-0.74347 0.42689-0.51883 0.00924-0.50748 0.94863
  -5  -5  13   17.11    1.87   0-0.75539 0.43879-0.50926 0.08458-0.49935 0.94046
  -5   1   8  171.26    1.74   0-0.77714 0.43823-0.49081 0.57547-0.48361 0.73775
  -5   2   6   32.87    1.38   0-0.77730 0.42950-0.49067 0.66021-0.48349 0.66290
  -5   5  -7   61.58    1.70   0-0.77118 0.36563-0.49599 0.92029-0.48804 0.18180
  -3   1   5  586.79    3.17   0-0.77379 0.57129-0.49373 0.57849-0.48611 0.64608
  -3   4  -6   16.38    1.76   0-0.77028 0.51890-0.49677 0.83628-0.48871 0.23767
  -2 -11   6    6.56    2.17   0-0.77179 0.64896-0.49546-0.43891-0.48759 0.69426
  -2  -8   9   27.93    2.97   0-0.74585 0.63622-0.51694-0.16251-0.50588 0.82454
  -2   0   5   55.94    2.10   0-0.77428 0.64668-0.49331 0.49321-0.48575 0.65468
  -2   1   3  447.30    3.41   0-0.77211 0.63561-0.49519 0.57999-0.48736 0.58155
  -2   3 -22    1.70    2.73   0-0.74287 0.49538-0.51930 0.77419-0.50788-0.33226
  -1 -11   4   10.36    1.88   0-0.76905 0.71226-0.49782-0.43658-0.48961 0.63047
  -1   2 -23   12.55    2.02   0-0.76717 0.59018-0.49942 0.66947-0.49097-0.37769
   0 -10   3    1.10    1.69   0-0.76986 0.78353-0.49713-0.35232-0.48901 0.60140
   0  -9   4    3.98    1.64   0-0.77566 0.79374-0.49210-0.27237-0.48472 0.63446
   0   0 -26    0.91    1.86   0-0.77342 0.65809-0.49406 0.49430-0.48639-0.48563
   1 -11  -2    3.50    1.70   0-0.77137 0.83784-0.49583-0.43866-0.48790 0.42233
   1  -9   1    6.51    1.42   0-0.78055 0.86025-0.48779-0.27670-0.48103 0.52757
   1  -8   2   14.14    1.45   0-0.77981 0.86391-0.48844-0.19107-0.48159 0.56548
   1  -6   3   81.77    2.04   0-0.77137 0.85981-0.49583-0.01375-0.48790 0.60912
   1  -1 -25    2.43    1.61   0-0.77736 0.74144-0.49061 0.40592-0.48345-0.44230
   1   1 -18    2.21    1.60   0-0.77403 0.76909-0.49352 0.57865-0.48593-0.17799
   2 -10  -5    1.69    1.36   0-0.78115 0.90924-0.48726-0.36228-0.48057 0.31173
   2  -9  -3   22.07    1.32   0-0.78240 0.91931-0.48614-0.27839-0.47962 0.38554
   2  -4  -1   83.97    1.95   0-0.77545 0.92101-0.49228 0.15262-0.48487 0.46546
   2  -3 -25    1.90    1.54   0-0.77368 0.81278-0.49383 0.23922-0.48619-0.43070
   2  -3  -2   20.03    1.76   0-0.77583 0.91691-0.49196 0.23724-0.48459 0.42778
   2  -2 -23    0.48    1.50   0-0.77956 0.82750-0.48866 0.31901-0.48178-0.36029
   2  -1 -21    9.60    1.53   0-0.77159 0.82835-0.49564 0.41094-0.48774-0.27949
   2   0 -15   50.74    1.81   0-0.77011 0.85344-0.49691 0.49711-0.48883-0.05402
   2   0 -14    0.51    1.47   0-0.77261 0.86037-0.49476 0.49494-0.48699-0.01847
   2   0 -13   43.18    1.62   0-0.77263 0.86482-0.49474 0.49491-0.48697 0.01890
   3  -9 -11   28.97    1.42   0-0.78353 0.95994-0.48512-0.27946-0.47875 0.09441
   3  -9 -10    6.02    1.34   0-0.78001 0.96085-0.48827-0.27631-0.48144 0.13451
   3  -9  -9   19.12    1.54   0-0.77506 0.96032-0.49263-0.27194-0.48517 0.17564
   3  -8  -7   13.93    1.42   0-0.77864 0.97272-0.48949-0.19007-0.48248 0.24774
   3  -7  -6  102.99    1.54   0-0.78150 0.97997-0.48694-0.10762-0.48031 0.28295
   3  -6 -22    1.79    1.66   0-0.77809 0.90559-0.48997-0.01962-0.48289-0.31293
   3  -6  -5    2.69    1.43   0-0.77454 0.97740-0.49308-0.01650-0.48555 0.32557
   3  -5 -22    2.92    1.65   0-0.77654 0.90399-0.49133 0.06675-0.48406-0.31174
   3  -4 -21    7.90    1.52   0-0.77810 0.90994-0.48996 0.15036-0.48289-0.27549
   3  -4  -6   84.09    1.71   0-0.77442 0.97276-0.49318 0.15354-0.48564 0.28824
   3  -3 -19   36.50    1.47   0-0.77962 0.92029-0.48861 0.23398-0.48173-0.20182
   3  -3  -8  199.20    2.03   0-0.77757 0.96700-0.49042 0.23575-0.48328 0.21109
   3  -2 -15   83.84    1.66   0-0.77414 0.93249-0.49343 0.32375-0.48585-0.04809
   3  -2 -14   11.76    1.40   0-0.77560 0.93839-0.49215 0.32246-0.48476-0.01179
   3  -2 -13  149.31    1.82   0-0.77528 0.94249-0.49244 0.32274-0.48500 0.02585
 -12   1  11    4.67    1.33   0-0.76867-0.08064-0.49815 0.58255-0.48988 0.79344
 -12   2   9   -0.02    1.34   0-0.76598-0.09220-0.50043 0.66969-0.49183 0.72069
 -12   4   3    1.91    1.46   0-0.75939-0.12545-0.50596 0.84492-0.49654 0.50134
 -11   1  11   11.51    1.31   0-0.76600-0.00851-0.50042 0.58486-0.49182 0.80431
 -11   2   9    1.51    1.43   0-0.76263-0.02077-0.50326 0.67255-0.49424 0.73203
 -11   3   7    0.63    1.25   0-0.76978-0.02250-0.49720 0.75134-0.48907 0.65217
 -11   5  -1    1.78    1.62   0-0.76264-0.06520-0.50326 0.92715-0.49424 0.35859
 -10  -3  15    3.11    1.65   0-0.75963 0.07771-0.50576 0.25079-0.49637 0.96731
 -10   1  11   18.60    1.28   0-0.76798 0.06827-0.49874 0.58321-0.49038 0.81182
 -10   2   9    5.73    1.35   0-0.76377 0.05518-0.50230 0.67162-0.49342 0.74015
 -10   5  -1    5.36    1.48   0-0.76075 0.00772-0.50483 0.92877-0.49558 0.36885
  -9  -2  14    2.37    1.43   0-0.75714 0.14558-0.50782 0.33774-0.49812 0.94063
  -9   0  12   29.29    1.53   0-0.76139 0.14094-0.50430 0.50394-0.49513 0.86288
  -9   5  -1   18.35    1.36   0-0.76417 0.08595-0.50196 0.92596-0.49314 0.37533
  -8  -5  15    6.51    1.73   0-0.75160 0.21934-0.51234 0.08764-0.50197 0.99090
  -8   3   6    4.90    1.18   0-0.76532 0.19301-0.50100 0.75527-0.49231 0.64487
  -8   4   3    8.89    1.19   0-0.76711 0.18147-0.49948 0.83863-0.49102 0.53153
  -8   5  -2    3.31    1.31   0-0.75932 0.15147-0.50601 0.93007-0.49659 0.35035
  -7  -8  14    0.82    2.59   0-0.73057 0.26875-0.52878-0.15062-0.51591 0.97658
  -7   0  11    7.22    1.43   0-0.76163 0.28639-0.50409 0.50380-0.49495 0.84326
  -7   4   2  100.41    1.70   0-0.76358 0.24833-0.50246 0.84167-0.49356 0.50566
  -7   5  -3   93.40    1.60   0-0.76118 0.22371-0.50447 0.92860-0.49527 0.32061
  -6  -3  13    7.55    1.58   0-0.75295 0.36147-0.51124 0.25634-0.50103 0.93310
  -6   4   1   84.55    1.43   0-0.76742 0.32255-0.49922 0.83849-0.49079 0.47447
  -6   5 -18    0.03    2.30   0-0.73758 0.20833-0.52342 0.94783-0.51137-0.21479
  -6   5  -5   92.00    1.74   0-0.75788 0.28637-0.50720 0.93141-0.49760 0.25715
  -5   3   3   49.79    1.34   0-0.76492 0.40379-0.50133 0.75576-0.49260 0.55993
  -5   5 -15    3.25    1.98   0-0.74236 0.30129-0.51970 0.94411-0.50822-0.09694
  -5   5  -8   16.00    1.45   0-0.75943 0.34944-0.50593 0.93023-0.49651 0.15291
  -4   0   8    1.12    1.53   0-0.75862 0.49460-0.50659 0.50641-0.49708 0.76019
  -4   4  -3   12.98    1.47   0-0.76195 0.44902-0.50383 0.84325-0.49473 0.34684
  -3  -2   9    9.99    1.76   0-0.75175 0.56707-0.51222 0.34228-0.50186 0.81134
  -3  -1   8    1.90    1.53   0-0.76006 0.57092-0.50541 0.42037-0.49607 0.76816
  -2   3  -4  308.00    3.20   0-0.75275 0.58514-0.51141 0.76606-0.50118 0.33379
   0  -8   5  141.48    2.30   0-0.76489 0.78735-0.50136-0.17813-0.49262 0.67970
   0   2 -19    2.00    1.74   0-0.75896 0.67463-0.50631 0.67634-0.49684-0.21336
   1 -10   0    2.61    1.44   0-0.77058 0.84589-0.49651-0.35298-0.48848 0.49766
   1  -7   3    4.45    1.65   0-0.76170 0.85017-0.50404-0.09049-0.49491 0.61615
   1  -5   3  150.56    2.20   0-0.76465 0.85305-0.50156 0.07694-0.49279 0.61398
   1   0 -23    3.20    1.51   0-0.76648 0.73939-0.50002 0.50026-0.49148-0.35944
   1   1 -19   19.00    1.65   0-0.75981 0.75042-0.50561 0.59075-0.49624-0.20507
   1   1  -8   89.12    2.48   0-0.75965 0.79904-0.50575 0.59077-0.49636 0.20629
   2 -10  -4   14.14    1.54   0-0.76887 0.90138-0.49798-0.35155-0.48974 0.35829
   2  -9  -2    3.17    1.54   0-0.76507 0.90640-0.50121-0.26331-0.49249 0.43581
   2  -8  -1   78.89    1.68   0-0.76750 0.91323-0.49914-0.18038-0.49073 0.47141
   2  -6   0  128.89    1.86   0-0.76407 0.91414-0.50205-0.00753-0.49321 0.51123
   2  -2 -24    5.35    1.59   0-0.76480 0.80828-0.50144 0.33179-0.49269-0.38677
   2  -1  -6   80.55    1.73   0-0.77089 0.89415-0.49625 0.41143-0.48826 0.28189
   2   0 -16   -0.82    1.46   0-0.76543 0.84432-0.50090 0.50110-0.49223-0.08801
   2   0 -12  154.40    2.05   0-0.76974 0.86637-0.49723 0.49739-0.48910 0.05842
   2   0 -11    2.67    1.58   0-0.76335 0.86440-0.50266 0.50282-0.49373 0.10044
   3 -10 -12    1.03    1.77   0-0.76461 0.93661-0.50159-0.34799-0.49282 0.07109
   3  -9  -8   13.70    1.48   0-0.76851 0.95820-0.49828-0.26627-0.49000 0.21788
   3  -8  -6    6.73    1.39   0-0.76852 0.96703-0.49828-0.18127-0.48999 0.29265
   3  -7  -5   49.02    1.39   0-0.76877 0.97167-0.49806-0.09649-0.48981 0.32985
   3  -5 -23    9.15    1.68   0-0.76645 0.88945-0.50004 0.07546-0.49149-0.34171
   3  -5  -5  218.33    1.81   0-0.77159 0.97440-0.49564 0.07103-0.48774 0.32774
   3  -4 -22    7.43    1.44   0-0.76836 0.89575-0.49841 0.15882-0.49011-0.30567
   3  -3 -21    0.99    1.37   0-0.76210 0.89388-0.50371 0.24909-0.49462-0.26374
   3  -3 -20    1.76    1.17   0-0.77142 0.90765-0.49578 0.24116-0.48786-0.23309
   3  -3  -7   50.71    1.70   0-0.76411 0.95796-0.50201 0.24734-0.49318 0.25838
   3  -2 -17  146.66    1.81   0-0.76647 0.91594-0.50003 0.33036-0.49148-0.11725
   3  -2 -16   36.14    1.28   0-0.77105 0.92497-0.49610 0.32643-0.48814-0.08320
   3  -2 -12   34.70    1.30   0-0.77295 0.94459-0.49447 0.32477-0.48674 0.06498
   3  -2 -11  198.86    1.80   0-0.76833 0.94441-0.49844 0.32873-0.49013 0.10576
 -12  -1  13    0.96    1.63   0-0.74953-0.09088-0.51401 0.42871-0.50338 0.88166
 -12   0  12   -0.48    1.44   0-0.75594-0.08892-0.50881 0.50836-0.49896 0.83987
 -12   3   6    6.67    1.42   0-0.75490-0.11661-0.50965 0.76375-0.49968 0.61650
 -11  -2  14   -1.16    1.52   0-0.74690-0.01427-0.51611 0.34598-0.50517 0.92977
 -11   0  12   11.98    1.55   0-0.75258-0.01748-0.51154 0.51112-0.50129 0.85114
 -11   3   6    5.58    1.45   0-0.74994-0.04678-0.51368 0.76781-0.50311 0.62885
 -11   4   3    3.36    1.21   0-0.75384-0.05620-0.51052 0.84952-0.50042 0.51413
 -11   5  -2    0.60    1.58   0-0.75130-0.08097-0.51258 0.93648-0.50218 0.32918
 -10  -2  14   11.39    1.58   0-0.74874 0.06238-0.51464 0.34453-0.50392 0.93747
 -10  -1  13   12.97    1.44   0-0.74725 0.05644-0.51583 0.43058-0.50493 0.90110
 -10   0  12    2.03    1.25   0-0.75404 0.05878-0.51036 0.50996-0.50028 0.85908
 -10   3   6   12.06    1.32   0-0.74935 0.02743-0.51415 0.76833-0.50351 0.63819
 -10   4   3    5.68    1.40   0-0.75261 0.01736-0.51152 0.85056-0.50127 0.52391
 -10   5  -2    0.73    1.43   0-0.74820-0.00926-0.51507 0.93901-0.50429 0.34020
  -9  -4  15    1.22    1.55   0-0.74819 0.14109-0.51508 0.17526-0.50430 0.98423
  -9  -1  13   -0.40    1.15   0-0.75480 0.13880-0.50974 0.42451-0.49975 0.90488
  -9   3   6    8.25    1.08   0-0.75410 0.10698-0.51031 0.76453-0.50024 0.64386
  -9   4   3    4.07    1.18   0-0.75665 0.09621-0.50822 0.84732-0.49846 0.53004
  -9   5  -2    4.05    1.37   0-0.75045 0.06779-0.51327 0.93727-0.50276 0.34760
  -8  -6  15    3.80    1.88   0-0.74496 0.21271-0.51765 0.00806-0.50648 0.99545
  -8   1  10   41.37    1.34   0-0.75862 0.20410-0.50660 0.59114-0.49709 0.79907
  -8   2   8   34.52    1.28   0-0.75530 0.19189-0.50933 0.67873-0.49941 0.72668
  -7  -4  14   28.28    1.73   0-0.74108 0.27921-0.52070 0.18090-0.50907 0.96956
  -7  -2  13   22.34    1.44   0-0.75436 0.28803-0.51009 0.34005-0.50006 0.92313
  -7  -1  12    5.48    1.36   0-0.75260 0.28181-0.51153 0.42636-0.50128 0.88696
  -7   3   5   10.83    1.23   0-0.75793 0.25601-0.50717 0.76149-0.49757 0.62172
  -7   5  -4   15.36    1.38   0-0.74646 0.20456-0.51646 0.94059-0.50547 0.29345
  -6   0  10   -0.28    1.37   0-0.75200 0.34715-0.51202 0.51175-0.50169 0.82160
  -6   3   4    4.34    1.13   0-0.75683 0.32531-0.50807 0.76244-0.49834 0.59408
  -6   5  -6    5.74    1.52   0-0.74393 0.26798-0.51847 0.94268-0.50717 0.22936
  -5  -3  12   23.04    1.71   0-0.74331 0.42224-0.51896 0.26407-0.50759 0.91125
  -5   0   9   22.77    1.50   0-0.74954 0.41510-0.51400 0.51377-0.50338 0.79489
  -5   4  -1   15.83    1.19   0-0.75743 0.37853-0.50758 0.84692-0.49792 0.41582
  -5   5 -14    2.08    1.69   0-0.73416 0.29753-0.52605 0.95044-0.51360-0.05419
  -5   5 -13   12.05    1.73   0-0.73066 0.29847-0.52872 0.95309-0.51586-0.01457
  -5   5 -10   30.76    1.78   0-0.74073 0.32186-0.52098 0.94531-0.50930 0.09097
  -5   5  -9   71.63    1.74   0-0.74916 0.33473-0.51430 0.93862-0.50364 0.12267
  -4  -3  11   69.03    1.96   0-0.74541 0.49477-0.51729 0.26243-0.50618 0.88145
  -4   2   4   42.80    1.49   0-0.75482 0.47300-0.50972 0.67931-0.49974 0.61338
  -4   3   1    8.40    1.59   0-0.75259 0.45744-0.51154 0.76603-0.50129 0.50284
  -3   3  -1   32.58    1.51   0-0.75670 0.52753-0.50818 0.76275-0.49843 0.43421
  -3   4  -7    0.66    1.64   0-0.74482 0.48900-0.51776 0.85728-0.50657 0.21817
  -2   2   0   10.35    1.91   0-0.75135 0.60152-0.51254 0.68225-0.50214 0.48422
  -1   2  -3  865.31    6.02   0-0.74337 0.65511-0.51890 0.68869-0.50754 0.38647
  -1   3 -18    8.93    2.52   0-0.72670 0.57185-0.53170 0.78658-0.51838-0.16332
   0 -11   2    1.24    1.61   0-0.75364 0.76289-0.51068-0.42375-0.50056 0.57560
   0   1 -24    2.99    1.81   0-0.75241 0.64591-0.51168 0.59684-0.50141-0.39577
   1 -11  -1    2.09    1.56   0-0.75275 0.82363-0.51141-0.42307-0.50118 0.47299
   1  -9   2    5.45    1.59   0-0.75002 0.83414-0.51361-0.25086-0.50305 0.58697
   1  -1 -26    4.78    1.72   0-0.75716 0.71678-0.50781 0.42312-0.49811-0.46503
   1   0 -24    5.52    1.68   0-0.74634 0.71480-0.51655 0.51681-0.50555-0.38276
   2 -11  -6    7.28    1.47   0-0.76017 0.88385-0.50531-0.42923-0.49599 0.28976
   2 -10  -3    0.03    1.51   0-0.75389 0.89082-0.51048-0.33903-0.50039 0.40634
   2  -7   0   79.75    1.66   0-0.75742 0.90752-0.50759-0.08695-0.49793 0.51597
   2  -5   0  111.69    1.87   0-0.75828 0.90831-0.50688 0.08226-0.49732 0.51532
   2  -2  -3  626.60    3.45   0-0.75326 0.88986-0.51099 0.34122-0.50082 0.40661
   2  -1 -22   13.17    1.51   0-0.75787 0.81018-0.50722 0.42253-0.49761-0.30702
   2   0 -18   55.54    1.74   0-0.75033 0.82033-0.51337 0.51359-0.50284-0.15218
   2   0 -17    1.30    1.48   0-0.75879 0.83324-0.50646 0.50667-0.49696-0.12067
   2   0 -10   90.93    1.95   0-0.75260 0.85808-0.51153 0.51168-0.50128 0.14538
   3 -10 -11    1.34    1.45   0-0.76191 0.93833-0.50386-0.34571-0.49476 0.11044
   3 -10 -10    9.83    1.62   0-0.75789 0.93874-0.50720-0.34236-0.49760 0.15069
   3 -10  -9    0.56    1.54   0-0.75242 0.93770-0.51167-0.33788-0.50140 0.19190
   3  -9  -7    4.17    1.26   0-0.76017 0.95428-0.50531-0.25923-0.49599 0.26127
   3  -8  -5   22.68    1.50   0-0.75599 0.95892-0.50876-0.17078-0.49892 0.33898
   3  -7  -4   65.23    1.62   0-0.75304 0.96035-0.51117-0.08337-0.50098 0.37841
   3  -6  -4   34.18    1.24   0-0.75775 0.96503-0.50731-0.00226-0.49769 0.37511
   3  -5  -4   16.09    1.48   0-0.75278 0.96000-0.51138 0.08678-0.50116 0.37855
   3  -4 -23    7.58    1.49   0-0.75757 0.88052-0.50746 0.16788-0.49782-0.33536
   3  -4  -5  193.11    1.82   0-0.75673 0.95948-0.50815 0.16852-0.49841 0.33840
   3  -3 -22    1.48    1.48   0-0.75164 0.87897-0.51231 0.25771-0.50194-0.29381
   3  -2 -19   78.12    1.66   0-0.75311 0.89371-0.51111 0.34146-0.50092-0.18261
   3  -2 -18    6.14    1.21   0-0.76047 0.90550-0.50507 0.33541-0.49578-0.15035
   3  -2 -10   30.57    1.29   0-0.76106 0.94156-0.50457 0.33487-0.49536 0.14839
   4  -7 -16   24.32    1.49   0-0.75146 0.98054-0.51245-0.08212-0.50206-0.06037
   4  -7 -15    3.74    1.44   0-0.75281 0.98632-0.51136-0.08321-0.50113-0.02390
   4  -7 -14   -0.75    1.41   0-0.75300 0.99094-0.51121-0.08336-0.50101 0.01338
   4  -7 -13    2.10    1.34   0-0.75194 0.99432-0.51206-0.08250-0.50173 0.05152
   4  -6 -17   10.62    1.41   0-0.75184 0.97644-0.51214 0.00257-0.50180-0.09804
   4  -6 -16   27.18    1.51   0-0.75449 0.98352-0.50999 0.00042-0.49997-0.06246
   4  -6 -15   14.91    1.33   0-0.75598 0.98945-0.50877-0.00080-0.49893-0.02610
   4  -6 -14    8.11    1.36   0-0.75625 0.99416-0.50855-0.00102-0.49874 0.01112
   4  -6 -13   11.02    1.44   0-0.75521 0.99755-0.50940-0.00017-0.49947 0.04925
   4  -6 -12   20.08    1.40   0-0.75276 0.99952-0.51140 0.00183-0.50117 0.08835
   4  -5 -15   25.92    1.42   0-0.75261 0.98603-0.51152 0.08694-0.50127-0.02375
   4  -5 -14    1.48    1.42   0-0.75281 0.99067-0.51135 0.08678-0.50113 0.01351
   4  -5 -13   98.84    1.65   0-0.75160 0.99389-0.51234 0.08776-0.50196 0.05174
 -12   1  10    4.41    1.30   0-0.74511-0.10862-0.51753 0.60193-0.50638 0.77258
 -12   2   8    3.97    1.36   0-0.74491-0.11771-0.51769 0.68693-0.50652 0.69802
 -12   3   5    1.78    1.55   0-0.73667-0.13926-0.52412 0.77821-0.51197 0.59143
 -12   4   2    9.14    1.38   0-0.74465-0.14462-0.51789 0.85685-0.50668 0.47413
 -11  -1  13    4.57    1.29   0-0.74588-0.01973-0.51692 0.43164-0.50586 0.89307
 -11   1  10   18.69    1.41   0-0.74047-0.03847-0.52118 0.60560-0.50947 0.78461
 -11   2   8   26.94    1.48   0-0.73974-0.04808-0.52175 0.69102-0.50995 0.71039
 -11   4   2    4.47    1.50   0-0.73764-0.07684-0.52338 0.86237-0.51134 0.48770
 -11   5  -3    6.92    1.55   0-0.74060-0.09610-0.52108 0.94498-0.50939 0.29904
 -10  -4  15   -0.27    1.57   0-0.73904 0.05713-0.52229 0.18245-0.51042 0.98138
 -10   1  10    2.30    1.44   0-0.74044 0.03631-0.52120 0.60565-0.50949 0.79357
 -10   2   8    2.61    1.33   0-0.73905 0.02603-0.52228 0.69159-0.51041 0.71978
 -10   5  -3    3.53    1.47   0-0.73627-0.02563-0.52443 0.94838-0.51223 0.31080
  -9  -5  15    2.82    1.89   0-0.73242 0.12533-0.52739 0.10267-0.51473 0.99469
  -9   1  10    4.50    1.24   0-0.74608 0.11674-0.51677 0.60126-0.50573 0.79876
  -9   2   8    0.44    1.10   0-0.74383 0.10561-0.51854 0.68789-0.50724 0.72555
  -9   4   2    1.11    1.42   0-0.73744 0.07256-0.52353 0.86263-0.51147 0.50569
  -9   5  -3    5.53    1.39   0-0.73728 0.05019-0.52365 0.94766-0.51157 0.31906
  -8  -3  14   27.51    1.52   0-0.74211 0.20539-0.51990 0.26496-0.50839 0.95988
  -8   0  11    0.89    1.44   0-0.74040 0.19034-0.52123 0.52090-0.50952 0.84887
  -8   3   5   18.15    1.39   0-0.74027 0.16354-0.52133 0.77560-0.50960 0.62481
  -8   4   2   19.27    1.28   0-0.74651 0.15644-0.51642 0.85557-0.50544 0.50859
  -8   5  -3    8.05    1.15   0-0.74501 0.13272-0.51761 0.94167-0.50645 0.32286
  -7   1   9   33.27    1.40   0-0.74483 0.26070-0.51776 0.60232-0.50657 0.78015
  -7   2   7   65.21    1.41   0-0.74389 0.25087-0.51849 0.68793-0.50719 0.70605
  -7   4   1   66.85    1.60   0-0.74153 0.22184-0.52035 0.85956-0.50877 0.48351
  -6  -2  12   29.33    1.57   0-0.73862 0.34268-0.52262 0.35260-0.51070 0.90536
  -6  -1  11   14.18    1.39   0-0.73920 0.33881-0.52217 0.43703-0.51031 0.86760
  -6   2   6    6.69    1.47   0-0.73790 0.31527-0.52318 0.69266-0.51117 0.68162
  -6   4   0   55.70    1.31   0-0.74400 0.29471-0.51840 0.85768-0.50712 0.45344
  -6   5 -17    2.92    2.03   0-0.71740 0.19259-0.53856 0.96293-0.52417-0.16463
  -6   5  -7   51.31    1.67   0-0.73095 0.25056-0.52850 0.95272-0.51567 0.20050
  -5   2   5  119.89    1.85   0-0.74007 0.38784-0.52149 0.69103-0.50974 0.65179
  -5   5 -12    2.03    1.54   0-0.73100 0.30325-0.52846 0.95282-0.51564 0.02258
  -5   5 -11   22.64    1.69   0-0.73453 0.31122-0.52578 0.95012-0.51337 0.05767
  -4  -1   9    2.97    1.54   0-0.73628 0.47672-0.52442 0.43935-0.51222 0.81271
  -4   1   6   35.50    1.44   0-0.74439 0.47147-0.51810 0.60281-0.50686 0.69523
  -4   4  -4  128.70    1.90   0-0.73587 0.41851-0.52474 0.86416-0.51249 0.32725
  -3   2   2   47.54    1.67   0-0.74162 0.52579-0.52028 0.68993-0.50871 0.55658
  -1 -10   6    5.23    1.92   0-0.73333 0.68535-0.52669-0.32270-0.51414 0.72972
  -1   2 -24    0.19    2.05   0-0.73015 0.54870-0.52910 0.69915-0.51618-0.38986
   0  -6   6   40.52    2.11   0-0.72476 0.75157-0.53315 0.02357-0.51960 0.74399
   0   2 -20    9.50    1.82   0-0.73556 0.64678-0.52498 0.69502-0.51269-0.23489
   1 -10   1    3.27    1.46   0-0.74489 0.82460-0.51771-0.33175-0.50653 0.55310
   1  -8   3    4.28    1.43   0-0.74098 0.82948-0.52078-0.15871-0.50914 0.63041
   1  -3   2 2396.25    7.68   0-0.74223 0.82611-0.51980 0.26506-0.50831 0.59206
   1  -1  -1 2379.35    8.45   0-0.74636 0.81687-0.51654 0.43166-0.50553 0.47712
   1   1 -20    1.01    1.43   0-0.74372 0.72989-0.51863 0.60378-0.50731-0.23139
   2 -11  -5    7.37    1.42   0-0.74915 0.87724-0.51431-0.42021-0.50365 0.33482
   2  -9  -1    8.12    1.49   0-0.74387 0.88962-0.51851-0.24599-0.50721 0.48792
   2  -8   0   14.81    1.44   0-0.74156 0.89169-0.52033-0.15918-0.50875 0.52683
   2  -2 -25    6.85    1.51   0-0.74873 0.78776-0.51464 0.34501-0.50393-0.41293
   2  -1 -23   -0.21    1.52   0-0.74277 0.79063-0.51938 0.43470-0.50794-0.33408
   2   0 -19    6.38    1.38   0-0.74013 0.80569-0.52145 0.52168-0.50970-0.18271
   3 -10  -8    4.34    1.52   0-0.74535 0.93505-0.51734-0.33220-0.50622 0.23412
   3  -9  -6    4.07    1.23   0-0.74979 0.94833-0.51379-0.25074-0.50321 0.30589
   3  -8  -4   38.82    1.60   0-0.74066 0.94801-0.52103-0.15850-0.50935 0.38680
   3  -4 -24    1.80    1.60   0-0.74571 0.86421-0.51705 0.17748-0.50597-0.36462
   3  -3 -23    0.55    1.47   0-0.74002 0.86291-0.52153 0.26693-0.50977-0.32339
   3  -3  -6   62.81    1.48   0-0.74658 0.94485-0.51636 0.26169-0.50539 0.30798
   3  -2 -20    4.20    1.41   0-0.74445 0.88060-0.51805 0.34841-0.50682-0.21411
   3  -2  -9   10.36    1.24   0-0.75066 0.93559-0.51310 0.34339-0.50261 0.19303
   4  -8 -17    6.83    1.77   0-0.74075 0.96542-0.52096-0.15860-0.50929-0.09055
   4  -8 -16    1.56    1.72   0-0.74294 0.97205-0.51924-0.16032-0.50783-0.05460
   4  -8 -15    4.95    1.57   0-0.74406 0.97761-0.51836-0.16121-0.50708-0.01794
   4  -8 -14    1.69    1.46   0-0.74405 0.98203-0.51837-0.16120-0.50709 0.01947
   4  -8 -13    0.77    1.49   0-0.74284 0.98525-0.51932-0.16024-0.50790 0.05769
   4  -8 -12    3.87    1.39   0-0.74033 0.98717-0.52129-0.15827-0.50956 0.09676
   4  -7 -19    3.33    1.57   0-0.74099 0.95675-0.52077-0.07379-0.50913-0.16553
   4  -7 -18    3.94    1.58   0-0.74551 0.96571-0.51721-0.07735-0.50611-0.13114
   4  -7 -17    6.57    1.34   0-0.74901 0.97365-0.51442-0.08014-0.50374-0.09611
   4  -7 -12   53.57    1.33   0-0.74954 0.99635-0.51400-0.08056-0.50338 0.09056
   4  -7 -11    0.74    1.15   0-0.74568 0.99692-0.51708-0.07748-0.50599 0.13058
   4  -7 -10   12.43    1.45   0-0.74022 0.99588-0.52137-0.07318-0.50964 0.17163
   4  -6 -19    5.50    1.50   0-0.74330 0.95902-0.51896 0.00940-0.50759-0.16706
   4  -6 -18    5.48    1.29   0-0.74810 0.96826-0.51515 0.00559-0.50436-0.13289
   4  -6 -11   19.27    1.21   0-0.74875 0.99994-0.51463 0.00507-0.50392 0.12850
   4  -6 -10   64.68    1.64   0-0.74302 0.99864-0.51918 0.00962-0.50778 0.16977
   4  -5 -18    1.29    1.38   0-0.74441 0.96451-0.51809 0.09352-0.50685-0.13039
   4  -5 -17   67.61    1.43   0-0.74833 0.97288-0.51496 0.09039-0.50420-0.09564
   4  -5 -16    0.80    1.20   0-0.75109 0.98007-0.51275 0.08818-0.50232-0.06011
   4  -5 -12    1.54    1.20   0-0.74885 0.99556-0.51455 0.08997-0.50385 0.09103
   4  -5 -11   39.27    1.47   0-0.74439 0.99553-0.51810 0.09352-0.50686 0.13144
   4  -4 -16    3.87    1.41   0-0.73972 0.96865-0.52176 0.18218-0.50997-0.05246
   4  -4 -15   37.06    1.54   0-0.74109 0.97445-0.52069 0.18111-0.50906-0.01596
   4  -4 -14   65.05    1.59   0-0.74100 0.97879-0.52077 0.18118-0.50912 0.02150
 -12   0  11    1.05    1.58   0-0.72974-0.11954-0.52941 0.52895-0.51645 0.82000
 -12   2   7    3.38    1.52   0-0.72370-0.14335-0.53394 0.70316-0.52027 0.67442
 -12   4   1    1.67    1.35   0-0.73029-0.16342-0.52900 0.86796-0.51610 0.44619
 -11   0  11   14.59    1.53   0-0.72411-0.05037-0.53363 0.53319-0.52001 0.83250
 -11   3   5    1.03    1.21   0-0.73002-0.07113-0.52921 0.78333-0.51627 0.60466
 -11   5  -5    8.81    1.63   0-0.72153-0.12405-0.53553 0.95944-0.52162 0.23657
 -11   5  -4    0.19    1.59   0-0.73065-0.11049-0.52873 0.95263-0.51587 0.26817
 -10   0  11   29.81    1.49   0-0.72320 0.02352-0.53430 0.53389-0.52058 0.84202
 -10   3   5    0.70    1.35   0-0.72768 0.00134-0.53096 0.78513-0.51776 0.61508
 -10   4   2   17.26    1.26   0-0.73490-0.00478-0.52549 0.86453-0.51312 0.49841
 -10   5  -4    5.21    1.55   0-0.72507-0.04127-0.53291 0.95687-0.51941 0.28062
  -9  -6  15    0.83    1.84   0-0.72457 0.11749-0.53329 0.02369-0.51972 0.99972
  -9  -3  14    1.97    1.48   0-0.72665 0.11511-0.53174 0.27677-0.51841 0.96094
  -9   0  11    3.92    1.50   0-0.72815 0.10328-0.53061 0.53024-0.51746 0.84785
  -9   3   5    7.66    1.12   0-0.73068 0.07914-0.52870 0.78291-0.51584 0.62211
  -9   5  -4    7.02    1.48   0-0.72481 0.03328-0.53311 0.95712-0.51957 0.28970
  -8  -2  13   60.13    1.66   0-0.73050 0.18934-0.52884 0.35876-0.51596 0.93006
  -8  -1  12   16.25    1.46   0-0.73048 0.18487-0.52886 0.44365-0.51598 0.89269
  -8   1   9   11.68    1.53   0-0.72582 0.16687-0.53236 0.61688-0.51894 0.78356
  -8   2   7   11.91    1.48   0-0.72605 0.15821-0.53219 0.70158-0.51879 0.70870
  -8   4   1   14.01    1.47   0-0.72581 0.13131-0.53236 0.87151-0.51894 0.48474
  -8   5  -4    0.61    1.31   0-0.73131 0.11459-0.52823 0.95229-0.51544 0.29450
  -7  -7  14    3.19    1.93   0-0.70813 0.24630-0.54520-0.04930-0.52977 0.99037
  -7  -5  14    7.91    1.76   0-0.71926 0.25741-0.53720 0.11250-0.52302 0.98354
  -7   3   4   17.95    1.24   0-0.73063 0.22428-0.52874 0.78306-0.51588 0.60267
  -7   5  -5    8.91    1.21   0-0.73242 0.18609-0.52738 0.95151-0.51473 0.26535
  -6  -4  13   48.50    1.77   0-0.71698 0.32552-0.53886 0.19906-0.52442 0.95651
  -6   1   8  220.38    1.77   0-0.73584 0.32210-0.52477 0.60938-0.51252 0.75769
  -6   3   3    8.89    1.41   0-0.72712 0.29116-0.53139 0.78576-0.51812 0.57650
  -6   5 -16    1.31    1.94   0-0.70345 0.18309-0.54849 0.97284-0.53253-0.11890
  -6   5  -8    2.17    1.53   0-0.71919 0.23437-0.53725 0.96148-0.52307 0.17054
  -5  -2  11  155.59    2.04   0-0.72891 0.40339-0.53004 0.36004-0.51697 0.88325
  -5  -1  10   33.40    1.47   0-0.73226 0.40229-0.52750 0.44239-0.51483 0.84371
  -5   1   7  429.73    2.31   0-0.73424 0.39091-0.52599 0.61065-0.51355 0.73032
  -5   3   2  166.73    1.69   0-0.73279 0.36724-0.52710 0.78153-0.51449 0.54446
  -5   4  -2   28.76    1.23   0-0.73241 0.34908-0.52739 0.86673-0.51474 0.39528
  -4  -2  10   20.00    1.60   0-0.72995 0.47484-0.52926 0.35929-0.51632 0.85419
  -3   4 -17    3.63    2.82   0-0.62503 0.32482-0.59741 0.93703-0.57326-0.08885
  -3   4  -8   47.87    1.85   0-0.71919 0.45894-0.53725 0.87678-0.52307 0.19729
  -1 -11   5    0.76    1.97   0-0.72451 0.67212-0.53333-0.40104-0.51976 0.69799
  -1  -9   7    7.14    2.06   0-0.72098 0.67740-0.53594-0.22848-0.52196 0.77487
  -1  -6   8  154.68    4.18   0-0.68533 0.64609-0.56079 0.05122-0.54285 0.83302
   0 -10   4   37.72    1.85   0-0.73010 0.74817-0.52914-0.32027-0.51622 0.66599
   0  -9   5   11.61    1.71   0-0.72586 0.74833-0.53233-0.23211-0.51891 0.70603
   0  -7   6   28.44    1.90   0-0.71924 0.74608-0.53722-0.05730-0.52304 0.74746
   0   1 -25    2.97    1.87   0-0.72417 0.61322-0.53358 0.61875-0.51997-0.41459
   1 -11   0    9.75    1.64   0-0.73001 0.80531-0.52921-0.40524-0.51627 0.52548
   1  -4   3  165.47    2.62   0-0.72718 0.81553-0.53134 0.19166-0.51808 0.63923
   1   0 -25    4.30    1.74   0-0.72437 0.68837-0.53343 0.53369-0.51984-0.40585
   1   1 -21    0.62    1.65   0-0.72571 0.70743-0.53244 0.61760-0.51900-0.25708
   2 -11  -4    3.55    1.60   0-0.73574 0.86825-0.52484-0.40966-0.51258 0.38115
   2 -10  -2    9.46    1.43   0-0.73572 0.87706-0.52486-0.32463-0.51259 0.45594
   2  -6   1  160.58    2.01   0-0.72668 0.88116-0.53171 0.02215-0.51839 0.57379
   2  -4   0  159.16    2.19   0-0.73315 0.88312-0.52682 0.18717-0.51426 0.53223
   2  -3  -1   88.30    2.01   0-0.73239 0.87789-0.52740 0.27269-0.51475 0.49532
   2  -1 -24   13.29    1.65   0-0.72622 0.76963-0.53206 0.44739-0.51868-0.36074
   2  -1  -5  711.81    3.53   0-0.73877 0.86646-0.52250 0.43768-0.51059 0.34161
   2   0 -20    7.34    1.45   0-0.72824 0.78936-0.53054 0.53079-0.51740-0.21240
   2   0  -9   37.14    1.59   0-0.73632 0.84623-0.52440 0.52454-0.51220 0.19368
   3 -10  -7   -1.78    1.28   0-0.73648 0.93060-0.52428-0.32526-0.51210 0.27740
   3  -9  -5    4.63    1.21   0-0.73708 0.94003-0.52381-0.24071-0.51170 0.35178
   3  -7  -3   14.71    1.41   0-0.73375 0.94548-0.52637-0.06817-0.51387 0.42870
   3  -6  -3   16.59    1.18   0-0.73698 0.94868-0.52389 0.01432-0.51177 0.42658
   3  -5  -3   10.35    1.43   0-0.72929 0.94094-0.52975 0.10516-0.51673 0.43152
   3  -4  -4  292.97    2.07   0-0.73434 0.94151-0.52592 0.18629-0.51349 0.39087
   3  -3 -24    1.84    1.46   0-0.72723 0.84566-0.53130 0.27672-0.51804-0.35251
   3  -2 -21    1.80    1.42   0-0.73449 0.86620-0.52580 0.35617-0.51339-0.24494
   3  -2  -8   25.36    1.33   0-0.73653 0.92589-0.52423 0.35452-0.51206 0.23987
   3  -1 -16   66.13    1.54   0-0.72643 0.88026-0.53190 0.44720-0.51855-0.05277
   3  -1 -15   23.56    1.44   0-0.72843 0.88670-0.53040 0.44569-0.51728-0.01664
   3  -1 -14   61.57    1.60   0-0.72833 0.89104-0.53047 0.44575-0.51734 0.02081
   4  -9 -14   -0.29    1.58   0-0.72999 0.96799-0.52922-0.23534-0.51629 0.02868
   4  -9 -13   19.08    1.57   0-0.72852 0.97095-0.53034-0.23422-0.51723 0.06703
   4  -8 -11    5.74    1.20   0-0.73642 0.98769-0.52432-0.15523-0.51214 0.13674
   4  -8 -10    0.15    1.51   0-0.73096 0.98666-0.52849-0.15105-0.51567 0.17767
   4  -7  -9    5.12    1.42   0-0.73297 0.99306-0.52697-0.06758-0.51438 0.21377
   4  -6 -21    5.42    1.67   0-0.73062 0.93744-0.52875 0.01920-0.51589-0.23358
   4  -6 -20    6.05    1.30   0-0.73747 0.94874-0.52351 0.01396-0.51145-0.20061
   4  -6  -9   78.07    1.46   0-0.73536 0.99541-0.52513 0.01557-0.51282 0.21221
   4  -5 -20    5.41    1.49   0-0.73320 0.94443-0.52679 0.10223-0.51422-0.19782
   4  -5 -19    3.76    1.25   0-0.73935 0.95502-0.52205 0.09749-0.51021-0.16443
   4  -5 -10    4.32    1.13   0-0.73804 0.99361-0.52307 0.09849-0.51108 0.17306
   4  -5  -9  154.30    1.83   0-0.72955 0.98955-0.52956 0.10498-0.51657 0.21595
   4  -4 -19    4.72    1.40   0-0.72774 0.94335-0.53092 0.19135-0.51772-0.15691
   4  -4 -18   49.39    1.56   0-0.73298 0.95303-0.52696 0.18738-0.51437-0.12286
   4  -4 -17   14.76    1.24   0-0.73700 0.96149-0.52388 0.18429-0.51176-0.08807
   4  -4 -13   21.59    1.29   0-0.73932 0.98155-0.52207 0.18248-0.51023 0.06001
   4  -4 -12   62.02    1.39   0-0.73591 0.98257-0.52471 0.18512-0.51247 0.09965
   4  -4 -11   25.62    1.53   0-0.73057 0.98165-0.52879 0.18919-0.51592 0.14050
 -12  -1  12    5.00    1.44   0-0.72083-0.12400-0.53605 0.45073-0.52205 0.86296
 -12   1   9   15.95    1.36   0-0.72122-0.13694-0.53577 0.62014-0.52181 0.75066
 -12   3   4    9.11    1.28   0-0.71859-0.16178-0.53769 0.79177-0.52344 0.56556
 -12   4   0    2.24    1.62   0-0.71638-0.18176-0.53929 0.87825-0.52479 0.41754
 -11  -3  14    1.74    1.57   0-0.72025-0.04090-0.53647 0.28147-0.52241 0.94702
 -11  -2  13    2.71    1.64   0-0.71301-0.05258-0.54173 0.37158-0.52684 0.91407
 -11  -1  12    1.12    1.53   0-0.71462-0.05541-0.54057 0.45527-0.52586 0.87572
 -11   1   9   25.10    1.52   0-0.71443-0.06893-0.54070 0.62511-0.52598 0.76376
 -11   2   7   17.71    1.37   0-0.71659-0.07566-0.53914 0.70841-0.52467 0.68775
 -11   4   1    6.46    1.28   0-0.72175-0.09716-0.53537 0.87437-0.52148 0.46050
 -10  -3  14    2.66    1.43   0-0.72002 0.03368-0.53664 0.28166-0.52256 0.95612
 -10  -2  13   -1.12    1.50   0-0.71183 0.02105-0.54257 0.37244-0.52755 0.92373
 -10  -1  12   17.36    1.50   0-0.71327 0.01804-0.54154 0.45627-0.52668 0.88548
 -10   1   9   40.30    1.47   0-0.71215 0.00360-0.54234 0.62678-0.52736 0.77408
 -10   2   7   14.55    1.34   0-0.71386-0.00359-0.54112 0.71041-0.52633 0.69834
 -10   4   1    1.39    1.40   0-0.71742-0.02669-0.53854 0.87758-0.52416 0.47210
 -10   5  -5    5.77    1.57   0-0.71470-0.05607-0.54051 0.96446-0.52581 0.24968
  -9  -2  13    1.34    1.48   0-0.71707 0.10110-0.53879 0.36869-0.52437 0.92950
  -9  -1  12    3.75    1.35   0-0.71803 0.09761-0.53810 0.45286-0.52378 0.89154
  -9   1   9    3.16    1.45   0-0.71549 0.08173-0.53994 0.62442-0.52534 0.78101
  -9   2   7   43.48    1.42   0-0.71657 0.07393-0.53916 0.70850-0.52468 0.70564
  -9   4   1    5.25    1.17   0-0.71833 0.04902-0.53788 0.87697-0.52360 0.48047
  -9   5  -5   33.76    1.62   0-0.71315 0.01718-0.54162 0.96563-0.52676 0.25953
  -8  -4  14    7.79    1.48   0-0.71419 0.17749-0.54088 0.20105-0.52613 0.97764
  -8   3   4    7.57    1.43   0-0.71466 0.13350-0.54054 0.79480-0.52584 0.60369
  -8   5  -5    3.38    1.40   0-0.71839 0.09723-0.53784 0.96191-0.52356 0.26526
  -7  -6  14   14.12    1.81   0-0.70681 0.24497-0.54614 0.03654-0.53055 0.99111
  -7  -3  13    4.64    1.34   0-0.71516 0.24885-0.54018 0.28524-0.52554 0.94862
  -7   0  10    2.17    1.14   0-0.72173 0.24206-0.53539 0.53508-0.52149 0.83244
  -7   4   0  126.85    1.54   0-0.71929 0.19517-0.53718 0.87639-0.52301 0.46039
  -7   5  -7   52.86    1.66   0-0.70714 0.15192-0.54590 0.97005-0.53036 0.20626
  -7   5  -6   20.11    1.46   0-0.71925 0.16848-0.53721 0.96135-0.52303 0.23629
  -6  -8  13    8.50    2.62   0-0.67971 0.28830-0.56448-0.11494-0.54593 0.97817
  -6   4  -1   10.46    1.15   0-0.72024 0.26651-0.53649 0.87576-0.52242 0.43138
  -6   5 -15    7.15    1.81   0-0.69442 0.17850-0.55470 0.97902-0.53775-0.07632
  -6   5  -9   51.50    1.77   0-0.70891 0.21964-0.54465 0.96889-0.52931 0.13941
  -4   3   0   76.57    1.78   0-0.71602 0.41644-0.53956 0.79405-0.52501 0.48920
  -4   4  -5   54.58    1.88   0-0.70931 0.38752-0.54437 0.88380-0.52907 0.30645
  -3  -4  10   23.82    2.06   0-0.69066 0.51048-0.55724 0.21748-0.53988 0.88677
  -3   0   6   23.05    1.78   0-0.71889 0.52086-0.53747 0.53732-0.52325 0.72059
  -3   1   4  852.32    3.73   0-0.71400 0.50708-0.54101 0.62576-0.52624 0.64884
  -3   3  -2  330.86    2.68   0-0.71498 0.48138-0.54031 0.79488-0.52565 0.42406
  -3   4  -9   15.18    1.83   0-0.69399 0.42930-0.55500 0.89453-0.53800 0.17485
  -2 -10   8   24.50    2.70   0-0.70522 0.59119-0.54725-0.30211-0.53149 0.81285
  -2  -1   6   80.52    2.18   0-0.71829 0.59516-0.53791 0.45290-0.52362 0.72994
  -1  -7   8   19.51    2.65   0-0.68986 0.65064-0.55778-0.03673-0.54033 0.83053
  -1   3 -19   13.01    2.60   0-0.68578 0.52648-0.56049 0.81537-0.54260-0.17648
   0 -11   3    7.64    1.70   0-0.71941 0.73307-0.53709-0.39731-0.52293 0.63535
   0   2 -21    6.49    1.77   0-0.70953 0.61629-0.54421 0.71426-0.52893-0.25603
   1 -10   2   11.70    1.69   0-0.71292 0.79703-0.54179-0.30764-0.52690 0.61085
   1  -9   3    1.58    1.61   0-0.71121 0.79973-0.54301-0.22144-0.52793 0.64923
   1  -6   4   37.16    1.79   0-0.70873 0.80157-0.54478 0.03522-0.52941 0.68800
   1  -2   1  366.12    3.74   0-0.71623 0.79563-0.53941 0.36960-0.52489 0.57125
   1   1  -7  278.59    3.45   0-0.71315 0.75697-0.54163 0.62664-0.52676 0.27407
   2 -11  -3    1.65    1.63   0-0.71957 0.85650-0.53697-0.39751-0.52283 0.42881
   2 -10  -1    0.97    1.53   0-0.71372 0.85947-0.54121-0.30825-0.52641 0.50715
   2  -9   0   19.47    1.50   0-0.71796 0.86811-0.53815-0.22633-0.52383 0.54193
   2  -7   1   42.74    1.54   0-0.72357 0.87809-0.53403-0.06050-0.52035 0.57578
   2  -5   1  292.68    2.41   0-0.71427 0.86871-0.54082 0.11621-0.52608 0.58146
   2   0 -21   13.56    1.62   0-0.71468 0.77135-0.54052 0.54078-0.52583-0.24137
   3 -10  -6    8.92    1.36   0-0.72557 0.92412-0.53254-0.31698-0.51909 0.32179
   3  -9  -4    2.14    1.39   0-0.72167 0.92904-0.53543-0.22907-0.52153 0.39901
   3  -8  -3   53.80    1.52   0-0.72204 0.93381-0.53516-0.14436-0.52130 0.43615
   3  -3  -5   52.78    1.48   0-0.72410 0.92679-0.53364 0.27896-0.52002 0.36000
   3  -2 -22    7.26    1.44   0-0.72324 0.85050-0.53427 0.36465-0.52056-0.27517
   3  -2  -7  322.34    2.42   0-0.71790 0.91168-0.53819 0.36848-0.52386 0.28906
   3  -1 -18    3.45    1.39   0-0.71683 0.86179-0.53897 0.45428-0.52452-0.12159
   3  -1 -17   25.75    1.44   0-0.72251 0.87191-0.53481 0.45011-0.52101-0.08771
   3  -1 -13   30.63    1.22   0-0.72589 0.89303-0.53231 0.44758-0.51889 0.05975
   3  -1 -12   10.30    1.47   0-0.72076 0.89233-0.53610 0.45137-0.52210 0.10035
   4  -9 -12    3.64    1.30   0-0.72576 0.97263-0.53240-0.23215-0.51897 0.10618
   4  -9 -11   11.68    1.57   0-0.72163 0.97292-0.53546-0.22908-0.52156 0.14617
   4  -9 -10    4.70    1.50   0-0.71599 0.97171-0.53958-0.22495-0.52503 0.18706
   4  -8  -9    6.15    1.21   0-0.72380 0.98393-0.53385-0.14568-0.52020 0.21961
   4  -7  -8   76.87    1.43   0-0.72372 0.98823-0.53392-0.06062-0.52026 0.25705
   4  -6  -8   24.27    1.29   0-0.72555 0.99002-0.53256 0.02301-0.51911 0.25589
   4  -5 -22    2.38    1.53   0-0.71768 0.92001-0.53835 0.11381-0.52400-0.26286
   4  -5 -21    5.30    1.36   0-0.72597 0.93275-0.53224 0.10769-0.51884-0.23062
   4  -5  -8    4.20    1.46   0-0.71865 0.98307-0.53765 0.11307-0.52340 0.26018
   4  -4 -20    3.35    1.40   0-0.72130 0.93247-0.53571 0.19614-0.52176-0.19027
   4  -4 -10   44.29    1.35   0-0.72307 0.97858-0.53440 0.19480-0.52066 0.18264
   4  -3 -17    9.31    1.40   0-0.71545 0.93988-0.53997 0.28537-0.52536-0.07445
   4  -3 -16   33.28    1.54   0-0.71792 0.94678-0.53818 0.28357-0.52385-0.03856
   4  -3 -15   25.15    1.50   0-0.71884 0.95213-0.53751 0.28290-0.52329-0.00172
   4  -3 -14  176.93    1.92   0-0.71807 0.95580-0.53807 0.28346-0.52376 0.03614
 -12   0  10    3.33    1.63   0-0.70314-0.15056-0.54870 0.54822-0.53271 0.79890
 -12   2   6    3.02    1.60   0-0.70248-0.16899-0.54917 0.71838-0.53310 0.64990
 -12   3   3   -0.71    1.43   0-0.70074-0.18405-0.55037 0.80444-0.53411 0.53888
 -12   4  -1    3.14    1.72   0-0.70304-0.19954-0.54878 0.88773-0.53277 0.38817
 -11   3   4    2.99    1.20   0-0.71014-0.09543-0.54377 0.79789-0.52857 0.57961
 -11   4   0    1.43    1.31   0-0.70628-0.11706-0.54650 0.88550-0.53086 0.43253
 -10   3   4   -0.17    1.12   0-0.70592-0.02485-0.54676 0.80092-0.53108 0.59105
 -10   4   0   11.18    1.42   0-0.70028-0.04826-0.55069 0.88972-0.53438 0.44497
 -10   5  -7   34.23    1.58   0-0.69693-0.08273-0.55299 0.97696-0.53631 0.18547
 -10   5  -6    2.36    1.49   0-0.70529-0.06993-0.54720 0.97117-0.53145 0.21796
  -9  -4  14    2.05    1.48   0-0.70001 0.08849-0.55087 0.21102-0.53454 0.97708
  -9   3   4   32.87    1.22   0-0.70698 0.05101-0.54601 0.80022-0.53045 0.59936
  -9   4   0    2.26    1.33   0-0.69945 0.02571-0.55126 0.89035-0.53486 0.45438
  -9   5  -6    5.74    1.51   0-0.70245 0.00204-0.54919 0.97320-0.53312 0.22854
  -8   0  10    5.70    1.44   0-0.70306 0.14858-0.54876 0.54841-0.53276 0.83474
  -8   4   0   33.39    1.46   0-0.70518 0.10625-0.54728 0.88642-0.53151 0.45996
  -8   5  -7   35.98    1.61   0-0.69547 0.06544-0.55398 0.97807-0.53715 0.20413
  -8   5  -6    7.48    1.42   0-0.70639 0.08080-0.54643 0.97051-0.53080 0.23514
  -7  -2  12   42.13    1.57   0-0.70480 0.23404-0.54755 0.37749-0.53174 0.91744
  -7  -1  11   24.37    1.22   0-0.70769 0.23248-0.54551 0.46033-0.53003 0.87835
  -7   1   8  110.61    1.55   0-0.70817 0.21961-0.54518 0.62973-0.52975 0.76596
  -7   2   6   67.97    1.41   0-0.71152 0.21408-0.54279 0.71223-0.52774 0.68924
  -7   3   3    6.22    1.44   0-0.70255 0.19178-0.54912 0.80343-0.53306 0.58249
  -7   5 -17    2.54    2.05   0-0.69126 0.09162-0.55684 0.98113-0.53954-0.15816
  -7   5  -8   -0.23    1.49   0-0.69627 0.13662-0.55344 0.97760-0.53669 0.17524
  -6   0   9   37.66    1.29   0-0.70679 0.29752-0.54615 0.54587-0.53057 0.81311
  -6   2   5   95.46    1.72   0-0.70195 0.27490-0.54953 0.71901-0.53341 0.66650
  -6   5 -14    2.16    1.73   0-0.68948 0.17800-0.55803 0.98234-0.54054-0.03616
  -6   5 -13    7.88    1.73   0-0.68802 0.18099-0.55900 0.98329-0.54135 0.00201
  -6   5 -12    4.21    1.61   0-0.68960 0.18701-0.55795 0.98223-0.54047 0.03850
  -6   5 -11   14.40    1.72   0-0.69382 0.19567-0.55511 0.97937-0.53809 0.07348
  -6   5 -10   10.06    1.45   0-0.70035 0.20665-0.55064 0.97488-0.53434 0.10708
  -5  -4  12   53.78    1.80   0-0.69664 0.37560-0.55319 0.21340-0.53648 0.94017
  -5   4  -3   68.02    1.59   0-0.70700 0.31924-0.54600 0.88534-0.53044 0.37361
  -4   2   3  160.86    1.85   0-0.71050 0.42425-0.54352 0.71311-0.52835 0.60463
  -2  -3   8  162.78    3.22   0-0.68368 0.56948-0.56188 0.30705-0.54376 0.82486
  -2   3 -23    7.16    3.31   0-0.67062 0.41865-0.57031 0.82519-0.55081-0.32670
  -2   3  -5   18.38    2.05   0-0.69978 0.52774-0.55103 0.80569-0.53467 0.32992
  -1   1   0  769.01    5.70   0-0.70517 0.63025-0.54729 0.63215-0.53152 0.52256
  -1   2 -25    0.45    2.21   0-0.68812 0.50220-0.55894 0.72898-0.54130-0.40212
   0  -8   6   26.09    1.99   0-0.69464 0.72149-0.55455-0.12491-0.53762 0.76208
   0  -5   6    0.83    2.00   0-0.69147 0.71823-0.55670 0.13207-0.53942 0.76377
   1 -11   1    9.57    1.83   0-0.70217 0.78187-0.54938-0.38504-0.53328 0.57987
   1  -7   4   16.19    1.62   0-0.70710 0.79998-0.54593-0.04859-0.53038 0.68900
   1   0 -26    1.31    1.79   0-0.70039 0.65993-0.55061 0.55088-0.53432-0.42876
   1   1 -22    0.98    1.57   0-0.70569 0.68295-0.54692 0.63209-0.53122-0.28226
   2 -11  -2    5.31    1.71   0-0.70014 0.84147-0.55079-0.38367-0.53446 0.47783
   2  -8   1   56.65    1.54   0-0.70939 0.86394-0.54431-0.13518-0.52902 0.58448
   2  -2  -2   39.80    2.03   0-0.70449 0.84550-0.54776 0.37800-0.53192 0.47510
   2  -1 -25    5.97    1.59   0-0.70814 0.74709-0.54520 0.46054-0.52976-0.38705
   2   0 -22    0.20    1.62   0-0.69942 0.75164-0.55128 0.55155-0.53488-0.26971
   2   0  -8 1230.42    4.48   0-0.71286 0.82720-0.54183 0.54197-0.52693 0.24580
   3 -10  -5   -1.14    1.30   0-0.71236 0.91532-0.54219-0.30731-0.52724 0.36734
   3  -9  -3   15.55    1.50   0-0.70312 0.91490-0.54872-0.21577-0.53273 0.44760
   3  -7  -2  260.50    2.04   0-0.71023 0.92638-0.54371-0.05081-0.52851 0.48074
   3  -6  -2   29.58    1.25   0-0.71142 0.92753-0.54286 0.03331-0.52780 0.48000
   3  -4  -3   30.97    1.63   0-0.70621 0.91780-0.54656 0.20693-0.53091 0.44568
   3  -3 -25    3.95    1.34   0-0.71322 0.82719-0.54158 0.28700-0.52672-0.38124
   3  -2 -23    2.49    1.40   0-0.71067 0.83348-0.54340 0.37379-0.52825-0.30487
   3  -1 -20    9.31    1.40   0-0.70053 0.83660-0.55051 0.46584-0.53423-0.18667
   3  -1 -19   15.05    1.41   0-0.70948 0.85000-0.54424 0.45956-0.52896-0.15454
   3  -1 -11  159.57    1.77   0-0.71252 0.88852-0.54208 0.45734-0.52714 0.14278
   4  -9  -9    1.37    1.45   0-0.70869 0.96883-0.54481-0.21972-0.52944 0.22886
   4  -8  -8    1.46    1.17   0-0.71475 0.97929-0.54047-0.13905-0.52579 0.26260
   4  -8  -7    5.83    1.36   0-0.70357 0.97253-0.54841-0.13111-0.53246 0.30668
   4  -7  -7    5.44    1.20   0-0.71221 0.98114-0.54230-0.05223-0.52732 0.30152
   4  -6  -7   14.67    1.23   0-0.71327 0.98216-0.54154 0.03199-0.52668 0.30087
   4  -5  -7   47.38    1.57   0-0.70498 0.97382-0.54742 0.12285-0.53163 0.30581
   4  -4 -22   17.64    1.48   0-0.70493 0.90721-0.54745 0.20790-0.53166-0.25518
   4  -4 -21    2.14    1.25   0-0.71369 0.92042-0.54124 0.20168-0.52643-0.22301
   4  -4  -9   55.95    1.37   0-0.71311 0.97305-0.54165 0.20206-0.52678 0.22615
   4  -3 -19    3.58    1.40   0-0.70621 0.92176-0.54655 0.29197-0.53091-0.14371
   4  -3 -18   53.01    1.33   0-0.71153 0.93151-0.54279 0.28820-0.52774-0.10947
   4  -3 -13   31.74    1.35   0-0.71547 0.95764-0.53995 0.28534-0.52535 0.07513
   4  -3 -12   36.28    1.32   0-0.71085 0.95744-0.54327 0.28866-0.52815 0.11533
   4  -3 -11   70.05    1.60   0-0.70395 0.95497-0.54814 0.29352-0.53224 0.15682
 -12  -2  12    5.63    1.60   0-0.68758-0.15723-0.55930 0.38911-0.54160 0.88251
 -12  -1  11    5.64    1.58   0-0.69163-0.15762-0.55659 0.47125-0.53933 0.84288
 -12   1   8    6.30    1.30   0-0.69714-0.16544-0.55285 0.63721-0.53619 0.72768
 -11   0  10   25.47    1.32   0-0.69503-0.08387-0.55428 0.55383-0.53740 0.81253
 -11   1   8    2.88    1.32   0-0.68805-0.09973-0.55898 0.64338-0.54134 0.74176
 -11   2   6    0.39    1.15   0-0.69330-0.10337-0.55546 0.72471-0.53838 0.66411
 -11   3   3   -0.12    1.45   0-0.69044-0.11956-0.55739 0.81150-0.54000 0.55369
 -11   4  -1    1.41    1.50   0-0.69134-0.13644-0.55678 0.89577-0.53949 0.40381
 -10  -4  14    3.22    1.50   0-0.69525 0.00892-0.55413 0.21427-0.53727 0.97085
 -10   0  10    0.34    1.38   0-0.69147-0.01263-0.55670 0.55627-0.53942 0.82350
 -10   2   6    4.57    1.30   0-0.68836-0.03351-0.55878 0.72807-0.54117 0.67583
 -10   5  -9   10.95    1.63   0-0.68383-0.10471-0.56178 0.98576-0.54368 0.11813
 -10   5  -8    1.22    1.63   0-0.68974-0.09436-0.55786 0.98183-0.54039 0.15220
  -9   0  10   23.11    1.28   0-0.69363 0.06434-0.55524 0.55485-0.53820 0.83122
  -9   2   6   22.48    1.40   0-0.68874 0.04167-0.55852 0.72786-0.54095 0.68456
  -9   5  -8   12.03    1.43   0-0.68440-0.02488-0.56140 0.98543-0.54336 0.16408
  -9   5  -7    2.33    1.42   0-0.69282-0.01203-0.55578 0.97981-0.53866 0.19673
  -8  -7  14    9.97    2.07   0-0.67629 0.13962-0.56669-0.02782-0.54778 0.99940
  -8  -6  14    1.43    1.73   0-0.67847 0.14179-0.56528 0.05567-0.54661 0.99818
  -8  -5  14    0.66    1.50   0-0.69213 0.15544-0.55625 0.13153-0.53905 0.99059
  -8  -3  13    1.05    1.46   0-0.69264 0.15151-0.55590 0.30094-0.53876 0.95287
  -8  -1  11   63.26    1.63   0-0.68882 0.13879-0.55847 0.47325-0.54091 0.88026
  -8   1   8    0.89    1.41   0-0.69166 0.12830-0.55656 0.64107-0.53931 0.76657
  -8   2   6   28.15    1.32   0-0.69586 0.12360-0.55372 0.72310-0.53693 0.68947
  -8   3   3   25.69    1.55   0-0.68865 0.10307-0.55858 0.81284-0.54100 0.58149
  -8   5  -8    8.96    1.53   0-0.68580 0.05133-0.56048 0.98457-0.54259 0.17222
  -7   4  -1   10.35    1.20   0-0.69704 0.16849-0.55292 0.89212-0.53625 0.43627
  -7   5 -16    4.37    1.88   0-0.68020 0.08501-0.56415 0.98842-0.54566-0.11467
  -7   5 -15    6.33    1.90   0-0.67293 0.08218-0.56885 0.99309-0.54958-0.07339
  -7   5  -9   17.54    1.48   0-0.68684 0.12275-0.55979 0.98395-0.54201 0.14320
  -6  -5  13    9.00    1.62   0-0.68666 0.29522-0.55991 0.13521-0.54211 0.97422
  -6  -3  12   31.97    1.59   0-0.68969 0.29379-0.55789 0.30297-0.54042 0.93511
  -6  -1  10   21.73    1.45   0-0.68756 0.28275-0.55931 0.47416-0.54161 0.86153
  -6   1   7   16.45    1.22   0-0.69460 0.27645-0.55458 0.63918-0.53765 0.74546
  -6   3   2   46.45    1.27   0-0.69629 0.25591-0.55343 0.80780-0.53668 0.55770
  -6   4  -2   48.28    1.28   0-0.69633 0.23817-0.55340 0.89268-0.53666 0.40826
  -5   0   8   10.21    1.27   0-0.69789 0.35903-0.55233 0.55210-0.53576 0.78990
  -5   2   4   13.07    1.34   0-0.70006 0.34341-0.55084 0.72038-0.53451 0.63919
  -5   3   1  280.97    2.04   0-0.69901 0.32903-0.55156 0.80599-0.53511 0.52772
  -4  -4  11   27.34    1.76   0-0.68412 0.43350-0.56159 0.22181-0.54352 0.91881
  -4   0   7    1.52    1.31   0-0.69921 0.43076-0.55143 0.55123-0.53500 0.76074
  -4   1   5  128.56    2.04   0-0.69130 0.41396-0.55681 0.64150-0.53952 0.69052
  -4   4  -6   64.98    1.95   0-0.68263 0.35640-0.56257 0.90200-0.54434 0.28436
  -3   4 -10  251.83    3.01   0-0.66994 0.40082-0.57074 0.91028-0.55116 0.15065
  -2  -9   9   17.56    3.34   0-0.65054 0.54089-0.58268-0.18171-0.56109 0.87976
  -2  -5   9   12.20    3.01   0-0.58913 0.47940-0.61644 0.19177-0.58884 0.90735
  -2  -2   7  191.53    3.03   0-0.68107 0.56240-0.56359 0.39367-0.54519 0.78890
  -2   1   2  116.81    2.63   0-0.69212 0.55120-0.55626 0.64106-0.53905 0.59587
   0   2 -22    3.16    1.75   0-0.68051 0.58281-0.56396 0.73401-0.54550-0.27685
   1  -8   4   21.36    1.68   0-0.69004 0.78295-0.55765-0.12182-0.54022 0.69888
   1  -5   4   21.89    1.90   0-0.68531 0.77811-0.56081 0.13619-0.54286 0.70142
   1   0  -3    3.06    2.64   0-0.69527 0.75687-0.55412 0.55418-0.53726 0.43409
   1   1 -23   10.11    1.62   0-0.68350 0.65632-0.56200 0.64717-0.54386-0.30700
   2 -10   0   26.83    1.73   0-0.68711 0.83727-0.55961-0.28983-0.54187 0.55999
   2  -9   1   10.56    1.58   0-0.68622 0.84078-0.56020-0.20426-0.54236 0.59784
   2  -1 -26    7.19    1.79   0-0.68841 0.72290-0.55875 0.47410-0.54114-0.41306
   2  -1  -4  876.70    4.19   0-0.69439 0.82649-0.55472 0.46990-0.53777 0.40617
   3 -10  -4    1.98    1.60   0-0.69648 0.90386-0.55330-0.29619-0.53657 0.41407
   3  -8  -2   18.92    1.44   0-0.69954 0.91571-0.55120-0.12830-0.53481 0.48706
   3  -5  -2   28.86    1.28   0-0.70015 0.91621-0.55078 0.12619-0.53445 0.48663
   3  -3  -4   22.54    1.63   0-0.69556 0.90268-0.55392 0.29925-0.53710 0.41447
   3  -2 -24    1.61    1.60   0-0.69676 0.81512-0.55311 0.38350-0.53641-0.33411
   3  -2  -6   12.52    1.70   0-0.69380 0.89201-0.55512 0.38540-0.53810 0.34069
   3  -1 -21   16.38    1.46   0-0.69001 0.82164-0.55767 0.47301-0.54024-0.21806
   3  -1 -10  117.72    1.72   0-0.70062 0.88105-0.55045 0.46570-0.53418 0.18721
   4 -10 -10    1.33    1.70   0-0.69563 0.95136-0.55388-0.29566-0.53706 0.19909
   4  -9  -8   -0.29    1.27   0-0.69954 0.96411-0.55120-0.21332-0.53481 0.27164
   4  -8  -6   17.40    1.42   0-0.68998 0.96336-0.55770-0.12181-0.54026 0.35188
   4  -7  -6   37.65    1.30   0-0.69813 0.97149-0.55216-0.04236-0.53562 0.34722
   4  -6  -6   38.37    1.34   0-0.69818 0.97149-0.55214 0.04259-0.53560 0.34718
   4  -4 -23    7.98    1.63   0-0.69501 0.89284-0.55430 0.21476-0.53741-0.28683
   4  -4  -8   58.82    1.36   0-0.70036 0.96472-0.55063 0.21104-0.53433 0.27110
   4  -3 -21   11.05    1.43   0-0.69161 0.89826-0.55660 0.30203-0.53934-0.21007
   4  -3 -20    5.02    1.13   0-0.69956 0.91066-0.55118 0.29661-0.53480-0.17722
   4  -3 -10   55.52    1.54   0-0.69449 0.94994-0.55466 0.30003-0.53771 0.19969
 -12   0   9   18.22    1.60   0-0.67629-0.18183-0.56669 0.56619-0.54778 0.77661
 -12   2   5    0.60    1.32   0-0.68136-0.19453-0.56340 0.73260-0.54503 0.62447
 -12   3   2    1.58    1.26   0-0.68325-0.20597-0.56216 0.81623-0.54400 0.51141
 -11  -3  13   12.03    1.38   0-0.68291-0.08266-0.56239 0.30736-0.54419 0.93142
 -11  -2  12   10.21    1.61   0-0.67827-0.09174-0.56541 0.39524-0.54671 0.89657
 -11  -1  11    6.68    1.28   0-0.68264-0.09181-0.56256 0.47725-0.54433 0.85682
 -11   4  -2   10.23    1.53   0-0.67703-0.15518-0.56621 0.90520-0.54738 0.37435
 -10  -5  14    0.73    1.63   0-0.67601-0.01031-0.56687 0.14212-0.54793 0.98154
 -10  -3  13   10.67    1.58   0-0.67897-0.01179-0.56496 0.30995-0.54633 0.94252
 -10  -2  12    7.66    1.44   0-0.67371-0.02150-0.56835 0.39820-0.54917 0.90797
 -10  -1  11   16.14    1.52   0-0.67826-0.02139-0.56542 0.48013-0.54672 0.86816
 -10   1   8    5.25    1.18   0-0.68330-0.02968-0.56213 0.64656-0.54397 0.75333
 -10   3   3    1.04    1.10   0-0.68421-0.05098-0.56153 0.81568-0.54347 0.56608
 -10   4  -1    2.32    1.22   0-0.68362-0.06936-0.56192 0.90096-0.54379 0.41703
  -9  -5  14    1.41    1.57   0-0.67908 0.06758-0.56489 0.14015-0.54628 0.98884
  -9  -3  13   -0.94    1.40   0-0.68153 0.06558-0.56329 0.30830-0.54494 0.95009
  -9  -2  12    4.69    1.40   0-0.67526 0.05487-0.56735 0.39723-0.54833 0.91610
  -9  -1  11   17.69    1.39   0-0.67975 0.05491-0.56445 0.47919-0.54591 0.87630
  -9   1   8   15.00    1.23   0-0.68401 0.04583-0.56166 0.64613-0.54358 0.76189
  -9   3   3   -1.12    1.14   0-0.68315 0.02276-0.56223 0.81643-0.54405 0.57560
  -9   4  -1    5.66    1.15   0-0.68095 0.00278-0.56367 0.90276-0.54526 0.42742
  -9   5 -11    5.45    1.74   0-0.66776-0.05485-0.57212 0.99618-0.55231 0.06096
  -9   5 -10    0.41    1.55   0-0.67174-0.04643-0.56960 0.99365-0.55021 0.09622
  -9   5  -9   14.87    1.63   0-0.67733-0.03639-0.56602 0.99006-0.54722 0.13058
  -8  -2  12    3.28    1.17   0-0.68478 0.13921-0.56115 0.39106-0.54315 0.91988
  -8   4  -1    3.27    1.15   0-0.68478 0.08142-0.56115 0.90030-0.54315 0.43424
  -8   5 -15    0.19    1.86   0-0.66696 0.00138-0.57262 0.99680-0.55273-0.07914
  -8   5 -10    5.84    1.71   0-0.67082 0.02747-0.57019 0.99429-0.55070 0.10561
  -8   5  -9    1.69    1.48   0-0.67753 0.03862-0.56589 0.98999-0.54711 0.13939
  -7  -4  13   24.40    1.55   0-0.67906 0.21277-0.56490 0.22507-0.54629 0.96939
  -7   0   9    3.46    1.41   0-0.67945 0.19536-0.56465 0.56433-0.54608 0.81965
  -7   2   5  113.47    1.73   0-0.67792 0.17605-0.56564 0.73506-0.54690 0.67104
  -7   4  -2   27.50    1.45   0-0.67498 0.14201-0.56753 0.90674-0.54848 0.41115
  -7   5 -14    1.68    1.78   0-0.66893 0.08263-0.57138 0.99561-0.55169-0.03392
  -7   5 -13   20.65    1.87   0-0.66784 0.08598-0.57207 0.99628-0.55227 0.00402
  -7   5 -12    1.22    1.67   0-0.66934 0.09193-0.57112 0.99532-0.55148 0.04059
  -7   5 -11   22.79    1.70   0-0.67316 0.10019-0.56869 0.99288-0.54945 0.07592
  -7   5 -10    7.52    1.51   0-0.67907 0.11054-0.56489 0.98906-0.54628 0.11011
  -6  -7  13    2.56    1.94   0-0.66084 0.26943-0.57642-0.01809-0.55589 0.98807
  -6  -6  13    2.91    1.76   0-0.66613 0.27471-0.57314 0.06353-0.55316 0.98530
  -6  -2  11  118.04    1.76   0-0.68092 0.28057-0.56369 0.39365-0.54527 0.90257
  -6   4  -3   49.88    1.43   0-0.67251 0.20992-0.56911 0.90838-0.54980 0.38404
  -5   1   6  334.78    2.14   0-0.68755 0.33980-0.55932 0.64396-0.54162 0.72102
  -5   4  -4   24.12    1.48   0-0.68149 0.28930-0.56332 0.90266-0.54496 0.35078
  -4   3  -1   88.46    1.89   0-0.67714 0.37313-0.56614 0.82064-0.54732 0.47415
  -4   4 -20    4.45    2.99   0-0.59694 0.20852-0.61246 0.95204-0.58560-0.19753
  -3  -1   7   62.89    1.89   0-0.67347 0.47991-0.56850 0.48345-0.54929 0.78401
  -3   2   1  541.61    2.93   0-0.68729 0.46704-0.55949 0.72914-0.54176 0.55226
  -2   0   4   50.78    2.27   0-0.67709 0.54506-0.56618 0.56607-0.54735 0.67892
  -2   2  -1  596.61    3.76   0-0.68189 0.52763-0.56306 0.73278-0.54475 0.48946
  -1 -11   6    6.35    2.25   0-0.66257 0.61457-0.57536-0.35898-0.55500 0.77059
  -1  -8   8    3.41    2.38   0-0.65600 0.61680-0.57939-0.10006-0.55835 0.84858
  -1  -1   4   65.09    3.09   0-0.66946 0.61234-0.57105 0.48608-0.55142 0.69196
  -1   3 -20   36.13    3.14   0-0.63788 0.47413-0.59012 0.84500-0.56724-0.18921
   0 -11   4    1.06    1.84   0-0.67543 0.69348-0.56725-0.36712-0.54825 0.69804
   0 -10   5    1.35    1.73   0-0.67731 0.69977-0.56603-0.28336-0.54723 0.73437
   1 -10   3    8.84    1.69   0-0.67283 0.76135-0.56891-0.28051-0.54963 0.67096
   2 -11  -1   -0.07    1.46   0-0.67682 0.82257-0.56635-0.36809-0.54750 0.52826
   2  -7   2    0.70    1.42   0-0.68087 0.83979-0.56372-0.03079-0.54530 0.63812
   2  -6   2   15.75    1.58   0-0.67871 0.83760-0.56512 0.05557-0.54647 0.63926
   2  -4   1   60.90    1.78   0-0.67698 0.83136-0.56625 0.22659-0.54741 0.60277
   2   0 -23   -0.08    1.49   0-0.68241 0.73018-0.56271 0.56299-0.54446-0.29752
   2   0  -7    0.10    1.72   0-0.67995 0.79871-0.56432 0.56445-0.54580 0.30205
   3 -10  -3   -0.65    1.42   0-0.67752 0.88932-0.56590-0.28358-0.54712 0.46202
   3  -9  -2   19.54    1.61   0-0.68089 0.89708-0.56371-0.20077-0.54529 0.49756
   3  -7  -1   50.97    1.57   0-0.68163 0.90219-0.56322-0.03129-0.54488 0.53450
   3  -6  -1   34.48    1.47   0-0.68006 0.90059-0.56425 0.05470-0.54574 0.53533
   3  -2 -25   10.10    1.68   0-0.68145 0.79535-0.56334 0.39375-0.54498-0.36294
   3  -1 -22   11.10    1.54   0-0.67794 0.80512-0.56562 0.48097-0.54689-0.24880
   3  -1  -9   54.28    1.46   0-0.68437 0.86923-0.56142 0.47667-0.54338 0.23380
   4 -10  -9    1.45    1.38   0-0.68799 0.94815-0.55902-0.29050-0.54137 0.24082
   4 -10  -8    5.99    1.53   0-0.67853 0.94311-0.56524-0.28427-0.54657 0.28342
   4  -9  -7   13.22    1.32   0-0.68835 0.95734-0.55879-0.20572-0.54117 0.31541
   4  -7  -5    2.21    1.46   0-0.68113 0.95890-0.56355-0.03096-0.54516 0.39416
   4  -6  -5    7.89    1.46   0-0.67985 0.95758-0.56438 0.05485-0.54586 0.39483
   4  -5  -6    5.80    1.23   0-0.68813 0.96139-0.55893 0.13437-0.54130 0.35287
   4  -4  -7    0.83    1.14   0-0.68439 0.95318-0.56141 0.22181-0.54337 0.31753
   4  -3 -22    2.74    1.55   0-0.68237 0.88458-0.56274 0.30818-0.54448-0.24233
   4  -3  -9   38.37    1.51   0-0.68210 0.94198-0.56291 0.30829-0.54463 0.24400
   4  -2 -17   33.89    1.55   0-0.67993 0.90428-0.56433 0.39471-0.54581-0.05398
   4  -2 -16   71.93    1.67   0-0.68174 0.91053-0.56315 0.39352-0.54482-0.01757
   4  -2 -15  151.81    1.86   0-0.68171 0.91493-0.56317 0.39354-0.54484 0.01984
   4  -2 -14   16.36    1.43   0-0.67966 0.91732-0.56451 0.39487-0.54596 0.05836
   5  -8 -16    0.26    1.75   0-0.68117 0.98516-0.56353-0.11600-0.54514-0.00835
   5  -8 -15   12.93    1.73   0-0.68084 0.98927-0.56374-0.11579-0.54532 0.02924
   5  -8 -14    2.42    1.49   0-0.67923 0.99209-0.56479-0.11473-0.54619 0.06753
   5  -7 -19    0.39    1.61   0-0.68031 0.97095-0.56409-0.03044-0.54561-0.12011
   5  -7 -18    8.84    1.61   0-0.68367 0.97875-0.56189-0.03264-0.54377-0.08454
   5  -7 -17    1.87    1.39   0-0.68588 0.98540-0.56043-0.03410-0.54255-0.04835
   5  -7 -16   11.14    1.41   0-0.68690 0.99086-0.55975-0.03477-0.54198-0.01151
   5  -7 -15    2.55    1.30   0-0.68666 0.99506-0.55991-0.03462-0.54211 0.02603
   5  -7 -14   18.18    1.25   0-0.68510 0.99793-0.56094-0.03358-0.54298 0.06430
   5  -7 -13   15.32    1.49   0-0.68212 0.99938-0.56291-0.03162-0.54462 0.10335
   5  -6 -19    0.45    1.44   0-0.67941 0.97001-0.56467 0.05515-0.54610-0.11961
   5  -6 -18    3.86    1.41   0-0.68293 0.97797-0.56237 0.05285-0.54417-0.08413
   5  -6 -17    0.84    1.22   0-0.68525 0.98473-0.56084 0.05132-0.54290-0.04800
   5  -6 -16    5.00    1.24   0-0.68631 0.99023-0.56014 0.05061-0.54231-0.01118
   5  -6 -15   23.77    1.23   0-0.68605 0.99441-0.56031 0.05079-0.54245 0.02637
   5  -6 -14    4.36    1.10   0-0.68439 0.99717-0.56141 0.05189-0.54337 0.06470
   5  -6 -13    7.98    1.40   0-0.68121 0.99843-0.56350 0.05397-0.54511 0.10384
   5  -5 -16   19.46    1.39   0-0.67830 0.98217-0.56539 0.14086-0.54670-0.00679
 -12  -1  10    2.96    1.57   0-0.66212-0.19155-0.57563 0.49028-0.55523 0.82142
 -12   1   7   46.97    1.44   0-0.67301-0.19399-0.56879 0.65314-0.54954 0.70367
 -12   3   1    8.64    1.45   0-0.66622-0.22744-0.57308 0.82715-0.55311 0.48318
 -11   0   9    1.45    1.52   0-0.66554-0.11778-0.57351 0.57304-0.55347 0.79124
 -11   1   7    0.29    1.37   0-0.66148-0.13072-0.57603 0.66041-0.55556 0.71863
 -11   2   5   18.44    1.19   0-0.67002-0.13108-0.57069 0.73993-0.55112 0.63949
 -11   3   2    7.66    1.20   0-0.67102-0.14341-0.57006 0.82416-0.55059 0.52693
 -11   4  -3    1.98    1.53   0-0.66345-0.17319-0.57481 0.91380-0.55455 0.34416
 -10   2   5    4.24    1.27   0-0.66271-0.06359-0.57527 0.74455-0.55493 0.65224
 -10   3   2   19.19    1.39   0-0.66270-0.07693-0.57528 0.82943-0.55494 0.54020
 -10   4  -2   12.49    1.43   0-0.66755-0.08986-0.57225 0.91128-0.55242 0.38830
  -9  -6  14    8.22    1.68   0-0.66589 0.05440-0.57329 0.06366-0.55328 0.99588
  -9   4  -2   43.03    1.52   0-0.66298-0.01962-0.57510 0.91419-0.55479 0.39960
  -9   5 -12   -0.91    1.63   0-0.66554-0.06152-0.57351 0.99758-0.55347 0.02476
  -8  -4  13    4.34    1.52   0-0.65843 0.11732-0.57790 0.23805-0.55712 0.97125
  -8   0   9    4.79    1.41   0-0.66414 0.10524-0.57438 0.57401-0.55419 0.81881
  -8   2   5  221.41    1.94   0-0.66495 0.08827-0.57387 0.74325-0.55377 0.66896
  -8   3   2  106.07    1.67   0-0.66244 0.07243-0.57543 0.82968-0.55507 0.55820
  -8   4  -2   10.34    1.41   0-0.66478 0.05699-0.57398 0.91312-0.55386 0.40759
  -8   5 -14   -0.27    1.61   0-0.66311 0.00198-0.57502 0.99919-0.55473-0.03979
  -8   5 -13    6.21    1.58   0-0.66179 0.00511-0.57584 0.99998-0.55540-0.00175
  -8   5 -12    3.46    1.58   0-0.66277 0.01053-0.57523 0.99936-0.55490 0.03510
  -8   5 -11   19.30    1.65   0-0.66584 0.01805-0.57332 0.99744-0.55331 0.07087
  -7  -3  12   31.65    1.62   0-0.65760 0.18686-0.57841 0.32346-0.55755 0.94325
  -7  -1  10    4.99    1.33   0-0.66000 0.18037-0.57694 0.49174-0.55632 0.86727
  -7   1   7   17.96    1.26   0-0.66975 0.17678-0.57086 0.65541-0.55126 0.75011
  -7   3   2    6.75    1.22   0-0.67390 0.15870-0.56822 0.82253-0.54906 0.56114
  -6   2   4   32.96    1.58   0-0.66429 0.23281-0.57429 0.74376-0.55412 0.64984
  -6   3   1   17.39    1.47   0-0.66460 0.21979-0.57410 0.82846-0.55396 0.53761
  -5  -8  12    4.85    2.63   0-0.61800 0.29702-0.60128-0.07815-0.57644 0.98025
  -5  -5  12    3.33    1.55   0-0.65426 0.33324-0.58044 0.15574-0.55923 0.96294
  -5  -3  11   34.55    1.62   0-0.66716 0.34167-0.57249 0.31759-0.55262 0.91891
  -5  -2  10  112.25    1.85   0-0.66045 0.33051-0.57666 0.40665-0.55609 0.88499
  -5  -1   9   39.30    1.32   0-0.67201 0.33762-0.56943 0.48430-0.55007 0.84158
  -5   3   0  351.58    2.38   0-0.66384 0.28943-0.57456 0.82899-0.55435 0.50959
  -4  -1   8   23.51    1.70   0-0.66471 0.40073-0.57403 0.48893-0.55390 0.81701
  -4   2   2   77.20    1.88   0-0.66224 0.37157-0.57556 0.74515-0.55517 0.59408
  -4   4  -7   59.20    1.97   0-0.65625 0.32559-0.57923 0.91867-0.55822 0.26088
  -3  -3   9   90.67    2.33   0-0.64743 0.46279-0.58453 0.32967-0.56262 0.87211
  -3   3  -3  119.45    2.05   0-0.66952 0.43150-0.57101 0.82558-0.55138 0.41242
  -3   4 -16    2.75    2.41   0-0.60647 0.31070-0.60748 0.94708-0.58153-0.04321
  -3   4 -11   77.50    2.33   0-0.64790 0.37434-0.58425 0.92380-0.56239 0.12450
  -1 -10   7    2.28    2.27   0-0.65437 0.61078-0.58038-0.26898-0.55918 0.81210
   0  -9   6    3.06    1.78   0-0.65626 0.68313-0.57922-0.18519-0.55822 0.78270
   0   2 -23    1.14    1.98   0-0.64800 0.54585-0.58419 0.75425-0.56234-0.29739
   1 -11   2    5.99    1.64   0-0.66788 0.75198-0.57204-0.36235-0.55225 0.63622
   1  -9   4    0.76    1.65   0-0.66129 0.75420-0.57615-0.18828-0.55566 0.71434
   1   1 -24    1.35    1.68   0-0.65896 0.62731-0.57758 0.66277-0.55685-0.33139
   2  -8   2   25.72    1.46   0-0.66940 0.82835-0.57109-0.10839-0.55145 0.64429
   2  -3   0  158.93    2.06   0-0.67381 0.82372-0.56828 0.31358-0.54911 0.56707
   2   0 -24    1.01    1.63   0-0.66357 0.70688-0.57473 0.57502-0.55449-0.32488
   2   1 -17   76.69    1.90   0-0.65995 0.73430-0.57697 0.66213-0.55635-0.06125
   2   1 -16   70.10    1.91   0-0.66391 0.74270-0.57452 0.65967-0.55431-0.02590
   2   1 -15   45.73    1.79   0-0.66464 0.74788-0.57407 0.65920-0.55393 0.01111
   2   1 -14    3.11    1.66   0-0.66165 0.74932-0.57592 0.66105-0.55547 0.05004
   3 -11  -4    0.63    1.58   0-0.66507 0.87245-0.57380-0.36067-0.55371 0.43123
   3  -8  -1   32.99    1.46   0-0.67241 0.89300-0.56917-0.11031-0.54986 0.53949
   3  -5  -1   30.42    1.46   0-0.66412 0.88460-0.57439 0.14981-0.55420 0.54377
   3  -4  -2  184.04    2.06   0-0.67108 0.88709-0.57002 0.23040-0.55056 0.50272
   3  -1 -23   -0.18    1.38   0-0.66431 0.78703-0.57428 0.48963-0.55411-0.27898
   4 -10  -7    1.48    1.49   0-0.66704 0.93604-0.57257-0.27693-0.55268 0.32693
   4  -9  -6    3.55    1.23   0-0.67484 0.94825-0.56762-0.19687-0.54856 0.36019
   4  -8  -5   21.86    1.22   0-0.67365 0.95145-0.56838-0.11112-0.54919 0.39821
   4  -5  -5   96.94    1.68   0-0.66760 0.94528-0.57222 0.14766-0.55239 0.40135
   4  -3 -23    4.56    1.48   0-0.67185 0.86960-0.56953 0.31498-0.55015-0.27406
   4  -3  -8  144.60    1.89   0-0.66636 0.93066-0.57299 0.31837-0.55304 0.28980
   4  -2 -20   17.23    1.41   0-0.66455 0.87558-0.57413 0.40453-0.55398-0.15801
   4  -2 -19   32.80    1.46   0-0.67125 0.88672-0.56991 0.40031-0.55047-0.12412
   4  -2 -18   18.56    1.23   0-0.67640 0.89632-0.56662 0.39700-0.54772-0.08947
   4  -2 -13   24.63    1.24   0-0.67540 0.91749-0.56726 0.39762-0.54826 0.09805
   4  -2 -12    1.77    1.41   0-0.66867 0.91519-0.57154 0.40190-0.55183 0.13902
   5  -8 -13    4.98    1.36   0-0.67625 0.99354-0.56671-0.11281-0.54780 0.10654
   5  -8 -12    6.58    1.27   0-0.67181 0.99353-0.56956-0.10996-0.55017 0.14632
   5  -8 -11    8.87    1.41   0-0.66578 0.99193-0.57336-0.10615-0.55334 0.18690
   5  -7 -12   34.77    1.30   0-0.67760 0.99929-0.56584-0.02867-0.54708 0.14322
   5  -7 -11   20.52    1.19   0-0.67142 0.99753-0.56981-0.02471-0.55038 0.18393
   5  -6 -21    3.10    1.69   0-0.66892 0.95063-0.57139 0.06188-0.55170-0.18882
   5  -6 -20    0.75    1.29   0-0.67473 0.96089-0.56769 0.05818-0.54862-0.15450
   5  -6 -12   12.54    1.15   0-0.67640 0.99805-0.56662 0.05709-0.54772 0.14385
   5  -6 -11   41.54    1.39   0-0.66981 0.99589-0.57082 0.06130-0.55123 0.18477
   5  -5 -20    0.72    1.50   0-0.66655 0.95265-0.57288 0.14836-0.55294-0.15016
   5  -5 -19    3.46    1.42   0-0.67140 0.96194-0.56982 0.14530-0.55039-0.11531
   5  -5 -18    4.77    1.22   0-0.67500 0.96999-0.56752 0.14299-0.54847-0.07982
   5  -5 -17   12.22    1.24   0-0.67733 0.97676-0.56602 0.14149-0.54722-0.04366
   5  -5 -15   96.27    1.42   0-0.67785 0.98615-0.56568 0.14115-0.54694 0.03086
   5  -5 -14   10.53    1.14   0-0.67588 0.98861-0.56696 0.14242-0.54800 0.06933
   5  -5 -13   20.97    1.16   0-0.67227 0.98943-0.56927 0.14473-0.54993 0.10866
   5  -5 -12    3.07    1.36   0-0.66687 0.98847-0.57267 0.14814-0.55277 0.14890
 -12  -2  11    1.68    1.53   0-0.65553-0.19370-0.57967 0.40946-0.55859 0.86214
 -12   0   8    2.08    1.50   0-0.64935-0.21319-0.58339 0.58288-0.56167 0.75315
 -12   1   6    4.56    1.54   0-0.64896-0.22246-0.58362 0.66796-0.56187 0.67864
 -12   2   4    1.00    1.32   0-0.66048-0.21984-0.57664 0.74584-0.55607 0.59817
 -12   3   0   26.24    1.64   0-0.64974-0.24835-0.58316 0.83722-0.56148 0.45420
 -11  -4  13    8.15    1.60   0-0.65690-0.10866-0.57884 0.23894-0.55790 0.94515
 -11  -1  10   18.19    1.58   0-0.65016-0.12871-0.58291 0.49758-0.56128 0.83640
 -11   3   1   -0.37    1.41   0-0.65201-0.16684-0.58179 0.83589-0.56035 0.49934
 -11   4  -4    0.99    1.54   0-0.65071-0.19037-0.58258 0.92157-0.56100 0.31327
 -10  -4  13    3.96    1.59   0-0.65019-0.04056-0.58289 0.24300-0.56126 0.95746
 -10   0   9    3.02    1.17   0-0.65907-0.04946-0.57751 0.57707-0.55680 0.80351
 -10   1   7    3.65    1.31   0-0.65405-0.06335-0.58057 0.66498-0.55933 0.73134
 -10   4  -3    0.10    1.48   0-0.65220-0.10964-0.58168 0.92072-0.56026 0.35879
  -9  -4  13    5.22    1.48   0-0.64994 0.03401-0.58304 0.24317-0.56138 0.96655
  -9   0   9    3.57    1.17   0-0.65807 0.02435-0.57813 0.57772-0.55731 0.81297
  -9   1   7    4.60    1.47   0-0.65185 0.00925-0.58189 0.66635-0.56043 0.74138
  -9   2   5    2.54    1.15   0-0.66053 0.00904-0.57661 0.74594-0.55605 0.66230
  -9   3   2   99.45    1.46   0-0.65936-0.00547-0.57734 0.83153-0.55665 0.55085
  -8   1   7   37.52    1.26   0-0.65640 0.08861-0.57914 0.66364-0.55815 0.74805
  -7  -8  13    1.72    2.15   0-0.62687 0.16062-0.59638-0.08304-0.57241 0.99564
  -7  -5  13   14.69    1.54   0-0.64878 0.18250-0.58373 0.15901-0.56196 0.98509
  -7  -2  11   38.93    1.45   0-0.65200 0.17683-0.58180 0.41172-0.56036 0.90868
  -7   4  -3   39.08    1.48   0-0.65333 0.11592-0.58100 0.92021-0.55970 0.38500
  -6  -4  12   21.27    1.72   0-0.64268 0.24680-0.58733 0.24751-0.56494 0.95964
  -6   0   8  737.81    2.84   0-0.65836 0.24468-0.57794 0.57766-0.55716 0.80233
  -6   1   6   72.22    1.62   0-0.65097 0.22839-0.58242 0.66701-0.56087 0.73132
  -6   4  -4   32.81    1.41   0-0.64905 0.18203-0.58357 0.92284-0.56182 0.35870
  -5   2   3  338.63    2.14   0-0.65754 0.29646-0.57845 0.74798-0.55758 0.62490
  -5   4  -5   21.71    1.47   0-0.65618 0.25956-0.57927 0.91862-0.55826 0.32671
  -4  -3  10   52.01    1.69   0-0.65058 0.39551-0.58266 0.32777-0.56107 0.89896
  -4  -2   9  244.87    2.35   0-0.64650 0.38698-0.58508 0.41509-0.56308 0.86358
  -3  -2   8   24.21    1.91   0-0.64625 0.45716-0.58523 0.41527-0.56320 0.83530
  -3   4 -15    4.70    2.24   0-0.60072 0.30939-0.61050 0.95008-0.58400-0.00337
  -3   4 -13   77.31    2.56   0-0.61372 0.33128-0.60361 0.94317-0.57835 0.06573
  -3   4 -12  121.97    2.57   0-0.62881 0.35080-0.59529 0.93484-0.57152 0.09626
  -2   3  -6  419.63    3.83   0-0.63944 0.46297-0.58922 0.84387-0.56650 0.32438
   1   2 -16    2.18    1.63   0-0.63905 0.64289-0.58944 0.75947-0.56669-0.02243
   1   2 -15    6.51    1.66   0-0.63968 0.64796-0.58908 0.75909-0.56639 0.01465
   2 -11   0    7.03    1.70   0-0.64883 0.79899-0.58370-0.35072-0.56193 0.58008
   2 -10   1    3.39    1.55   0-0.65484 0.80940-0.58009-0.26934-0.55894 0.61445
   2  -9   2    1.51    1.53   0-0.64724 0.80620-0.58465-0.17980-0.56272 0.65559
   2  -5   2   19.20    1.58   0-0.65678 0.81563-0.57891 0.15431-0.55796 0.65072
   2   1 -19   21.52    1.64   0-0.64360 0.70907-0.58679 0.67197-0.56449-0.12789
   2   1 -18   32.56    1.68   0-0.65310 0.72301-0.58114 0.66631-0.55981-0.09518
   2   1 -13  110.49    1.95   0-0.65425 0.74635-0.58045 0.66556-0.55923 0.09119
   3 -10  -2    4.78    1.51   0-0.65497 0.87118-0.58001-0.26945-0.55887 0.51116
   3  -9  -1    9.47    1.51   0-0.65431 0.87491-0.58041-0.18405-0.55921 0.54887
   3  -3  -3   44.32    1.51   0-0.65964 0.87117-0.57716 0.32249-0.55651 0.47127
   3  -2  -5  263.25    2.18   0-0.66304 0.86567-0.57506 0.40535-0.55476 0.39474
   3  -1 -24    3.79    1.61   0-0.64907 0.76734-0.58356 0.49892-0.56182-0.30867
   3  -1  -8    2.89    1.32   0-0.66289 0.85218-0.57515 0.49040-0.55484 0.28265
   3   0 -17    0.01    1.43   0-0.65032 0.79963-0.58281 0.58307-0.56120-0.04750
   3   0 -16   98.08    1.79   0-0.65241 0.80616-0.58156 0.58181-0.56016-0.01114
   3   0 -15    3.49    1.48   0-0.65188 0.81006-0.58188 0.58212-0.56042 0.02651
   3   0 -14  439.28    2.64   0-0.64842 0.81104-0.58394 0.58418-0.56214 0.06562
   4 -10  -6   15.54    1.57   0-0.65328 0.92670-0.58103-0.26845-0.55972 0.37137
   4  -9  -5    5.24    1.39   0-0.65871 0.93654-0.57773-0.18675-0.55698 0.40601
   4  -8  -4   15.11    1.43   0-0.65420 0.93642-0.58048-0.09901-0.55926 0.44567
   4  -7  -4  232.83    1.88   0-0.66075 0.94294-0.57648-0.01803-0.55594 0.44233
   4  -6  -4   82.54    1.58   0-0.65779 0.93994-0.57829 0.06876-0.55745 0.44382
   4  -4  -6  113.10    1.51   0-0.66471 0.93792-0.57403 0.23443-0.55390 0.36546
   4  -3 -24    7.88    1.55   0-0.66003 0.85333-0.57692 0.32238-0.55631-0.30531
   4  -2 -21   14.63    1.53   0-0.65634 0.86292-0.57918 0.40959-0.55818-0.19121
   4  -2 -11   20.12    1.18   0-0.65916 0.91011-0.57746 0.40780-0.55675 0.18133
   5  -9 -13    3.76    1.39   0-0.66440 0.98171-0.57422-0.19030-0.55406 0.11281
   5  -9 -12   -0.70    1.30   0-0.65986 0.98160-0.57703-0.18749-0.55639 0.15255
   5  -9 -11    4.53    1.51   0-0.65377 0.97995-0.58073-0.18377-0.55947 0.19304
   5  -8 -10   12.19    1.44   0-0.65801 0.98859-0.57816-0.10135-0.55733 0.22829
   5  -7 -10   22.96    1.24   0-0.66341 0.99396-0.57483-0.01968-0.55457 0.22552
   5  -7  -9   14.85    1.42   0-0.65340 0.98837-0.58096-0.01355-0.55966 0.26801
   5  -6 -10    0.02    1.15   0-0.66127 0.99177-0.57616 0.06664-0.55567 0.22661
   5  -5 -22    2.24    1.56   0-0.65325 0.93047-0.58105 0.15654-0.55973-0.21818
   5  -5 -21    0.35    1.34   0-0.66049 0.94215-0.57664 0.15213-0.55607-0.18444
   5  -5 -11   35.08    1.23   0-0.65953 0.98555-0.57723 0.15270-0.55656 0.19009
   5  -4 -19    1.20    1.47   0-0.65470 0.94519-0.58017 0.24065-0.55901-0.10668
   5  -4 -18   15.78    1.44   0-0.65828 0.95321-0.57800 0.23846-0.55720-0.07108
   5  -4 -17   24.11    1.27   0-0.66045 0.95982-0.57666 0.23713-0.55609-0.03479
   5  -4 -16   34.71    1.34   0-0.66114 0.96495-0.57624 0.23670-0.55574 0.00226
   5  -4 -15   15.66    1.24   0-0.66026 0.96851-0.57678 0.23723-0.55619 0.04011
   5  -4 -14   10.36    1.40   0-0.65770 0.97037-0.57835 0.23881-0.55750 0.07882
   5  -4 -13   11.47    1.44   0-0.65330 0.97041-0.58102 0.24147-0.55971 0.11844
 -12   2   3    2.32    1.50   0-0.63995-0.24480-0.58892 0.75811-0.56626 0.57100
 -12   3  -1    3.54    1.50   0-0.63391-0.26861-0.59240 0.84646-0.56913 0.42450
 -11  -3  12    5.29    1.37   0-0.64484-0.12514-0.58606 0.33101-0.56389 0.91375
 -11  -2  11   -0.20    1.29   0-0.64293-0.13149-0.58718 0.41699-0.56482 0.87731
 -11   0   8  102.77    1.70   0-0.63580-0.15194-0.59131 0.59083-0.56823 0.76864
 -11   1   6   15.90    1.40   0-0.63489-0.16174-0.59184 0.67621-0.56867 0.69438
 -11   2   4    0.07    1.14   0-0.64688-0.15864-0.58486 0.75409-0.56289 0.61391
 -11   4  -5   12.09    1.65   0-0.63890-0.20662-0.58953 0.92852-0.56676 0.28167
 -10  -3  12   12.51    1.57   0-0.63686-0.05832-0.59071 0.33568-0.56773 0.92655
 -10  -2  11   11.93    1.38   0-0.63468-0.06494-0.59196 0.42179-0.56877 0.89021
 -10  -1  10    3.09    1.26   0-0.64246-0.06161-0.58746 0.50215-0.56505 0.84912
 -10   2   4    6.92    1.31   0-0.63707-0.09365-0.59059 0.75986-0.56763 0.62758
 -10   3   1    6.26    1.35   0-0.64151-0.10255-0.58801 0.84216-0.56551 0.51342
 -10   4  -4    4.41    1.50   0-0.63768-0.12860-0.59023 0.92927-0.56734 0.32852
  -9  -3  12    7.49    1.50   0-0.63482 0.01446-0.59188 0.33687-0.56870 0.93647
  -9  -1  10    5.88    1.33   0-0.64028 0.01102-0.58873 0.50346-0.56610 0.85912
  -9   3   1    2.05    1.36   0-0.63576-0.03349-0.59134 0.84553-0.56825 0.52510
  -9   4  -3    4.59    1.16   0-0.64568-0.04136-0.58557 0.92466-0.56348 0.37093
  -8  -5  13    0.55    1.56   0-0.63010 0.08900-0.59456 0.16982-0.57091 0.98506
  -8  -3  12    3.40    1.48   0-0.64076 0.09520-0.58845 0.33347-0.56587 0.94261
  -8  -2  11   16.77    1.49   0-0.63698 0.08698-0.59064 0.42053-0.56768 0.90703
  -8  -1  10   43.78    1.33   0-0.64533 0.09089-0.58577 0.50053-0.56365 0.86563
  -8   3   1   16.40    1.49   0-0.63623 0.04178-0.59107 0.84532-0.56803 0.53381
  -8   4  -3   -1.17    1.20   0-0.64536 0.03313-0.58576 0.92490-0.56364 0.38001
  -7  -6  13    3.66    1.61   0-0.62739 0.16112-0.59609 0.08647-0.57217 0.99533
  -7   0   8   16.05    1.45   0-0.63512 0.14661-0.59171 0.59137-0.56856 0.80477
  -7   2   4   13.65    1.26   0-0.64334 0.13704-0.58694 0.75636-0.56462 0.65140
  -7   3   1    4.73    1.17   0-0.64491 0.12528-0.58602 0.84032-0.56385 0.53857
  -5  -7  12   30.75    2.35   0-0.60583 0.28483-0.60782 0.01331-0.58181 0.98557
  -5  -6  12   12.91    1.87   0-0.62162 0.30062-0.59930 0.08969-0.57481 0.97855
  -5   0   7  163.08    1.77   0-0.64162 0.29834-0.58795 0.58770-0.56545 0.78223
  -5   1   5   89.79    1.81   0-0.63738 0.28521-0.59041 0.67505-0.56748 0.70953
  -5   4  -6   26.99    1.64   0-0.63142 0.23036-0.59381 0.93317-0.57030 0.30138
  -4  -5  11   38.01    1.89   0-0.62304 0.37244-0.59851 0.17382-0.57417 0.94947
  -4   3  -2  286.45    2.40   0-0.63632 0.32788-0.59102 0.84552-0.56799 0.45745
  -4   4  -8   24.30    1.76   0-0.63067 0.29557-0.59424 0.93368-0.57065 0.23594
  -3   0   5    7.63    1.72   0-0.63846 0.43602-0.58978 0.58963-0.56697 0.72694
  -3   1   3   92.46    1.86   0-0.64494 0.43359-0.58600 0.67075-0.56384 0.64907
  -3   4 -14   66.63    2.53   0-0.60386 0.31697-0.60886 0.94843-0.58265 0.03266
   1  -7   5    2.67    1.68   0-0.63224 0.72953-0.59335-0.00115-0.56991 0.76591
   1   1 -25    1.74    1.98   0-0.63178 0.59567-0.59361 0.67880-0.57013-0.35550
   1   1  -6  185.69    3.24   0-0.63543 0.68368-0.59153 0.67654-0.56841 0.35310
   1   2 -18    9.88    1.84   0-0.62372 0.61867-0.59814 0.76818-0.57386-0.09003
   1   2 -17   66.06    2.00   0-0.63349 0.63289-0.59264 0.76267-0.56932-0.05718
   1   2 -14    3.18    1.65   0-0.63424 0.64695-0.59221 0.76221-0.56898 0.05463
   1   2 -13  123.96    2.60   0-0.62090 0.63805-0.59970 0.76969-0.57514 0.09817
   2   0 -25    0.58    1.53   0-0.64277 0.68163-0.58728 0.58757-0.56489-0.35187
   2   1 -20    8.90    1.63   0-0.63160 0.69262-0.59372 0.67890-0.57021-0.15955
   2   1 -12   67.79    1.88   0-0.64147 0.73801-0.58803 0.67314-0.56552 0.13486
   3 -11  -3    1.04    1.68   0-0.64528 0.85707-0.58580-0.34865-0.56368 0.47860
   3  -8   0   23.24    1.48   0-0.63976 0.86476-0.58903-0.09044-0.56635 0.59337
   3  -7   0  183.68    1.97   0-0.64693 0.87190-0.58483-0.00967-0.56287 0.58987
   3  -6   0   48.02    1.53   0-0.64169 0.86663-0.58791 0.07837-0.56542 0.59239
   3   0 -19    0.71    1.35   0-0.63916 0.77959-0.58938 0.58966-0.56664-0.11684
   3   0 -18   24.81    1.43   0-0.64584 0.79072-0.58547 0.58574-0.56340-0.08269
   3   0 -13    5.26    1.47   0-0.64163 0.80869-0.58794 0.58817-0.56545 0.10632
   4  -9  -4   10.72    1.53   0-0.63961 0.92185-0.58912-0.17535-0.56642 0.45285
   4  -5  -4    3.80    1.46   0-0.64282 0.92492-0.58725 0.16269-0.56487 0.45123
   4  -4  -5   90.52    1.69   0-0.64072 0.91835-0.58847 0.24888-0.56589 0.41484
   4  -3  -7   11.16    1.28   0-0.64676 0.91548-0.58493 0.33030-0.56295 0.33711
   4  -2 -23    3.43    1.42   0-0.63550 0.83318-0.59149 0.42192-0.56838-0.25581
   4  -2 -22    4.28    1.40   0-0.64666 0.84879-0.58499 0.41541-0.56300-0.22379
   4  -2 -10   22.65    1.20   0-0.64649 0.90187-0.58509 0.41543-0.56308 0.22506
   5  -9 -10    1.48    1.55   0-0.64601 0.97661-0.58537-0.17913-0.56332 0.23429
   5  -8  -9    2.72    1.26   0-0.64835 0.98335-0.58399-0.09551-0.56217 0.27053
   5  -7  -8   36.08    1.58   0-0.64117 0.98056-0.58821-0.00629-0.56567 0.31142
   5  -6  -9   54.22    1.37   0-0.65055 0.98548-0.58267 0.07315-0.56108 0.26942
   5  -5 -10    1.84    1.19   0-0.65003 0.98048-0.58298 0.15845-0.56134 0.23227
   5  -4 -21    0.82    1.50   0-0.64352 0.92512-0.58684 0.24732-0.56453-0.17596
   5  -4 -20    6.46    1.23   0-0.64976 0.93581-0.58314 0.24362-0.56147-0.14162
   5  -4 -12   51.43    1.35   0-0.64692 0.96845-0.58483 0.24528-0.56287 0.15900
 -13   1   4    6.97    1.67   0-0.62344-0.33163-0.59829 0.68258-0.57398 0.60713
 -12  -2  10    9.03    1.69   0-0.62330-0.23035-0.59837 0.42815-0.57405 0.84023
 -12  -1   9   17.33    1.41   0-0.63249-0.22560-0.59321 0.50784-0.56980 0.79862
 -12   0   7   11.27    1.48   0-0.62248-0.24448-0.59882 0.59830-0.57442 0.72854
 -12   1   5   11.12    1.65   0-0.62514-0.25071-0.59735 0.68168-0.57321 0.65263
 -11   2   3    0.34    1.41   0-0.62402-0.18593-0.59797 0.76719-0.57372 0.58738
 -11   3   0   20.34    1.28   0-0.63353-0.18976-0.59261 0.84671-0.56931 0.47094
[truncated: 2,481,069 more chars]
