# Supplementary material for: Crystal structures of three bicyclic carbohydrate derivatives
Source: Acta Crystallogr E Crystallogr Commun. 2016 Nov 29;72(Pt 12):1839–44. doi: 10.1107/S2056989016018727 (PMC5137623; doi:10.1107/S2056989016018727)
Supplement: Supplementary file 2 [file e-72-01839-Isup2.hkl]

data_I                                                                          
_shelx_title ' UM1'                                                             
_shelx_refln_list_code          4                                               
_shelx_F_calc_maximum      188.93                                               
_exptl_crystal_F_000       664.00                                               
_reflns_d_resolution_high  0.8255                                               
                                                                                
loop_                                                                           
 _space_group_symop_operation_xyz                                               
 'x, y, z'                                                                      
 '-x, y+1/2, -z'                                                                
                                                                                
_cell_length_a     9.5538                                                       
_cell_length_b     8.3655                                                       
_cell_length_c    19.1395                                                       
_cell_angle_alpha  90.000                                                       
_cell_angle_beta   96.837                                                       
_cell_angle_gamma  90.000                                                       
                                                                                
_shelx_F_squared_multiplier     1.000                                           
                                                                                
loop_                                                                           
 _refln_index_h                                                                 
 _refln_index_k                                                                 
 _refln_index_l                                                                 
 _refln_F_squared_calc                                                          
 _refln_F_squared_meas                                                          
 _refln_F_squared_sigma                                                         
 _refln_observed_status                                                         
   0 -10   0         27.69         24.77         3.82 o                         
   1 -10   0         10.88         10.63         2.65 o                         
   1  -9   0         42.23         37.85         2.54 o                         
   2  -9   0         62.84         62.26         2.62 o                         
   3  -9   0         66.15         59.82         3.47 o                         
   4  -9   0         43.69         45.69         3.03 o                         
   5  -9   0          0.73          3.10         3.05 o                         
   0  -8   0        160.53        158.01         4.07 o                         
   1  -8   0         10.57         11.89         2.47 o                         
   2  -8   0         52.06         49.33         2.56 o                         
   3  -8   0         89.29         78.03         3.02 o                         
   4  -8   0          7.48          9.86         5.30 o                         
   5  -8   0         13.24         18.19         3.49 o                         
   6  -8   0         44.20         36.28         3.56 o                         
   7  -8   0          3.38          0.57         3.31 o                         
   1  -7   0        605.61        574.83        11.39 o                         
   2  -7   0        269.89        267.49         3.30 o                         
   3  -7   0        628.87        638.04        23.78 o                         
   4  -7   0        423.51        424.93         6.93 o                         
   5  -7   0         47.82         51.29         3.58 o                         
   6  -7   0          4.06          4.37         3.98 o                         
   7  -7   0         15.99         15.94         3.49 o                         
   8  -7   0         26.82         25.64         3.61 o                         
   0  -6   0       1066.60       1107.70         6.11 o                         
   1  -6   0        737.09        762.79         6.83 o                         
   2  -6   0        419.42        450.39         9.62 o                         
   3  -6   0        153.84        165.28         4.98 o                         
   4  -6   0         18.32         14.57         3.28 o                         
   5  -6   0        206.62        236.78         3.87 o                         
   6  -6   0        394.99        386.10        14.27 o                         
   7  -6   0        126.00        122.87         4.86 o                         
   8  -6   0        114.55        116.50         3.56 o                         
   9  -6   0          6.87          5.17         2.99 o                         
   1  -5   0         37.84         41.28         3.37 o                         
   2  -5   0        370.58        385.28        10.83 o                         
   3  -5   0         14.67          9.80         3.16 o                         
   4  -5   0         27.65         26.58         3.47 o                         
   5  -5   0         24.62         26.95         3.14 o                         
   6  -5   0         35.67         33.01         3.58 o                         
   7  -5   0         73.69         72.41         4.76 o                         
   8  -5   0          0.21          6.06         3.37 o                         
   9  -5   0         19.04         18.05         4.70 o                         
   0  -4   0        104.34        116.82         4.60 o                         
   1  -4   0       1057.65       1121.80        18.54 o                         
   2  -4   0        556.30        531.98         5.32 o                         
   3  -4   0        222.52        207.31        17.96 o                         
   4  -4   0        894.59        877.42         5.15 o                         
   5  -4   0        243.09        277.02         7.99 o                         
   6  -4   0        183.54        186.15         5.57 o                         
   7  -4   0        425.93        429.24         4.12 o                         
   8  -4   0        108.55        104.80         5.80 o                         
   9  -4   0          0.16         -2.85         3.53 o                         
  10  -4   0         26.52         30.80         5.82 o                         
   1  -3   0       6654.50       7041.45       159.92 o                         
   2  -3   0        532.36        527.88         5.02 o                         
   3  -3   0        333.61        373.36         4.46 o                         
   4  -3   0        246.47        262.02        11.14 o                         
   5  -3   0       1061.25       1146.29        27.78 o                         
   6  -3   0          2.22          2.93         3.20 o                         
   7  -3   0        354.64        393.58        15.94 o                         
   8  -3   0         82.51         86.26         6.55 o                         
   9  -3   0         42.85         41.03        10.20 o                         
  10  -3   0         13.73         13.07         3.51 o                         
   0  -2   0        613.59        549.33        19.72 o                         
   1  -2   0        332.10        279.55         5.98 o                         
   2  -2   0         29.72         23.32        10.13 o                         
   3  -2   0         86.09         84.20         4.03 o                         
   4  -2   0        203.38        215.95         4.00 o                         
   5  -2   0         24.19         26.52         4.76 o                         
   6  -2   0         99.57         98.76         8.94 o                         
   7  -2   0        191.87        199.38         4.05 o                         
   8  -2   0        127.00        125.53         3.31 o                         
   9  -2   0         30.25         29.13         3.45 o                         
  10  -2   0         18.66         20.71         2.82 o                         
  11  -2   0          3.27          4.00         4.70 o                         
   1  -1   0       3043.95       2661.72        36.82 o                         
   2  -1   0        531.19        423.36         8.02 o                         
   3  -1   0       1467.74       1442.70        71.84 o                         
   4  -1   0        990.90        947.49         5.61 o                         
   5  -1   0       1775.07       1850.20        16.67 o                         
   6  -1   0         26.86         29.24         5.33 o                         
   7  -1   0        101.34        107.49         5.65 o                         
   8  -1   0        126.17        127.10         4.97 o                         
   9  -1   0        158.32        156.01         3.20 o                         
  10  -1   0         82.89         73.27         4.60 o                         
  11  -1   0          4.96          3.12         2.79 o                         
   1   0   0       4478.83       4420.37        67.98 o                         
   2   0   0       4076.87       4084.27       177.11 o                         
   3   0   0        670.19        680.57         5.80 o                         
   4   0   0        632.95        686.79        80.79 o                         
   5   0   0       2477.67       2451.99        80.87 o                         
   6   0   0         11.38          6.19         3.78 o                         
   7   0   0        610.93        656.04         4.37 o                         
   8   0   0          0.01          0.27         2.96 o                         
   9   0   0        500.88        498.23        12.63 o                         
  10   0   0         69.65         70.60         3.26 o                         
  11   0   0          4.64          2.42         3.54 o                         
   1   1   0       3043.11       2582.67        68.19 o                         
   2   1   0        530.22        453.63        20.53 o                         
   3   1   0       1467.94       1383.26        20.73 o                         
   4   1   0        991.70        944.37         9.88 o                         
   5   1   0       1774.93       1888.96        64.81 o                         
   6   1   0         26.73         29.45         6.27 o                         
   7   1   0        101.41        107.07         4.00 o                         
   8   1   0        126.24        118.77         3.43 o                         
   9   1   0        158.31        149.28         4.00 o                         
  10   1   0         82.79         79.37         8.07 o                         
  11   1   0          4.95          4.26         2.98 o                         
   1   2   0        331.93        291.29        11.46 o                         
   2   2   0         29.68         28.58         9.31 o                         
   3   2   0         86.25         85.52         4.37 o                         
   4   2   0        203.09        228.45         4.55 o                         
   5   2   0         24.25         23.97         3.09 o                         
   6   2   0         99.55         99.90         3.06 o                         
   7   2   0        191.70        194.31         3.34 o                         
   8   2   0        126.96        127.74         8.68 o                         
   9   2   0         30.17         30.73         3.14 o                         
  10   2   0         18.68         18.15         3.31 o                         
  11   2   0          3.29          3.36         2.75 o                         
   1   3   0       6653.81       7051.55        15.70 o                         
   2   3   0        531.11        533.89         7.14 o                         
   3   3   0        332.79        366.68         5.04 o                         
   4   3   0        246.07        252.81         4.29 o                         
   5   3   0       1061.13       1111.10        71.59 o                         
   6   3   0          2.31          3.62         3.04 o                         
   7   3   0        355.34        389.71         3.97 o                         
   8   3   0         82.89         79.93         3.36 o                         
   9   3   0         42.70         45.40         3.49 o                         
  10   3   0         13.74         12.34         2.77 o                         
   1   4   0       1057.79       1098.23         9.06 o                         
   2   4   0        555.48        512.16        13.53 o                         
   3   4   0        223.04        196.43        17.14 o                         
   4   4   0        892.40        845.94        30.56 o                         
   5   4   0        243.04        267.08         7.26 o                         
   6   4   0        182.97        182.70         4.85 o                         
   7   4   0        426.54        423.48         3.78 o                         
   8   4   0        108.91        107.06         4.48 o                         
   9   4   0          0.17          1.55         6.45 o                         
  10   4   0         26.34         31.15         9.98 o                         
   2   5   0        370.26        379.53        13.15 o                         
   3   5   0         14.64          7.70         3.25 o                         
   4   5   0         27.57         29.43         2.84 o                         
   5   5   0         24.52         23.74         4.20 o                         
   6   5   0         35.62         38.52         3.47 o                         
   7   5   0         73.64         69.35         4.90 o                         
   8   5   0          0.21         -2.94         2.94 o                         
   9   5   0         19.09         22.08         2.95 o                         
   2   6   0        418.82        404.35         5.99 o                         
   3   6   0        154.08        155.17         3.35 o                         
   4   6   0         18.24         13.49         3.25 o                         
   5   6   0        206.79        213.76         9.38 o                         
   6   6   0        394.63        366.47        13.45 o                         
   7   6   0        125.99        116.59        14.36 o                         
   8   6   0        114.60        110.43         3.58 o                         
   9   6   0          6.86          8.73         7.10 o                         
   3   7   0        627.74        619.47         7.16 o                         
   4   7   0        424.40        411.06        28.32 o                         
   5   7   0         48.02         46.50         4.65 o                         
   6   7   0          4.03          2.04         3.28 o                         
   7   7   0         15.92         13.27         2.91 o                         
   8   7   0         26.75         22.60         3.70 o                         
   4   8   0          7.42          9.56         5.38 o                         
   5   8   0         13.29         15.85         3.63 o                         
   6   8   0         44.11         32.99         3.53 o                         
   7   8   0          3.36          3.72         4.86 o                         
   5   9   0          0.72          1.10         5.32 o                         
  -1 -10   1          4.91          5.27         2.56 o                         
   0 -10   1          0.86         -0.97         2.54 o                         
   1 -10   1          7.61          7.87         2.53 o                         
  -5  -9   1         17.57         16.75         3.05 o                         
  -4  -9   1         72.09         65.47         3.20 o                         
  -3  -9   1         30.66         28.84         2.59 o                         
  -2  -9   1         20.50         20.93         2.57 o                         
  -1  -9   1         80.29         73.72         3.84 o                         
   0  -9   1         30.33         31.27         2.72 o                         
   1  -9   1         29.22         22.55         2.54 o                         
   2  -9   1         32.84         32.14         2.74 o                         
   3  -9   1         28.04         28.41         2.58 o                         
   4  -9   1         25.67         23.09         3.02 o                         
   5  -9   1         21.75         20.20         2.96 o                         
  -7  -8   1          8.24          2.03         3.48 o                         
  -6  -8   1        115.78        125.28         3.86 o                         
  -5  -8   1        100.01        106.07         3.97 o                         
  -4  -8   1         18.39         21.18         3.69 o                         
  -3  -8   1        112.93        111.63         3.02 o                         
  -2  -8   1        273.14        262.76         2.99 o                         
  -1  -8   1        225.47        239.53         3.41 o                         
   0  -8   1        571.46        571.37         7.43 o                         
   1  -8   1        131.31        132.34         3.17 o                         
   2  -8   1        198.50        191.24         3.22 o                         
   3  -8   1         44.78         51.91         2.93 o                         
   4  -8   1         21.16         26.23         3.49 o                         
   5  -8   1         61.50         62.37         3.57 o                         
   6  -8   1         20.68         22.29         3.22 o                         
  -8  -7   1         11.50         10.29         3.71 o                         
  -7  -7   1         26.66         28.08         3.12 o                         
  -6  -7   1          1.77          6.06         3.07 o                         
  -5  -7   1          2.78          5.10         3.34 o                         
  -4  -7   1         90.66         98.50         4.78 o                         
  -3  -7   1        167.46        172.21         3.64 o                         
  -2  -7   1        204.99        205.33         4.11 o                         
  -1  -7   1         56.20         47.36         2.50 o                         
   0  -7   1         75.26         71.00         2.50 o                         
   1  -7   1         52.94         47.52         2.40 o                         
   2  -7   1        143.96        149.14         3.49 o                         
   3  -7   1         15.88         18.80         3.94 o                         
   4  -7   1         75.94         78.47         3.40 o                         
   5  -7   1         73.96         67.72         5.32 o                         
   6  -7   1         60.90         66.07         7.42 o                         
   7  -7   1         12.56         17.52         5.21 o                         
   8  -7   1         16.58         19.38         4.73 o                         
  -9  -6   1         20.76         17.89         3.29 o                         
  -8  -6   1          1.62          5.37         3.22 o                         
  -7  -6   1         11.51          9.37         5.47 o                         
  -6  -6   1        195.76        197.41         3.87 o                         
  -5  -6   1        104.51        116.61         3.25 o                         
  -4  -6   1        125.20        117.64         3.53 o                         
  -3  -6   1        116.95        116.25         3.67 o                         
  -2  -6   1          0.76          3.60         2.67 o                         
  -1  -6   1        703.31        702.69         6.45 o                         
   0  -6   1        762.90        802.76        12.05 o                         
   1  -6   1         13.00          8.88         2.50 o                         
   2  -6   1        527.93        545.27        10.42 o                         
   3  -6   1        382.33        421.93         4.41 o                         
   4  -6   1        154.17        143.57         8.28 o                         
   5  -6   1        212.34        218.32         4.58 o                         
   6  -6   1        172.81        171.06         3.84 o                         
   7  -6   1         33.97         32.50         6.50 o                         
   8  -6   1        112.20        114.97         3.38 o                         
   9  -6   1          0.19          4.50         4.91 o                         
 -10  -5   1         71.05         84.14        10.36 o                         
  -9  -5   1         50.70         64.37        10.93 o                         
  -8  -5   1         76.09         79.11         3.46 o                         
  -7  -5   1        452.08        473.07         6.22 o                         
  -6  -5   1        781.22        799.54         6.98 o                         
  -5  -5   1        712.30        699.36         4.47 o                         
  -4  -5   1        399.91        391.57         3.96 o                         
  -3  -5   1         67.77         95.01         6.85 o                         
  -2  -5   1        890.46        993.62        36.91 o                         
  -1  -5   1         77.77         88.16         3.19 o                         
   0  -5   1        651.34        710.97         6.98 o                         
   1  -5   1       2707.90       2897.39        35.62 o                         
   2  -5   1        858.69        935.94        46.24 o                         
   3  -5   1        116.83        122.22         3.80 o                         
   4  -5   1        240.99        242.90         3.69 o                         
   5  -5   1        189.41        221.62         3.83 o                         
   6  -5   1        261.28        251.63         6.69 o                         
   7  -5   1        138.11        147.60         3.45 o                         
   8  -5   1         22.94         24.56         2.90 o                         
   9  -5   1         53.37         52.74         4.61 o                         
 -10  -4   1          6.92          8.03         3.37 o                         
  -9  -4   1         10.07         11.72         3.20 o                         
  -8  -4   1         40.17         46.49         3.61 o                         
  -7  -4   1        226.60        232.66        11.44 o                         
  -6  -4   1        298.70        291.84         4.98 o                         
  -5  -4   1         84.59         85.83         3.57 o                         
  -4  -4   1        477.42        484.38        25.17 o                         
  -3  -4   1         93.01         96.33         4.12 o                         
  -2  -4   1        246.26        277.32         4.72 o                         
  -1  -4   1         89.35         87.47         4.44 o                         
   0  -4   1        204.96        192.57         6.00 o                         
   1  -4   1         57.47         68.57         3.96 o                         
   2  -4   1        186.82        204.83         4.15 o                         
   3  -4   1       1209.21       1267.17         5.92 o                         
   4  -4   1        853.48        929.72        15.83 o                         
   5  -4   1         57.57         56.06         3.34 o                         
   6  -4   1         32.78         35.95         3.64 o                         
   7  -4   1         38.21         36.95         3.60 o                         
   8  -4   1         10.62         16.87         3.28 o                         
   9  -4   1         17.38         15.20         3.54 o                         
  10  -4   1          4.00          0.84         3.14 o                         
 -11  -3   1          2.49         -0.14         3.11 o                         
 -10  -3   1         22.44         22.19         3.14 o                         
  -9  -3   1          8.61          4.53         3.13 o                         
  -8  -3   1         58.04         49.78         3.20 o                         
  -7  -3   1         10.73         16.20         3.65 o                         
  -6  -3   1         56.22         56.84         5.53 o                         
  -5  -3   1        919.48        934.73        18.03 o                         
  -4  -3   1         32.66         35.94         4.02 o                         
  -3  -3   1        103.86        104.53         4.44 o                         
  -2  -3   1        289.66        301.29         6.44 o                         
  -1  -3   1        125.13        114.29         4.80 o                         
   0  -3   1         65.28         55.66         3.26 o                         
   1  -3   1       4527.59       4416.04        31.51 o                         
   2  -3   1        296.93        289.37         5.16 o                         
   3  -3   1         94.87        108.97         4.38 o                         
   4  -3   1        295.02        301.64         6.19 o                         
   5  -3   1        358.29        371.63         6.27 o                         
   6  -3   1          5.79          1.00         6.07 o                         
   7  -3   1        133.97        143.74         3.91 o                         
   8  -3   1        130.97        124.89         3.54 o                         
   9  -3   1          8.44          8.94         3.86 o                         
  10  -3   1         21.20         17.98         3.02 o                         
 -11  -2   1          0.77         -0.06         7.71 o                         
 -10  -2   1         45.08         37.06         2.79 o                         
  -9  -2   1          6.35         12.76         3.14 o                         
  -8  -2   1        427.99        426.86         4.34 o                         
  -7  -2   1        365.97        357.52         7.39 o                         
  -6  -2   1         58.20         59.26         3.31 o                         
  -5  -2   1        499.36        495.47         6.14 o                         
  -4  -2   1        820.63        928.09         5.61 o                         
  -3  -2   1       1867.38       1837.84        50.88 o                         
  -2  -2   1       2245.97       2263.86        29.53 o                         
  -1  -2   1      21128.66      21979.43        32.05 o                         
   0  -2   1       5294.80       5343.42        68.46 o                         
   1  -2   1       1378.00       1188.25        41.84 o                         
   2  -2   1       2033.14       2039.86        22.62 o                         
   3  -2   1       1743.07       1777.07        27.54 o                         
   4  -2   1        196.08        210.46         3.95 o                         
   5  -2   1        959.49        955.03        12.71 o                         
   6  -2   1         46.74         52.44         3.28 o                         
   7  -2   1        245.41        256.41         3.79 o                         
   8  -2   1        283.39        290.42         3.57 o                         
   9  -2   1        144.61        131.91         3.49 o                         
  10  -2   1         72.57         68.78        10.92 o                         
  11  -2   1         27.23         30.10         3.29 o                         
 -11  -1   1         33.07         32.45         5.65 o                         
 -10  -1   1         96.96         90.59         5.25 o                         
  -9  -1   1         61.50         60.75         3.23 o                         
  -8  -1   1        264.30        285.18         4.02 o                         
  -7  -1   1        280.26        295.25        14.07 o                         
  -6  -1   1       1104.77       1145.23        18.37 o                         
  -5  -1   1        479.13        493.80        11.08 o                         
  -4  -1   1       1412.32       1417.90        24.47 o                         
  -3  -1   1       3713.50       3768.40        27.05 o                         
  -2  -1   1       3140.80       2926.73        13.95 o                         
  -1  -1   1       9019.50       8615.69        59.11 o                         
   0  -1   1        945.43        942.76        47.25 o                         
   1  -1   1       3474.64       2998.29       124.76 o                         
   2  -1   1       2398.68       2213.54        67.74 o                         
   3  -1   1        180.81        180.01         4.71 o                         
   4  -1   1        367.97        416.77        15.73 o                         
   5  -1   1       1419.62       1495.51         7.84 o                         
   6  -1   1        218.17        231.24         3.89 o                         
   7  -1   1        159.91        171.34         3.48 o                         
   8  -1   1         20.11         11.67         2.99 o                         
   9  -1   1        171.79        177.88         6.52 o                         
  10  -1   1          6.17          7.94         3.20 o                         
  11  -1   1          3.31          4.41         2.95 o                         
 -11   0   1          0.01          5.55         3.01 o                         
 -10   0   1         11.22          5.61         6.74 o                         
  -9   0   1          7.49          6.85         3.09 o                         
  -8   0   1         16.11         19.39         3.45 o                         
  -7   0   1        160.68        182.92         4.00 o                         
  -6   0   1         78.00         73.71         3.31 o                         
  -5   0   1          9.75          7.28         3.56 o                         
  -4   0   1         94.83        100.63         3.90 o                         
  -3   0   1          6.13         20.93         4.92 o                         
  -2   0   1         94.33         77.60        15.67 o                         
  -1   0   1        105.39         92.21         6.77 o                         
   1   0   1          1.35         12.95         6.70 o                         
   2   0   1        221.49        172.78         6.13 o                         
   3   0   1         66.27         55.65         4.57 o                         
   4   0   1          2.18          5.76         3.65 o                         
   5   0   1          3.93          6.46         3.53 o                         
   6   0   1         11.71         15.26         3.12 o                         
   7   0   1          0.37         -2.28         3.64 o                         
   8   0   1          0.57          1.73         3.28 o                         
   9   0   1         57.02         57.05         3.68 o                         
  10   0   1          1.78          5.49         2.72 o                         
  11   0   1          3.47         -3.10         3.10 o                         
 -11   1   1         33.07         24.37         7.91 o                         
 -10   1   1         96.79         88.06         3.29 o                         
  -9   1   1         61.46         63.71         3.27 o                         
  -8   1   1        265.14        279.73         3.72 o                         
  -7   1   1        280.24        291.98        11.34 o                         
  -6   1   1       1104.56       1143.22         5.43 o                         
  -5   1   1        479.25        502.15         4.62 o                         
  -4   1   1       1412.91       1428.76        16.92 o                         
  -3   1   1       3712.50       3757.56       139.75 o                         
  -2   1   1       3145.30       2949.85        13.41 o                         
  -1   1   1       9016.50       8521.15        65.10 o                         
   1   1   1       3474.54       3196.55        21.41 o                         
   2   1   1       2394.56       2141.53        22.77 o                         
   3   1   1        180.99        176.09         4.62 o                         
   4   1   1        368.32        435.17        21.49 o                         
   5   1   1       1420.24       1482.98         7.81 o                         
   6   1   1        218.94        235.13         4.36 o                         
   7   1   1        159.98        173.42         4.10 o                         
   8   1   1         20.11         19.19         3.51 o                         
   9   1   1        171.82        178.16         3.45 o                         
  10   1   1          6.11         14.72         3.03 o                         
  11   1   1          3.30         10.10         2.99 o                         
 -11   2   1          0.80          1.75         3.16 o                         
 -10   2   1         45.19         40.00         7.84 o                         
  -9   2   1          6.37          9.26         3.83 o                         
  -8   2   1        428.05        434.21        26.20 o                         
  -7   2   1        365.54        372.10         7.29 o                         
  -6   2   1         58.24         67.26         3.54 o                         
  -5   2   1        499.66        502.75         7.67 o                         
  -4   2   1        819.96        924.60        14.92 o                         
  -3   2   1       1866.59       1830.90         7.38 o                         
  -2   2   1       2247.02       2175.96         8.76 o                         
  -1   2   1      21130.82      21410.55       108.65 o                         
   1   2   1       1378.03       1200.88        38.56 o                         
   2   2   1       2032.57       2002.82        11.70 o                         
   3   2   1       1742.65       1725.92        20.44 o                         
   4   2   1        196.06        208.52         4.14 o                         
   5   2   1        957.56        923.85        18.32 o                         
   6   2   1         46.69         55.62         3.98 o                         
   7   2   1        245.80        258.56         4.03 o                         
   8   2   1        283.73        285.07        11.59 o                         
   9   2   1        144.09        142.51        15.03 o                         
  10   2   1         72.63         75.36         5.82 o                         
  11   2   1         27.23         19.27         3.23 o                         
 -11   3   1          2.49          2.61         3.91 o                         
 -10   3   1         22.47         18.64         3.26 o                         
  -9   3   1          8.62          9.77         3.36 o                         
  -8   3   1         58.11         55.33         3.34 o                         
  -7   3   1         10.60         12.47         4.23 o                         
  -6   3   1         56.23         57.83         3.21 o                         
  -5   3   1        919.08        923.02        19.66 o                         
  -4   3   1         32.71         32.53         4.18 o                         
  -3   3   1        103.78         97.70         4.31 o                         
  -2   3   1        289.71        281.66         6.06 o                         
  -1   3   1        124.98        118.86         4.93 o                         
   1   3   1       4526.06       4459.97        70.64 o                         
   2   3   1        297.30        286.71         8.23 o                         
   3   3   1         94.79        102.44         9.11 o                         
   4   3   1        294.90        291.21         4.25 o                         
   5   3   1        358.20        353.30         9.82 o                         
   6   3   1          5.77          1.20         3.01 o                         
   7   3   1        133.81        137.33         3.66 o                         
   8   3   1        131.10        120.97         6.80 o                         
   9   3   1          8.46          4.34         3.04 o                         
  10   3   1         21.22         26.36         6.37 o                         
 -10   4   1          6.90          5.26         3.12 o                         
  -9   4   1         10.00         15.64         2.83 o                         
  -8   4   1         40.21         46.41         3.24 o                         
  -7   4   1        226.46        221.84         3.69 o                         
  -6   4   1        298.57        278.35         5.57 o                         
  -5   4   1         84.56         90.27         3.69 o                         
  -4   4   1        476.45        457.13         4.57 o                         
  -3   4   1         92.69         84.00         4.13 o                         
  -2   4   1        245.91        269.63         4.77 o                         
  -1   4   1         89.42         88.14         6.69 o                         
   1   4   1         57.32         54.33         6.22 o                         
   2   4   1        186.77        192.42         4.58 o                         
   3   4   1       1209.24       1230.32        11.54 o                         
   4   4   1        853.14        868.87         7.99 o                         
   5   4   1         57.44         54.60         3.12 o                         
   6   4   1         32.74         36.35         3.12 o                         
   7   4   1         38.30         40.40         6.27 o                         
   8   4   1         10.66          8.53         3.00 o                         
   9   4   1         17.34         18.51         3.01 o                         
  10   4   1          3.97          8.04         3.07 o                         
 -10   5   1         71.02         77.07        16.87 o                         
  -9   5   1         50.84         58.79         4.31 o                         
  -8   5   1         76.25         76.53        10.25 o                         
  -7   5   1        451.37        459.69        19.15 o                         
  -6   5   1        780.30        759.02        16.86 o                         
  -5   5   1        711.62        682.04        15.97 o                         
  -4   5   1        400.85        383.43        11.14 o                         
  -3   5   1         67.87         83.34         7.31 o                         
  -2   5   1        890.90        988.50         5.90 o                         
   2   5   1        860.10        915.14        41.63 o                         
   3   5   1        117.21        119.49         6.45 o                         
   4   5   1        241.52        250.73         4.01 o                         
   5   5   1        189.13        209.81         3.81 o                         
   6   5   1        261.25        236.25         3.55 o                         
   7   5   1        137.77        147.12         4.26 o                         
   8   5   1         22.82         28.37         3.14 o                         
   9   5   1         53.08         56.29         6.23 o                         
  -9   6   1         20.63         15.81         3.06 o                         
  -8   6   1          1.66         -3.55         4.58 o                         
  -7   6   1         11.56          7.90         3.07 o                         
  -6   6   1        196.04        190.93         5.80 o                         
  -5   6   1        104.73        111.73         4.18 o                         
  -4   6   1        125.10        114.14         8.46 o                         
  -3   6   1        116.95        115.34         4.31 o                         
  -2   6   1          0.76          5.25         5.18 o                         
   2   6   1        527.62        518.28         7.43 o                         
   3   6   1        382.75        400.85        14.49 o                         
   4   6   1        153.91        142.01         5.13 o                         
   5   6   1        212.23        199.13        11.00 o                         
   6   6   1        172.76        160.17         7.27 o                         
   7   6   1         33.88         28.90         4.38 o                         
   8   6   1        112.52        107.08         7.29 o                         
   9   6   1          0.20          2.57         7.50 o                         
  -8   7   1         11.52         15.98         3.46 o                         
  -7   7   1         26.67         24.04         3.31 o                         
  -6   7   1          1.78          5.09         3.41 o                         
  -5   7   1          2.79          4.90         6.17 o                         
  -4   7   1         90.58         93.11         3.73 o                         
  -3   7   1        167.37        159.07         5.65 o                         
   3   7   1         15.90         25.21         5.42 o                         
   4   7   1         76.09         70.65         4.15 o                         
   5   7   1         74.09         75.55         3.41 o                         
   6   7   1         60.99         49.06         3.30 o                         
   7   7   1         12.54         17.57         3.01 o                         
   8   7   1         16.59         18.93         3.66 o                         
  -7   8   1          8.23          7.72         3.66 o                         
  -6   8   1        115.63        118.26        12.81 o                         
  -5   8   1         99.92         95.80         5.45 o                         
  -4   8   1         18.37         26.18         5.11 o                         
   4   8   1         21.25         21.29         5.35 o                         
   5   8   1         61.36         52.02         8.53 o                         
   6   8   1         20.69         17.05         3.71 o                         
  -5   9   1         17.63         23.84         5.42 o                         
   5   9   1         21.74         23.13         5.32 o                         
  -1 -10   2         22.92         23.47         3.30 o                         
   0 -10   2         12.69         14.23         2.61 o                         
   1 -10   2         40.65         37.78         2.80 o                         
  -5  -9   2         30.29         24.30         3.16 o                         
  -4  -9   2        117.45        108.46         3.81 o                         
  -3  -9   2         69.84         64.26         2.74 o                         
  -2  -9   2         15.36         11.38         2.55 o                         
  -1  -9   2          7.43          7.72         2.61 o                         
   0  -9   2         14.12         11.70         2.62 o                         
   1  -9   2         15.50         14.01         2.68 o                         
   2  -9   2          0.27          2.10         2.49 o                         
   3  -9   2          7.54          4.62         2.72 o                         
   4  -9   2         66.24         67.71         3.24 o                         
   5  -9   2          5.05          2.46         3.02 o                         
  -7  -8   2         18.96         15.99         3.36 o                         
  -6  -8   2          2.68          4.78         3.62 o                         
  -5  -8   2         22.17         25.21         3.24 o                         
  -4  -8   2         50.13         48.13         3.58 o                         
  -3  -8   2         69.24         63.84         2.85 o                         
  -2  -8   2        106.99         97.18         3.38 o                         
  -1  -8   2        103.58        112.81         2.72 o                         
   0  -8   2         39.42         38.32         2.44 o                         
   1  -8   2         49.35         48.83         2.52 o                         
   2  -8   2         86.74         83.10         2.63 o                         
   3  -8   2         12.64         12.11         2.81 o                         
   4  -8   2         55.70         55.67         3.61 o                         
   5  -8   2          1.19          2.03         3.47 o                         
   6  -8   2         30.33         27.75         3.51 o                         
  -8  -7   2          5.93          4.95         3.31 o                         
  -7  -7   2         57.43         66.10         3.34 o                         
  -6  -7   2         90.84         98.23         3.33 o                         
  -5  -7   2        332.43        347.10         8.08 o                         
  -4  -7   2         87.49         89.22         4.41 o                         
  -3  -7   2        904.42        881.69        11.20 o                         
  -2  -7   2       1009.79       1039.68        13.73 o                         
  -1  -7   2        240.63        238.02         2.81 o                         
   0  -7   2         68.76         70.36         2.52 o                         
   1  -7   2        146.28        138.84         3.73 o                         
   2  -7   2          1.50          1.30         2.48 o                         
   3  -7   2         20.74         22.06         3.20 o                         
   4  -7   2        174.82        173.18         7.16 o                         
   5  -7   2        261.24        258.87         6.44 o                         
   6  -7   2         30.70         38.82         3.29 o                         
   7  -7   2         62.73         63.21         4.05 o                         
   8  -7   2         58.65         55.13         3.42 o                         
  -9  -6   2         45.42         48.30         3.27 o                         
  -8  -6   2          2.96          1.97         3.09 o                         
  -7  -6   2          0.46          0.10         5.53 o                         
  -6  -6   2         92.23        102.91         5.55 o                         
  -5  -6   2         64.67         65.22         6.12 o                         
  -4  -6   2        102.43        105.97         3.59 o                         
  -3  -6   2        104.88         98.24         3.35 o                         
  -2  -6   2          7.82          8.82         3.01 o                         
  -1  -6   2        406.63        395.73         8.02 o                         
   0  -6   2         34.64         49.15         3.39 o                         
   1  -6   2         92.89         91.71         3.20 o                         
   2  -6   2         51.34         50.19         3.11 o                         
   3  -6   2        286.31        265.86         6.12 o                         
   4  -6   2        103.02         95.92        10.20 o                         
   5  -6   2        116.52        123.38         3.77 o                         
   6  -6   2         66.85         72.47         3.70 o                         
   7  -6   2         27.47         24.60         3.04 o                         
   8  -6   2         16.20         20.44         3.20 o                         
   9  -6   2          5.63          6.54         3.14 o                         
 -10  -5   2          1.28          1.67         3.42 o                         
  -9  -5   2          9.35          9.87         5.88 o                         
  -8  -5   2         40.94         32.37         3.14 o                         
  -7  -5   2         60.54         64.12         3.28 o                         
  -6  -5   2         62.68         68.86         3.06 o                         
  -5  -5   2        173.83        172.54         3.54 o                         
  -4  -5   2         42.98         45.34         3.21 o                         
  -3  -5   2         91.44         97.62         3.43 o                         
  -2  -5   2        105.78         98.20        10.57 o                         
  -1  -5   2          9.92         45.65        14.64 o                         
   0  -5   2        341.89        322.03         3.37 o                         
   1  -5   2        138.30        206.89        28.39 o                         
   2  -5   2         60.73         61.10         3.53 o                         
   3  -5   2        203.41        203.36         4.08 o                         
   4  -5   2        149.38        160.29         3.93 o                         
   5  -5   2         65.42         63.20         3.35 o                         
   6  -5   2         55.97         58.48         4.75 o                         
   7  -5   2         95.90        107.47         5.85 o                         
   8  -5   2         10.12         10.22         2.90 o                         
   9  -5   2          8.09          6.05         4.48 o                         
 -10  -4   2         49.60         57.13         3.46 o                         
  -9  -4   2          2.14          0.09         3.11 o                         
  -8  -4   2         65.67         67.58         5.18 o                         
  -7  -4   2        316.95        320.06         8.60 o                         
  -6  -4   2        543.57        545.05         4.26 o                         
  -5  -4   2        281.39        263.20         3.50 o                         
  -4  -4   2         83.56         82.86         5.42 o                         
  -3  -4   2        581.06        632.23        18.18 o                         
  -2  -4   2        356.46        361.26         4.93 o                         
  -1  -4   2        442.77        464.29        25.63 o                         
   0  -4   2        687.96        719.30         9.43 o                         
   1  -4   2       2799.67       3058.31        32.18 o                         
   2  -4   2       1028.82       1094.09        31.41 o                         
   3  -4   2        868.27        909.17        26.89 o                         
   4  -4   2        586.43        642.98        17.88 o                         
   5  -4   2         95.54        103.68         3.46 o                         
   6  -4   2        151.75        157.18         3.31 o                         
   7  -4   2         92.02         89.03         3.33 o                         
   8  -4   2         35.23         31.09         3.19 o                         
   9  -4   2        130.33        127.85         3.37 o                         
  10  -4   2         39.79         34.56         3.20 o                         
 -11  -3   2         18.03         18.56         2.96 o                         
 -10  -3   2         60.67         63.96         3.05 o                         
  -9  -3   2        316.46        346.89         5.05 o                         
  -8  -3   2        350.84        349.56         4.11 o                         
  -7  -3   2         18.41         23.25         4.63 o                         
  -6  -3   2        147.97        152.59         3.23 o                         
  -5  -3   2        568.81        605.29        25.83 o                         
  -4  -3   2         76.93         80.41         4.16 o                         
  -3  -3   2         81.37         96.65         5.72 o                         
  -2  -3   2         59.27         93.20        23.39 o                         
  -1  -3   2        910.90        924.26         8.74 o                         
   0  -3   2        633.37        668.35         7.29 o                         
   1  -3   2       7405.35       7977.06       238.62 o                         
   2  -3   2       5843.89       6015.80        49.98 o                         
   3  -3   2       1083.59       1123.36         8.76 o                         
   4  -3   2        851.59        950.68        17.66 o                         
   5  -3   2        107.65         99.94         3.26 o                         
   6  -3   2         99.62        104.82         4.95 o                         
   7  -3   2        101.67        103.00         3.37 o                         
   8  -3   2        447.56        463.72         6.11 o                         
   9  -3   2        124.17        133.87         6.22 o                         
  10  -3   2         85.26         86.86         5.08 o                         
 -11  -2   2          1.15          0.66         3.21 o                         
 -10  -2   2         25.84         29.38         5.67 o                         
  -9  -2   2         20.03         15.12         2.98 o                         
  -8  -2   2        235.84        245.42         9.55 o                         
  -7  -2   2        170.29        171.43        15.35 o                         
  -6  -2   2         49.69         50.31         4.26 o                         
  -5  -2   2        479.28        463.95         4.15 o                         
  -4  -2   2        240.27        248.30         5.94 o                         
  -3  -2   2        175.40        169.77         4.35 o                         
  -2  -2   2        141.29        134.89         5.12 o                         
  -1  -2   2        546.52        502.71         9.88 o                         
   0  -2   2        179.75        174.25         4.67 o                         
   1  -2   2        162.79        144.33         5.48 o                         
   2  -2   2        172.31        166.34        17.80 o                         
   3  -2   2        416.11        406.99         7.79 o                         
   4  -2   2        127.18        122.24         4.13 o                         
   5  -2   2         53.61         48.06         3.66 o                         
   6  -2   2         61.12         67.58         3.40 o                         
   7  -2   2         37.53         32.78         3.11 o                         
   8  -2   2        132.72        136.12         3.38 o                         
   9  -2   2         41.38         39.89         5.00 o                         
  10  -2   2          6.52          3.12         5.93 o                         
  11  -2   2         10.03          6.93         3.23 o                         
 -11  -1   2          2.46          5.30         2.97 o                         
 -10  -1   2         35.09         34.21         3.61 o                         
  -9  -1   2         87.99         86.04         7.32 o                         
  -8  -1   2        142.41        141.88         3.27 o                         
  -7  -1   2          0.24          1.16         3.16 o                         
  -6  -1   2        349.94        366.99         9.03 o                         
  -5  -1   2       2116.95       2141.77         7.45 o                         
  -4  -1   2       1436.73       1376.55        49.46 o                         
  -3  -1   2       1998.79       1904.11        61.53 o                         
  -2  -1   2        379.26        361.94        21.55 o                         
  -1  -1   2       4379.66       3979.36       238.18 o                         
   0  -1   2        896.13        834.93        13.09 o                         
   1  -1   2        988.89        861.06        65.23 o                         
   2  -1   2       1367.63       1195.53        41.65 o                         
   3  -1   2         42.90         40.78         5.28 o                         
   4  -1   2        925.29        923.15        13.57 o                         
   5  -1   2        721.65        721.02         8.21 o                         
   6  -1   2        318.34        293.97         9.79 o                         
   7  -1   2         14.21          9.30         3.86 o                         
   8  -1   2        200.97        198.82         3.38 o                         
   9  -1   2        167.08        166.51         4.70 o                         
  10  -1   2         34.70         34.02         3.08 o                         
  11  -1   2          2.89         -2.76         2.76 o                         
 -11   0   2          0.50          0.69         2.95 o                         
 -10   0   2        115.93        114.53         7.86 o                         
  -9   0   2        266.90        262.66         9.83 o                         
  -8   0   2        235.66        243.47         6.56 o                         
  -7   0   2        940.25        962.65        26.15 o                         
  -6   0   2         26.67         25.54         3.14 o                         
  -5   0   2        785.92        687.70        13.64 o                         
  -4   0   2       1942.88       2090.29        12.50 o                         
  -3   0   2       6285.10       6218.05        90.11 o                         
  -2   0   2       9148.75       8937.96        72.62 o                         
  -1   0   2       7396.79       7493.41        23.70 o                         
   0   0   2       2425.27       2411.30        77.19 o                         
   1   0   2       3627.32       3356.94        53.59 o                         
   2   0   2      35695.88      40443.07       374.12 o                         
   3   0   2         53.09         67.08         4.07 o                         
   4   0   2         28.75         35.06         3.73 o                         
   5   0   2          5.41          4.71         3.96 o                         
   6   0   2        537.34        538.48         7.93 o                         
   7   0   2        877.69        852.52         4.73 o                         
   8   0   2        129.94        126.86         6.14 o                         
   9   0   2         24.95         26.70         2.88 o                         
  10   0   2          0.34         -1.52         2.81 o                         
  11   0   2         37.14         35.54         3.58 o                         
 -11   1   2          2.50          0.67         2.76 o                         
 -10   1   2         35.05         26.21         6.17 o                         
  -9   1   2         87.79         90.52         6.62 o                         
  -8   1   2        142.27        143.91         3.45 o                         
  -7   1   2          0.24          3.74         3.45 o                         
  -6   1   2        350.30        375.27         4.16 o                         
  -5   1   2       2116.17       2133.52        12.17 o                         
  -4   1   2       1435.82       1399.96         6.55 o                         
  -3   1   2       1998.12       1967.14        76.60 o                         
  -2   1   2        379.87        379.43        13.72 o                         
  -1   1   2       4378.38       3867.08       149.55 o                         
   1   1   2        988.11        878.97        18.54 o                         
   2   1   2       1366.14       1231.74        19.45 o                         
   3   1   2         42.83         36.75         4.23 o                         
   4   1   2        925.62        930.52        20.58 o                         
   5   1   2        720.83        730.57         4.92 o                         
   6   1   2        318.84        309.87         3.92 o                         
   7   1   2         14.19         14.34         3.30 o                         
   8   1   2        201.05        209.60         9.21 o                         
   9   1   2        167.17        169.40         4.65 o                         
  10   1   2         34.77         34.46         3.33 o                         
  11   1   2          2.90          3.95         2.79 o                         
 -11   2   2          1.13         -1.11         5.38 o                         
 -10   2   2         25.96         25.86         2.78 o                         
  -9   2   2         20.05         17.84         3.18 o                         
  -8   2   2        235.68        235.51         3.76 o                         
  -7   2   2        170.38        170.52         3.38 o                         
  -6   2   2         49.76         49.37         3.54 o                         
  -5   2   2        478.60        482.48         7.85 o                         
  -4   2   2        239.98        254.09         4.82 o                         
  -3   2   2        175.55        165.26         6.21 o                         
  -2   2   2        141.62        133.25         5.01 o                         
  -1   2   2        546.76        495.14         6.87 o                         
   1   2   2        163.10        134.88         5.42 o                         
   2   2   2        172.38        165.10         4.63 o                         
   3   2   2        416.04        389.64         8.71 o                         
   4   2   2        127.32        121.67         4.97 o                         
   5   2   2         53.53         47.22         3.20 o                         
   6   2   2         61.13         63.41         3.20 o                         
   7   2   2         37.53         30.73         7.69 o                         
   8   2   2        132.58        125.20         3.53 o                         
   9   2   2         41.28         44.17         9.11 o                         
  10   2   2          6.56          7.66         3.51 o                         
  11   2   2         10.08         10.21         4.93 o                         
 -11   3   2         17.93         21.97         5.01 o                         
 -10   3   2         60.48         58.04         6.34 o                         
  -9   3   2        316.81        327.55         5.50 o                         
  -8   3   2        350.19        350.39         4.65 o                         
  -7   3   2         18.29         21.04         2.95 o                         
  -6   3   2        148.69        149.04         8.84 o                         
  -5   3   2        569.29        569.55        13.54 o                         
  -4   3   2         76.48         77.18         3.98 o                         
  -3   3   2         81.54         86.02         4.45 o                         
  -2   3   2         59.69         82.37        17.60 o                         
  -1   3   2        908.90        917.15         7.07 o                         
   1   3   2       7406.35       8031.23       165.88 o                         
   2   3   2       5845.25       5844.73        53.85 o                         
   3   3   2       1084.22       1072.37        34.64 o                         
   4   3   2        851.54        942.36        15.89 o                         
   5   3   2        107.65         94.57         3.18 o                         
   6   3   2         99.83        102.08         3.30 o                         
   7   3   2        102.10        100.08         3.31 o                         
   8   3   2        447.35        447.98        18.60 o                         
   9   3   2        124.66        136.25        17.19 o                         
  10   3   2         85.06         80.50         9.56 o                         
 -10   4   2         49.73         54.93         3.76 o                         
  -9   4   2          2.12          5.00         3.43 o                         
  -8   4   2         65.73         64.42         3.32 o                         
  -7   4   2        317.56        317.65        17.23 o                         
  -6   4   2        543.09        527.65        13.17 o                         
  -5   4   2        281.25        259.48         7.94 o                         
  -4   4   2         83.52         75.89         3.42 o                         
  -3   4   2        580.98        611.54         8.47 o                         
  -2   4   2        355.72        354.96         5.03 o                         
  -1   4   2        442.70        462.38         7.87 o                         
   1   4   2       2796.12       3043.45        15.89 o                         
   2   4   2       1028.95       1085.81        20.93 o                         
   3   4   2        867.79        883.41        27.92 o                         
   4   4   2        586.81        621.16         4.84 o                         
   5   4   2         95.73         96.95         3.20 o                         
   6   4   2        152.24        158.29         4.25 o                         
   7   4   2         92.16         91.99         3.52 o                         
   8   4   2         35.53         35.19         3.47 o                         
   9   4   2        130.44        130.38        13.61 o                         
  10   4   2         39.80         37.88         3.71 o                         
 -10   5   2          1.26          1.65         3.29 o                         
  -9   5   2          9.30          9.08         3.09 o                         
  -8   5   2         40.77         37.96         5.22 o                         
  -7   5   2         60.31         62.01         3.01 o                         
  -6   5   2         62.62         69.30         3.53 o                         
  -5   5   2        173.96        159.51         6.10 o                         
  -4   5   2         43.06         43.45         3.59 o                         
  -3   5   2         91.50         85.56         6.30 o                         
  -2   5   2        105.60        105.39        20.48 o                         
   2   5   2         60.64         60.62         3.97 o                         
   3   5   2        203.27        184.88         4.67 o                         
   4   5   2        149.22        146.34         3.56 o                         
   5   5   2         65.36         55.52         3.17 o                         
   6   5   2         55.92         61.77         4.43 o                         
   7   5   2         95.76         93.17         3.53 o                         
   8   5   2         10.06         13.86         3.24 o                         
   9   5   2          8.09         13.25         3.35 o                         
  -9   6   2         45.18         45.85         5.08 o                         
  -8   6   2          2.93          2.44         4.73 o                         
  -7   6   2          0.49         -4.22         4.88 o                         
  -6   6   2         92.19         93.80         4.23 o                         
  -5   6   2         65.04         65.97         3.14 o                         
  -4   6   2        102.79         99.29         4.97 o                         
  -3   6   2        104.98         98.81         3.88 o                         
  -2   6   2          7.80         13.57         5.05 o                         
   2   6   2         51.43         59.74         5.88 o                         
   3   6   2        286.29        267.56        10.82 o                         
   4   6   2        102.98         99.17         7.72 o                         
   5   6   2        116.58        113.80         3.41 o                         
   6   6   2         66.82         67.20         3.64 o                         
   7   6   2         27.37         23.36         3.40 o                         
   8   6   2         16.10         20.07         2.90 o                         
   9   6   2          5.59          1.02         3.78 o                         
  -8   7   2          5.94          3.58         3.26 o                         
  -7   7   2         57.36         58.59        10.76 o                         
  -6   7   2         90.74         92.18         3.65 o                         
  -5   7   2        332.74        327.90        14.53 o                         
  -4   7   2         87.46         83.15         7.37 o                         
  -3   7   2        903.29        879.91         7.40 o                         
   3   7   2         20.76         24.97         5.52 o                         
   4   7   2        174.82        163.50         8.21 o                         
   5   7   2        261.84        256.00         4.08 o                         
   6   7   2         30.54         25.72         3.64 o                         
   7   7   2         62.69         60.39         4.48 o                         
   8   7   2         58.66         59.94        12.17 o                         
  -7   8   2         18.93         14.26         4.98 o                         
  -6   8   2          2.65         -1.06         4.35 o                         
  -5   8   2         22.18         24.93         3.68 o                         
  -4   8   2         50.18         44.56         5.32 o                         
   4   8   2         55.86         52.92         5.52 o                         
   5   8   2          1.17          2.83         3.25 o                         
   6   8   2         30.16         29.25         3.63 o                         
  -5   9   2         30.31         25.21         5.72 o                         
   5   9   2          5.04         -1.24         5.85 o                         
  -1 -10   3          6.85          8.77         2.66 o                         
   0 -10   3          8.55          8.56         2.67 o                         
  -5  -9   3          1.66          0.64         3.22 o                         
  -4  -9   3        101.06         89.84         5.62 o                         
  -3  -9   3         46.19         44.86         3.07 o                         
  -2  -9   3         73.83         70.78         3.05 o                         
  -1  -9   3         21.89         22.64         2.54 o                         
   0  -9   3         28.78         27.64         2.56 o                         
   1  -9   3          6.26          3.26         2.66 o                         
   2  -9   3         40.39         41.52         2.69 o                         
   3  -9   3         23.14         26.12         2.69 o                         
   4  -9   3          2.13          1.37         2.92 o                         
  -7  -8   3         40.56         41.61         3.29 o                         
  -6  -8   3         72.09         77.89         3.59 o                         
  -5  -8   3         92.36         93.13         4.78 o                         
  -4  -8   3         98.12        102.72         3.77 o                         
  -3  -8   3        179.17        174.97         3.28 o                         
  -2  -8   3        656.33        632.16        10.46 o                         
  -1  -8   3         29.98         31.63         2.50 o                         
   0  -8   3        250.57        241.62         3.88 o                         
   1  -8   3          8.33         11.46         2.58 o                         
   2  -8   3        119.78        121.40         2.84 o                         
   3  -8   3        372.52        384.49         7.33 o                         
   4  -8   3         48.50         45.95         2.71 o                         
   5  -8   3         47.81         51.06         3.69 o                         
   6  -8   3         38.82         39.58         3.42 o                         
  -8  -7   3          9.09          7.97         3.24 o                         
  -7  -7   3          4.68          3.70         3.50 o                         
  -6  -7   3         32.62         29.32         3.52 o                         
  -5  -7   3        169.11        168.67         4.68 o                         
  -4  -7   3         31.36         36.12         3.24 o                         
  -3  -7   3         53.93         49.62         3.80 o                         
  -2  -7   3         97.51        104.48         4.58 o                         
  -1  -7   3         14.47         12.26         2.64 o                         
   0  -7   3         80.95         71.35         2.47 o                         
   1  -7   3         15.87         16.32         2.34 o                         
   2  -7   3         82.29         83.15         2.62 o                         
   3  -7   3         76.94         76.95         4.01 o                         
   4  -7   3        114.46        116.86         4.53 o                         
   5  -7   3          2.39          1.53         3.04 o                         
   6  -7   3          4.97          9.86         3.23 o                         
   7  -7   3         17.44         26.11         3.76 o                         
  -9  -6   3         14.35         10.92         3.39 o                         
  -8  -6   3         76.69         74.94         3.54 o                         
  -7  -6   3         12.02          9.88         3.39 o                         
  -6  -6   3         30.85         29.13         3.46 o                         
  -5  -6   3         58.70         64.51         5.00 o                         
  -4  -6   3        311.03        308.73         4.21 o                         
  -3  -6   3         55.12         55.61         3.23 o                         
  -2  -6   3         20.77         19.95         2.91 o                         
  -1  -6   3        363.58        366.35         3.64 o                         
   0  -6   3        276.14        283.21         3.81 o                         
   1  -6   3        251.91        268.07         4.47 o                         
   2  -6   3         20.08         24.46         3.52 o                         
   3  -6   3         65.41         67.09         3.60 o                         
   4  -6   3        265.66        267.39         4.60 o                         
   5  -6   3        130.81        126.64         3.55 o                         
   6  -6   3         29.47         32.79         3.26 o                         
   7  -6   3         75.80         68.81         6.94 o                         
   8  -6   3        132.63        139.05         3.78 o                         
 -10  -5   3         44.35         42.99         4.81 o                         
  -9  -5   3         47.88         58.17         9.68 o                         
  -8  -5   3         61.34         66.00         3.22 o                         
  -7  -5   3        156.54        161.65         4.70 o                         
  -6  -5   3        663.98        684.23        14.06 o                         
  -5  -5   3        570.57        583.07        19.73 o                         
  -4  -5   3        902.82        925.97        12.41 o                         
  -3  -5   3         26.10         34.56         3.59 o                         
  -2  -5   3        545.11        585.75         6.41 o                         
  -1  -5   3        475.47        471.50        12.32 o                         
   0  -5   3       1252.88       1320.84        14.16 o                         
   1  -5   3        458.05        521.98         7.39 o                         
   2  -5   3        742.78        724.67        10.65 o                         
   3  -5   3        198.23        252.78         9.58 o                         
   4  -5   3        228.01        249.49        14.06 o                         
   5  -5   3        307.00        319.97         5.92 o                         
   6  -5   3         47.62         51.28         3.51 o                         
   7  -5   3        300.93        301.66         6.00 o                         
   8  -5   3         22.59         20.74         4.68 o                         
   9  -5   3         17.75         17.58         3.00 o                         
 -10  -4   3         27.45         25.48         3.19 o                         
  -9  -4   3         17.30         16.19         3.58 o                         
  -8  -4   3         37.06         37.87         3.16 o                         
  -7  -4   3         15.48         18.33         3.53 o                         
  -6  -4   3        118.30        118.28         8.46 o                         
  -5  -4   3        140.13        137.75         5.95 o                         
  -4  -4   3        345.72        346.08         4.03 o                         
  -3  -4   3        110.19        104.38         4.11 o                         
  -2  -4   3        211.07        219.18         8.41 o                         
  -1  -4   3        903.62        862.88         9.24 o                         
   0  -4   3        672.43        709.76         5.88 o                         
   1  -4   3        524.89        544.99         8.27 o                         
   2  -4   3        399.72        436.70         5.26 o                         
   3  -4   3        127.08        145.62         5.84 o                         
   4  -4   3         47.34         47.24         3.66 o                         
   5  -4   3        229.06        220.34        10.85 o                         
   6  -4   3        159.32        167.21         3.51 o                         
   7  -4   3        137.71        145.78        18.36 o                         
   8  -4   3          5.14          1.72         2.88 o                         
   9  -4   3         16.93         19.43         3.31 o                         
  10  -4   3          4.00          7.12         2.94 o                         
 -11  -3   3          2.03          5.12         2.93 o                         
 -10  -3   3          1.56          1.17         2.77 o                         
  -9  -3   3          1.12          6.66         3.11 o                         
  -8  -3   3         89.89         89.57         3.83 o                         
  -7  -3   3         22.13         19.59         3.17 o                         
  -6  -3   3         37.21         34.61         3.49 o                         
  -5  -3   3        161.00        175.12        12.11 o                         
  -4  -3   3        275.89        302.04         4.42 o                         
  -3  -3   3        157.48        145.85         3.99 o                         
  -2  -3   3          0.91          2.18         4.29 o                         
  -1  -3   3        252.28        258.18         9.55 o                         
   0  -3   3        695.03        696.24         6.14 o                         
   1  -3   3       1053.95        992.15        13.41 o                         
   2  -3   3        265.83        278.86         4.74 o                         
   3  -3   3        408.92        403.58         4.63 o                         
   4  -3   3         73.82         74.25         3.72 o                         
   5  -3   3        106.39        108.70         4.45 o                         
   6  -3   3        176.27        180.42         6.35 o                         
   7  -3   3        107.04        111.99         4.46 o                         
   8  -3   3         48.68         46.96         7.49 o                         
   9  -3   3         18.26         20.80         3.30 o                         
  10  -3   3         18.95         15.55         3.35 o                         
 -11  -2   3          5.10          9.59         3.33 o                         
 -10  -2   3         73.65         70.40         4.63 o                         
  -9  -2   3        214.99        202.92         3.39 o                         
  -8  -2   3        408.57        416.16         4.28 o                         
  -7  -2   3        458.40        457.38         3.76 o                         
  -6  -2   3        191.21        185.16         5.52 o                         
  -5  -2   3       1063.73       1154.29         5.44 o                         
  -4  -2   3        509.38        520.46        11.82 o                         
  -3  -2   3       2674.94       2747.40        12.50 o                         
  -2  -2   3       2144.18       2142.47        33.44 o                         
  -1  -2   3       3955.39       3937.80        69.17 o                         
   0  -2   3      11638.98      11646.68       114.87 o                         
   1  -2   3       3057.73       2917.84        20.78 o                         
   2  -2   3       2663.89       2608.15        37.51 o                         
   3  -2   3       1984.44       2025.91        46.44 o                         
   4  -2   3        416.30        418.30         4.67 o                         
   5  -2   3         83.86         86.34         3.72 o                         
   6  -2   3         87.23         81.29         8.93 o                         
   7  -2   3        611.73        574.31         4.89 o                         
   8  -2   3        881.71        924.13        13.78 o                         
   9  -2   3         32.86         32.23         3.49 o                         
  10  -2   3         11.43         10.49         2.81 o                         
 -11  -1   3         15.55         14.33         3.64 o                         
 -10  -1   3          4.82          3.64         2.73 o                         
  -9  -1   3        130.51        132.78        11.49 o                         
  -8  -1   3        592.72        598.89         4.22 o                         
  -7  -1   3        138.89        133.23         3.83 o                         
  -6  -1   3       2219.13       2227.88        39.39 o                         
  -5  -1   3       3277.39       3447.47       112.11 o                         
  -4  -1   3       7029.84       7114.95        52.65 o                         
  -3  -1   3        315.76        305.64         5.69 o                         
  -2  -1   3       1512.98       1422.27        34.67 o                         
  -1  -1   3        368.89        298.23         7.46 o                         
   0  -1   3        200.46        212.93         8.57 o                         
   1  -1   3       1830.26       1732.14        10.69 o                         
   2  -1   3       2601.53       2586.31        29.81 o                         
   3  -1   3       1590.58       1573.67        62.76 o                         
   4  -1   3        239.57        228.93         5.82 o                         
   5  -1   3        267.42        260.23         8.45 o                         
   6  -1   3        257.93        243.86         6.21 o                         
   7  -1   3        389.42        387.49         8.41 o                         
   8  -1   3        143.57        146.51         3.80 o                         
   9  -1   3         20.09         17.28         2.88 o                         
  10  -1   3          8.27         13.20         4.51 o                         
  11  -1   3          0.82          1.91         6.35 o                         
 -11   0   3          0.02         -2.63         2.92 o                         
 -10   0   3          0.01          1.90         5.13 o                         
  -9   0   3         30.07         31.41         8.06 o                         
  -8   0   3          8.73          6.02         3.57 o                         
  -7   0   3         32.06         36.04         3.52 o                         
  -6   0   3         17.56         15.29         3.34 o                         
  -5   0   3        138.99        155.95         3.90 o                         
  -4   0   3        625.85        651.01        20.74 o                         
  -3   0   3         11.47         14.90         5.28 o                         
  -2   0   3          4.06          1.01         5.57 o                         
  -1   0   3          6.12          7.50         6.28 o                         
   0   0   3         12.32         12.62         7.62 o                         
   1   0   3         11.70         11.03         5.74 o                         
   2   0   3        130.94        135.09         5.84 o                         
   3   0   3         13.37         10.74         3.96 o                         
   4   0   3         25.26         27.51         6.07 o                         
   5   0   3          3.81          2.54         3.83 o                         
   6   0   3         21.64         26.76         3.71 o                         
   7   0   3         33.43         34.33         3.12 o                         
   8   0   3         48.26         41.77         4.60 o                         
   9   0   3         31.72         37.00         3.29 o                         
  10   0   3          0.45         -0.97         4.13 o                         
  11   0   3          2.62         -0.86         2.79 o                         
 -11   1   3         15.63         13.48         3.04 o                         
 -10   1   3          4.84          4.43         5.15 o                         
  -9   1   3        130.63        130.98         3.46 o                         
  -8   1   3        593.04        609.15        26.44 o                         
  -7   1   3        138.66        141.73         9.40 o                         
  -6   1   3       2221.88       2342.56        57.39 o                         
  -5   1   3       3278.26       3430.12        14.24 o                         
  -4   1   3       7030.95       7269.86       238.07 o                         
  -3   1   3        316.78        304.12         6.68 o                         
  -2   1   3       1510.70       1447.37        71.71 o                         
  -1   1   3        369.63        309.65        12.15 o                         
   1   1   3       1828.09       1699.90        10.45 o                         
   2   1   3       2599.78       2494.82        18.21 o                         
   3   1   3       1590.04       1559.35        57.90 o                         
   4   1   3        240.02        232.77         9.37 o                         
   5   1   3        267.15        257.29         6.74 o                         
   6   1   3        257.51        242.81         4.15 o                         
   7   1   3        389.30        372.67        10.51 o                         
   8   1   3        143.61        149.79         4.15 o                         
   9   1   3         20.07         23.28         7.27 o                         
  10   1   3          8.25          6.79         3.15 o                         
  11   1   3          0.81          0.22         3.03 o                         
 -11   2   3          5.15          4.43         3.07 o                         
 -10   2   3         73.77         69.69         5.77 o                         
  -9   2   3        215.16        199.28         3.50 o                         
  -8   2   3        408.47        403.82         8.33 o                         
  -7   2   3        457.02        473.87        13.97 o                         
  -6   2   3        191.08        190.52         3.63 o                         
  -5   2   3       1061.77       1143.92         9.89 o                         
  -4   2   3        508.86        534.80         4.59 o                         
  -3   2   3       2675.78       2703.77         8.71 o                         
  -2   2   3       2147.52       2085.88        66.68 o                         
  -1   2   3       3953.29       3886.66        13.46 o                         
   1   2   3       3058.29       2902.23        28.26 o                         
   2   2   3       2662.20       2587.61        15.75 o                         
   3   2   3       1983.62       2028.17        20.43 o                         
   4   2   3        417.22        407.85         4.51 o                         
   5   2   3         83.74         83.79         3.53 o                         
   6   2   3         87.27         82.13         3.64 o                         
   7   2   3        613.52        597.32        20.80 o                         
   8   2   3        881.07        907.83        24.31 o                         
   9   2   3         33.01         38.92         3.06 o                         
  10   2   3         11.47          9.73         3.02 o                         
 -11   3   3          2.04         -4.46         4.46 o                         
 -10   3   3          1.58          3.33         2.72 o                         
  -9   3   3          1.14          3.04         6.94 o                         
  -8   3   3         89.79         84.57         3.58 o                         
  -7   3   3         22.35         21.73         3.13 o                         
  -6   3   3         37.22         30.91         3.43 o                         
  -5   3   3        160.60        164.32         3.54 o                         
  -4   3   3        275.65        285.75         4.36 o                         
  -3   3   3        157.35        141.96         4.57 o                         
  -2   3   3          0.91          4.28         4.24 o                         
  -1   3   3        251.99        250.69         5.01 o                         
   1   3   3       1053.87       1000.30         7.05 o                         
   2   3   3        265.82        283.62         5.37 o                         
   3   3   3        409.15        399.73         4.88 o                         
   4   3   3         73.77         76.23         4.00 o                         
   5   3   3        106.73        111.05         9.13 o                         
   6   3   3        176.06        182.18         3.69 o                         
   7   3   3        107.03        105.44         4.30 o                         
   8   3   3         48.65         48.78        12.19 o                         
   9   3   3         18.28         20.91         3.38 o                         
  10   3   3         18.94         15.29         3.13 o                         
 -10   4   3         27.51         16.98         3.37 o                         
  -9   4   3         17.38         15.60         2.87 o                         
  -8   4   3         36.95         34.01         3.98 o                         
  -7   4   3         15.57         13.77         3.52 o                         
  -6   4   3        118.03        121.70         3.17 o                         
  -5   4   3        140.35        137.36         3.37 o                         
  -4   4   3        345.49        330.18         4.26 o                         
  -3   4   3        109.95         98.35         6.60 o                         
  -2   4   3        210.88        204.59         6.00 o                         
  -1   4   3        903.99        854.55         8.78 o                         
   1   4   3        523.57        543.38         9.71 o                         
   2   4   3        400.09        423.05         4.77 o                         
   3   4   3        126.76        136.07         4.53 o                         
   4   4   3         47.28         45.86         3.52 o                         
   5   4   3        229.46        218.75         8.03 o                         
   6   4   3        159.79        165.50         3.63 o                         
   7   4   3        137.70        133.99         3.78 o                         
   8   4   3          5.08         -0.91         3.26 o                         
   9   4   3         17.00         12.56         3.53 o                         
  10   4   3          4.01          3.69         3.37 o                         
 -10   5   3         44.19         37.10         3.57 o                         
  -9   5   3         47.84         50.43         9.95 o                         
  -8   5   3         60.94         63.64         3.57 o                         
  -7   5   3        156.80        157.01         3.75 o                         
  -6   5   3        664.18        662.48         7.15 o                         
  -5   5   3        571.92        565.63        34.89 o                         
  -4   5   3        902.93        867.91         7.70 o                         
  -3   5   3         26.22         38.04         4.81 o                         
  -2   5   3        544.63        579.45        23.94 o                         
   2   5   3        743.70        723.17        13.46 o                         
   3   5   3        198.02        245.63        15.47 o                         
   4   5   3        228.13        260.45         7.43 o                         
   5   5   3        306.90        297.82        13.83 o                         
   6   5   3         47.54         53.55         3.34 o                         
   7   5   3        301.55        298.90        13.23 o                         
   8   5   3         22.58         24.01         5.30 o                         
   9   5   3         17.82         17.88         3.37 o                         
  -9   6   3         14.22         15.80         5.23 o                         
  -8   6   3         76.95         72.39         5.68 o                         
  -7   6   3         11.98         12.28         4.88 o                         
  -6   6   3         30.77         28.27         3.41 o                         
  -5   6   3         58.46         62.11         3.53 o                         
  -4   6   3        310.98        299.55        16.36 o                         
  -3   6   3         55.28         59.28         3.71 o                         
  -2   6   3         20.77         14.78         5.32 o                         
   2   6   3         20.16         34.87         6.39 o                         
   3   6   3         65.26         67.76         3.32 o                         
   4   6   3        265.41        254.19         4.02 o                         
   5   6   3        131.00        121.85         7.54 o                         
   6   6   3         29.42         26.55         3.71 o                         
   7   6   3         75.72         63.23         4.83 o                         
   8   6   3        132.78        122.05         8.84 o                         
  -8   7   3          9.09         11.20         3.51 o                         
  -7   7   3          4.69          3.43         3.16 o                         
  -6   7   3         32.74         28.80         6.08 o                         
  -5   7   3        169.18        151.71         4.07 o                         
  -4   7   3         31.30         27.15         3.79 o                         
  -3   7   3         53.77         47.24         5.15 o                         
   3   7   3         77.00         68.47         5.75 o                         
   4   7   3        114.56        109.58         3.83 o                         
   5   7   3          2.41          2.71         3.57 o                         
   6   7   3          4.93          6.08         3.16 o                         
   7   7   3         17.46         14.62         3.40 o                         
  -7   8   3         40.70         33.95         3.68 o                         
  -6   8   3         72.13         69.38         3.68 o                         
  -5   8   3         92.22         96.11        12.77 o                         
  -4   8   3         98.13         98.43         5.38 o                         
   4   8   3         48.67         48.64         5.62 o                         
   5   8   3         47.72         45.40         4.75 o                         
   6   8   3         38.78         41.78         6.17 o                         
  -5   9   3          1.65          5.18         5.48 o                         
  -5  -9   4         14.32         11.91         3.84 o                         
  -4  -9   4         33.23         34.42         3.15 o                         
  -3  -9   4          7.09          5.12         2.58 o                         
  -2  -9   4          1.71          0.82         2.46 o                         
  -1  -9   4         30.22         28.21         2.45 o                         
   0  -9   4          8.33          7.42         2.61 o                         
   1  -9   4          0.27          1.44         2.49 o                         
   2  -9   4         26.20         28.26         2.46 o                         
   3  -9   4          5.15          2.75         2.48 o                         
   4  -9   4         19.02         19.31         2.54 o                         
  -7  -8   4         28.26         31.22         3.29 o                         
  -6  -8   4         16.27         15.02         3.62 o                         
  -5  -8   4          5.37          6.35         3.49 o                         
  -4  -8   4         44.67         49.23         4.81 o                         
  -3  -8   4        123.13        119.56         6.09 o                         
  -2  -8   4        101.61         93.86         2.86 o                         
  -1  -8   4         41.99         43.76         2.51 o                         
   0  -8   4         87.72         82.88         2.74 o                         
   1  -8   4         68.65         66.03         2.57 o                         
   2  -8   4        121.47        111.61         3.58 o                         
   3  -8   4        136.41        129.82         2.89 o                         
   4  -8   4         33.64         36.99         5.39 o                         
   5  -8   4         13.28         10.61         3.41 o                         
   6  -8   4          9.51          9.55         3.72 o                         
  -8  -7   4         40.88         37.71         3.34 o                         
  -7  -7   4         67.94         75.75         3.68 o                         
  -6  -7   4        108.17        113.41         3.64 o                         
  -5  -7   4        341.43        343.89        13.50 o                         
  -4  -7   4        754.27        775.45         5.44 o                         
  -3  -7   4        205.44        220.90         3.64 o                         
  -2  -7   4        844.03        858.19        14.80 o                         
  -1  -7   4        147.31        149.12         4.57 o                         
   0  -7   4        418.74        400.85         7.06 o                         
   1  -7   4         46.16         53.51         2.72 o                         
   2  -7   4         90.58         76.62         2.67 o                         
   3  -7   4        423.29        451.36         3.95 o                         
   4  -7   4        158.30        153.42         3.90 o                         
   5  -7   4         27.06         27.58         3.44 o                         
   6  -7   4         58.31         50.35         3.56 o                         
   7  -7   4        229.20        255.29         5.70 o                         
  -9  -6   4         11.74         12.91         5.23 o                         
  -8  -6   4        108.59        109.63        13.51 o                         
  -7  -6   4        150.82        154.46         3.52 o                         
  -6  -6   4         56.39         55.31         3.56 o                         
  -5  -6   4         59.56         55.18         3.51 o                         
  -4  -6   4        293.23        290.70        17.29 o                         
  -3  -6   4        123.96        114.89         3.38 o                         
  -2  -6   4         53.05         53.45         3.07 o                         
  -1  -6   4        720.95        724.92         5.59 o                         
   0  -6   4        441.67        459.98         4.90 o                         
   1  -6   4        130.07        125.40         2.96 o                         
   2  -6   4         16.06         13.54         3.62 o                         
   3  -6   4         96.84         91.29         3.62 o                         
   4  -6   4        130.51        151.12         3.90 o                         
   5  -6   4         44.89         45.27         3.79 o                         
   6  -6   4         44.06         48.99         5.85 o                         
   7  -6   4        146.25        139.78         8.48 o                         
   8  -6   4         96.02        105.49         7.66 o                         
 -10  -5   4         19.72         21.37         3.00 o                         
  -9  -5   4          2.02         -1.70         5.35 o                         
  -8  -5   4         13.34         12.18         6.84 o                         
  -7  -5   4         34.52         28.83         3.51 o                         
  -6  -5   4         95.02        101.08         8.94 o                         
  -5  -5   4         88.95         85.31         4.15 o                         
  -4  -5   4         14.60         13.58         3.82 o                         
  -3  -5   4         49.28         57.59         4.15 o                         
  -2  -5   4         28.32         36.51         4.23 o                         
  -1  -5   4        100.93        114.85         4.83 o                         
   0  -5   4         80.27         76.62         2.99 o                         
   1  -5   4         79.57         75.82         2.77 o                         
   2  -5   4         25.03         26.88         3.96 o                         
   3  -5   4         96.88         99.60         4.06 o                         
   4  -5   4         53.18         62.33         5.01 o                         
   5  -5   4         67.54         67.20         3.52 o                         
   6  -5   4         18.02         24.44         5.25 o                         
   7  -5   4         47.01         54.38         3.41 o                         
   8  -5   4          1.01         -0.64         3.27 o                         
   9  -5   4         22.13         21.84         2.95 o                         
 -10  -4   4          8.91          9.19         3.40 o                         
  -9  -4   4         10.40         18.60         3.14 o                         
  -8  -4   4         94.89         96.74         3.58 o                         
  -7  -4   4         13.82         13.68         3.33 o                         
  -6  -4   4        424.91        427.39         3.92 o                         
  -5  -4   4        253.95        243.89         3.61 o                         
  -4  -4   4        761.46        784.46         9.30 o                         
  -3  -4   4       1010.89        994.41        16.58 o                         
  -2  -4   4         42.68         45.87         3.86 o                         
  -1  -4   4       1811.17       1741.92        20.54 o                         
   0  -4   4       1626.51       1646.65        25.37 o                         
   1  -4   4        106.05        115.20         3.58 o                         
   2  -4   4        474.70        566.69        13.46 o                         
   3  -4   4       1076.55       1204.79        11.18 o                         
   4  -4   4        417.61        430.16         4.24 o                         
   5  -4   4         86.51         91.06         3.42 o                         
   6  -4   4        105.76        121.05         8.14 o                         
   7  -4   4        900.06        925.61        24.68 o                         
   8  -4   4        191.28        196.85         3.79 o                         
   9  -4   4         51.26         58.64         3.19 o                         
  10  -4   4         17.34         16.52         3.55 o                         
 -11  -3   4          8.94         11.60         3.20 o                         
 -10  -3   4          0.83          1.77         3.31 o                         
  -9  -3   4        109.04        113.56         5.80 o                         
  -8  -3   4         20.71         22.57         2.96 o                         
  -7  -3   4         68.70         62.31         5.22 o                         
  -6  -3   4         13.25         11.47         2.79 o                         
  -5  -3   4         74.80         89.59         4.48 o                         
  -4  -3   4        325.14        313.61         4.49 o                         
  -3  -3   4         64.39         70.14         7.59 o                         
  -2  -3   4        380.63        355.06         5.04 o                         
  -1  -3   4       2640.42       2978.79        25.15 o                         
   0  -3   4        456.37        446.12         6.41 o                         
   1  -3   4       2094.76       2122.18        59.79 o                         
   2  -3   4       1018.36       1028.82         6.48 o                         
   3  -3   4         84.18        112.27         8.98 o                         
   4  -3   4       1422.12       1410.06        23.81 o                         
   5  -3   4        284.89        336.88         4.16 o                         
   6  -3   4          4.96          2.50         3.00 o                         
   7  -3   4         27.48         32.08         3.78 o                         
   8  -3   4         17.93         22.47         2.93 o                         
   9  -3   4         97.43        111.55         3.25 o                         
  10  -3   4         40.01         44.25         3.47 o                         
 -11  -2   4          4.27          0.80         5.15 o                         
 -10  -2   4         31.25         32.68         3.91 o                         
  -9  -2   4          9.51          6.93         5.03 o                         
  -8  -2   4        206.82        218.96        19.83 o                         
  -7  -2   4         45.60         48.51         7.44 o                         
  -6  -2   4        109.00        112.71         3.17 o                         
  -5  -2   4         33.99         29.87         4.93 o                         
  -4  -2   4        149.14        145.84         5.05 o                         
  -3  -2   4        276.65        284.00         9.59 o                         
  -2  -2   4         95.45        115.71         4.62 o                         
  -1  -2   4        661.68        624.66        40.44 o                         
   0  -2   4       1031.20        961.62        42.00 o                         
   1  -2   4        206.84        216.73         5.64 o                         
   2  -2   4        569.09        567.25        18.67 o                         
   3  -2   4         52.55         46.86         7.02 o                         
   4  -2   4         75.77         76.36         9.04 o                         
   5  -2   4         23.48         24.85         3.56 o                         
   6  -2   4        147.28        150.62         4.15 o                         
   7  -2   4         49.93         50.48         3.31 o                         
   8  -2   4        108.06        102.73         3.27 o                         
   9  -2   4         18.39         15.04         2.97 o                         
  10  -2   4          8.49          4.65         4.68 o                         
 -11  -1   4          5.83          9.23         3.05 o                         
 -10  -1   4          2.64          1.90         2.79 o                         
  -9  -1   4         36.65         29.15         3.22 o                         
  -8  -1   4         30.66         35.61         3.62 o                         
  -7  -1   4        114.53         97.31         3.11 o                         
  -6  -1   4        632.50        616.85         4.70 o                         
  -5  -1   4       2518.48       2604.89        50.77 o                         
  -4  -1   4       1108.13       1129.66        14.00 o                         
  -3  -1   4       2776.29       2748.72        76.22 o                         
  -2  -1   4       2973.28       2901.48        91.39 o                         
  -1  -1   4        249.56        246.42        20.48 o                         
   0  -1   4        766.77        747.61        19.78 o                         
   1  -1   4       1482.84       1408.65        10.04 o                         
   2  -1   4       2253.39       2165.44         9.22 o                         
   3  -1   4       1119.19       1070.23         9.60 o                         
   4  -1   4        269.35        266.97         4.47 o                         
   5  -1   4         48.83         48.11         3.66 o                         
   6  -1   4        578.60        545.77         5.42 o                         
   7  -1   4        144.65        152.41         6.60 o                         
   8  -1   4        143.21        148.18         3.73 o                         
   9  -1   4         36.28         38.50         3.53 o                         
  10  -1   4          4.52          9.27         2.94 o                         
  11  -1   4          0.71          5.26         4.01 o                         
 -11   0   4         10.78          2.28         2.97 o                         
 -10   0   4         79.90         85.96         8.56 o                         
  -9   0   4          3.78          4.34         3.09 o                         
  -8   0   4       1362.77       1397.60        28.81 o                         
  -7   0   4       1382.66       1470.88        50.51 o                         
  -6   0   4        946.23        934.28        20.71 o                         
  -5   0   4        181.55        171.33         8.86 o                         
  -4   0   4         19.85         13.99         3.83 o                         
  -3   0   4       7842.52       8196.42       135.25 o                         
  -2   0   4        160.63        167.94         4.93 o                         
  -1   0   4       6091.27       6080.92        58.22 o                         
   0   0   4      18866.69      19809.02       504.88 o                         
   1   0   4       3056.74       2763.78        30.99 o                         
   2   0   4       1498.99       1473.53        14.22 o                         
   3   0   4       1460.32       1428.74         6.95 o                         
   4   0   4        207.73        171.23         6.11 o                         
   5   0   4          6.52          4.30         3.46 o                         
   6   0   4        178.80        181.73         3.56 o                         
   7   0   4        800.63        800.04         4.46 o                         
   8   0   4       1546.27       1595.65        36.90 o                         
   9   0   4        127.64        135.87         6.62 o                         
  10   0   4         12.44         22.53         4.53 o                         
  11   0   4          0.03         -4.75         6.75 o                         
 -11   1   4          5.85          9.70         3.54 o                         
 -10   1   4          2.64         -0.84         3.88 o                         
  -9   1   4         36.92         37.58         6.50 o                         
  -8   1   4         30.75         31.50         5.27 o                         
  -7   1   4        114.00        112.50         3.31 o                         
  -6   1   4        632.89        626.88        28.73 o                         
  -5   1   4       2518.01       2667.35       134.82 o                         
  -4   1   4       1108.27       1134.61        59.90 o                         
  -3   1   4       2777.24       2764.73       127.92 o                         
  -2   1   4       2975.72       2900.74        64.56 o                         
  -1   1   4        248.73        247.60         6.09 o                         
   0   1   4        767.05        690.35        14.57 o                         
   1   1   4       1483.03       1406.08        50.94 o                         
   2   1   4       2251.48       2173.38         9.40 o                         
   3   1   4       1119.40       1040.56        22.42 o                         
   4   1   4        269.61        264.03         8.48 o                         
   5   1   4         48.96         48.06         3.76 o                         
   6   1   4        578.47        542.25        12.30 o                         
   7   1   4        144.46        147.21        10.42 o                         
   8   1   4        143.08        142.16         3.73 o                         
   9   1   4         36.42         40.33         4.53 o                         
  10   1   4          4.53          7.85         3.01 o                         
  11   1   4          0.71         -0.62         4.11 o                         
 -11   2   4          4.34          2.96         3.11 o                         
 -10   2   4         31.32         28.09         4.78 o                         
  -9   2   4          9.56          5.68         2.79 o                         
  -8   2   4        206.63        217.37         9.01 o                         
  -7   2   4         45.37         42.01         5.72 o                         
  -6   2   4        108.83        110.15         3.48 o                         
  -5   2   4         33.89         40.42         5.33 o                         
  -4   2   4        149.16        143.64         3.96 o                         
  -3   2   4        276.42        271.82        14.76 o                         
  -2   2   4         95.57        114.83         5.02 o                         
  -1   2   4        661.52        633.37        38.09 o                         
   1   2   4        206.62        210.60         9.32 o                         
   2   2   4        568.79        552.26         8.33 o                         
   3   2   4         52.50         46.54         3.90 o                         
   4   2   4         75.78         68.63         3.70 o                         
   5   2   4         23.45         26.49         3.32 o                         
   6   2   4        147.16        142.64         3.58 o                         
   7   2   4         50.06         44.90         3.28 o                         
   8   2   4        108.14         96.71         3.20 o                         
   9   2   4         18.34         21.70         2.73 o                         
  10   2   4          8.53         14.75         3.88 o                         
 -11   3   4          8.96         11.05         2.95 o                         
 -10   3   4          0.84         -1.56         2.91 o                         
  -9   3   4        108.81        106.80         4.56 o                         
  -8   3   4         20.73         21.96         4.61 o                         
  -7   3   4         68.73         61.39         2.95 o                         
  -6   3   4         13.23         14.25         2.76 o                         
  -5   3   4         74.80         85.48         3.44 o                         
  -4   3   4        326.03        312.08         4.49 o                         
  -3   3   4         64.14         68.76         6.45 o                         
  -2   3   4        381.30        339.25         4.99 o                         
  -1   3   4       2641.10       2862.16        10.62 o                         
   1   3   4       2095.79       2071.97        69.07 o                         
   2   3   4       1017.02       1017.00        12.82 o                         
   3   3   4         84.07        109.01         6.72 o                         
   4   3   4       1422.26       1349.57        47.73 o                         
   5   3   4        285.22        320.96         4.40 o                         
   6   3   4          4.84          1.59         2.84 o                         
   7   3   4         27.41         31.39         3.46 o                         
   8   3   4         17.87         13.89         3.50 o                         
   9   3   4         97.70         94.64        13.59 o                         
  10   3   4         40.30         38.15         7.94 o                         
 -10   4   4          8.94          9.01         3.12 o                         
  -9   4   4         10.43         18.64         6.05 o                         
  -8   4   4         94.99         89.72         9.21 o                         
  -7   4   4         13.83         16.04         3.42 o                         
  -6   4   4        424.96        416.31        16.01 o                         
  -5   4   4        254.67        247.41         3.83 o                         
  -4   4   4        760.91        746.03        19.53 o                         
  -3   4   4       1013.02        971.72        14.92 o                         
  -2   4   4         42.47         51.20         3.90 o                         
  -1   4   4       1811.40       1762.60         9.78 o                         
   1   4   4        105.32        110.59         7.69 o                         
   2   4   4        474.97        559.01         5.52 o                         
   3   4   4       1074.36       1167.64         6.19 o                         
   4   4   4        417.44        421.77         8.62 o                         
   5   4   4         86.99         88.62         6.90 o                         
   6   4   4        106.01        110.64         3.56 o                         
   7   4   4        900.56        865.15        18.13 o                         
   8   4   4        191.19        191.95        12.41 o                         
   9   4   4         51.18         51.92         3.37 o                         
  10   4   4         17.42         11.75         3.46 o                         
 -10   5   4         19.78         21.51         3.41 o                         
  -9   5   4          2.00          0.50         4.16 o                         
  -8   5   4         13.46         14.45         2.87 o                         
  -7   5   4         34.55         32.43         3.40 o                         
  -6   5   4         94.93         88.33         3.59 o                         
  -5   5   4         88.96         84.40         6.10 o                         
  -4   5   4         14.59         13.37         3.30 o                         
  -3   5   4         49.26         55.28         3.80 o                         
  -2   5   4         28.38         31.06         4.25 o                         
   2   5   4         24.96         23.83         3.39 o                         
   3   5   4         96.92         92.14         3.50 o                         
   4   5   4         53.15         52.27         3.52 o                         
   5   5   4         67.46         69.19         3.68 o                         
   6   5   4         18.07         20.28         3.16 o                         
   7   5   4         47.07         47.62         4.88 o                         
   8   5   4          0.99         -0.13         3.05 o                         
   9   5   4         22.05         19.93         3.44 o                         
  -9   6   4         11.71         12.30         3.63 o                         
  -8   6   4        108.45        103.53         4.18 o                         
  -7   6   4        150.68        147.08         9.56 o                         
  -6   6   4         56.47         58.96         3.66 o                         
  -5   6   4         59.82         57.29         3.29 o                         
  -4   6   4        292.69        297.37         4.31 o                         
  -3   6   4        123.87        120.38         4.76 o                         
  -2   6   4         53.03         50.48         4.38 o                         
   2   6   4         15.95          5.78         6.25 o                         
   3   6   4         96.72         83.42         6.04 o                         
   4   6   4        130.34        139.89         3.65 o                         
   5   6   4         44.87         45.82         3.62 o                         
   6   6   4         44.01         46.17         3.14 o                         
   7   6   4        146.01        127.69         9.56 o                         
   8   6   4         96.03         95.36         3.72 o                         
  -8   7   4         40.83         37.90         8.04 o                         
  -7   7   4         67.94         68.86         8.41 o                         
  -6   7   4        108.35        112.32         8.56 o                         
  -5   7   4        341.53        318.26        31.48 o                         
  -4   7   4        754.50        744.84        14.78 o                         
  -3   7   4        205.86        215.27         5.99 o                         
   3   7   4        423.39        426.26         7.66 o                         
   4   7   4        158.26        147.19         9.50 o                         
   5   7   4         26.99         23.71         3.69 o                         
   6   7   4         58.38         51.16         4.11 o                         
   7   7   4        229.40        228.27        20.73 o                         
  -7   8   4         28.17         28.11         3.63 o                         
  -6   8   4         16.18         12.72         3.66 o                         
  -5   8   4          5.41          8.72         3.75 o                         
  -4   8   4         44.77         52.89         5.15 o                         
   4   8   4         33.56         36.97         5.58 o                         
   5   8   4         13.27          5.18         5.42 o                         
   6   8   4          9.57          9.89         3.83 o                         
  -5   9   4         14.26          8.26         5.98 o                         
  -4  -9   5         13.29         16.25         3.05 o                         
  -3  -9   5         22.98         16.55         2.52 o                         
  -2  -9   5         11.55          9.34         2.54 o                         
  -1  -9   5         16.55         15.24         2.50 o                         
   0  -9   5         43.29         38.12         2.66 o                         
   1  -9   5         79.49         81.08         2.62 o                         
   2  -9   5          2.73          1.72         2.50 o                         
   3  -9   5          4.81          2.59         2.50 o                         
   4  -9   5         49.25         53.06         2.77 o                         
  -6  -8   5          3.22          6.88         3.46 o                         
  -5  -8   5         20.04         24.90         4.83 o                         
  -4  -8   5         69.38         73.00         3.03 o                         
  -3  -8   5         82.13         77.95         3.28 o                         
  -2  -8   5         30.29         33.49         2.73 o                         
  -1  -8   5         42.45         42.34         2.60 o                         
   0  -8   5        474.80        472.41         3.85 o                         
   1  -8   5         39.25         35.86         3.73 o                         
   2  -8   5        143.75        139.81         2.79 o                         
   3  -8   5         66.01         73.40         2.67 o                         
   4  -8   5         93.96         88.64         3.59 o                         
   5  -8   5         35.41         34.88         3.37 o                         
   6  -8   5        112.97        119.62         3.99 o                         
  -8  -7   5          6.09          5.50         3.52 o                         
  -7  -7   5          0.75          2.70         3.20 o                         
  -6  -7   5         25.51         29.45         3.16 o                         
  -5  -7   5         78.40         80.83         3.71 o                         
  -4  -7   5          0.78          3.46         4.33 o                         
  -3  -7   5        166.68        170.76         6.64 o                         
  -2  -7   5         52.97         51.59         2.68 o                         
  -1  -7   5         21.00         21.21         3.60 o                         
   0  -7   5         14.50         17.03         2.57 o                         
   1  -7   5          9.24         12.23         2.52 o                         
   2  -7   5         18.36         17.81         2.65 o                         
   3  -7   5         13.09         11.96         2.87 o                         
   4  -7   5         27.64         28.25         3.82 o                         
   5  -7   5         75.01         78.29         3.73 o                         
   6  -7   5         41.61         35.99         3.64 o                         
   7  -7   5          2.61          6.33         3.44 o                         
  -9  -6   5         42.81         37.03         4.68 o                         
  -8  -6   5         31.67         31.49         3.47 o                         
  -7  -6   5        113.99        115.37         3.38 o                         
  -6  -6   5          8.73          8.78         3.30 o                         
  -5  -6   5        231.92        245.98         3.70 o                         
  -4  -6   5         24.28         24.25         3.63 o                         
  -3  -6   5          6.08         10.36         3.61 o                         
  -2  -6   5         54.13         51.59         2.99 o                         
  -1  -6   5        121.65        112.71         2.84 o                         
   0  -6   5         42.69         38.86         2.66 o                         
   1  -6   5        160.73        148.90         2.96 o                         
   2  -6   5        165.56        162.72         3.26 o                         
   3  -6   5         17.14         19.43         3.50 o                         
   4  -6   5         10.87         14.35         3.83 o                         
   5  -6   5         14.18         14.62         3.44 o                         
   6  -6   5         57.21         51.57         3.55 o                         
   7  -6   5         64.24         57.92         3.50 o                         
   8  -6   5         38.14         30.86         3.94 o                         
  -9  -5   5         29.08         31.24         3.50 o                         
  -8  -5   5         14.61         21.38         3.34 o                         
  -7  -5   5        384.48        392.21         6.76 o                         
  -6  -5   5         61.56         60.59         6.07 o                         
  -5  -5   5        498.34        483.79         4.46 o                         
  -4  -5   5        345.10        330.12         7.24 o                         
  -3  -5   5        711.77        724.22        10.67 o                         
  -2  -5   5         90.32         94.00         4.03 o                         
  -1  -5   5         17.40         13.71         2.63 o                         
   0  -5   5        706.10        747.06        12.95 o                         
   1  -5   5          0.58          5.04         2.83 o                         
   2  -5   5         92.48         95.84         3.73 o                         
   3  -5   5         29.79         29.85         3.85 o                         
   4  -5   5         72.94         74.91         4.11 o                         
   5  -5   5         51.20         49.73         3.86 o                         
   6  -5   5        317.09        315.04         4.01 o                         
   7  -5   5         23.61         24.98         3.51 o                         
   8  -5   5          9.07          9.06         6.35 o                         
   9  -5   5         97.34        104.22         6.27 o                         
 -10  -4   5          5.85          6.10         3.18 o                         
  -9  -4   5          1.70          3.67         2.72 o                         
  -8  -4   5         16.17         16.93         5.16 o                         
  -7  -4   5        116.01        112.17         4.51 o                         
  -6  -4   5         51.57         49.71         2.90 o                         
  -5  -4   5         98.46         88.56         3.80 o                         
  -4  -4   5        313.49        311.61         9.87 o                         
  -3  -4   5        653.20        649.85         4.89 o                         
  -2  -4   5        358.37        398.95        22.49 o                         
  -1  -4   5         25.48         29.75         4.09 o                         
   0  -4   5        367.52        375.46         3.92 o                         
   1  -4   5          2.07          2.04         3.28 o                         
   2  -4   5         85.85         89.41         4.37 o                         
   3  -4   5        274.45        282.66         7.04 o                         
   4  -4   5        186.35        189.94         5.10 o                         
   5  -4   5         70.50         77.59         3.47 o                         
   6  -4   5         33.00         34.48         3.31 o                         
   7  -4   5         57.16         50.54         3.35 o                         
   8  -4   5         32.31         34.23         3.08 o                         
   9  -4   5         72.97         76.52         5.35 o                         
 -10  -3   5          9.54         14.01         3.24 o                         
  -9  -3   5         19.02         29.42         2.99 o                         
  -8  -3   5         54.81         52.62         3.04 o                         
  -7  -3   5         31.92         27.47         3.20 o                         
  -6  -3   5         51.12         55.82         3.24 o                         
  -5  -3   5        101.09         98.35         5.90 o                         
  -4  -3   5         30.55         44.02         3.93 o                         
  -3  -3   5        178.94        170.34         8.90 o                         
  -2  -3   5         22.40         20.61         7.02 o                         
  -1  -3   5        350.72        359.68        16.07 o                         
   0  -3   5         41.74         42.07         3.90 o                         
   1  -3   5         45.90         43.73         4.98 o                         
   2  -3   5         62.35         58.54         4.22 o                         
   3  -3   5        720.46        755.54         5.81 o                         
   4  -3   5         79.82         76.54         4.29 o                         
   5  -3   5         66.53         59.99         3.48 o                         
   6  -3   5         60.92         58.37         3.64 o                         
   7  -3   5        139.48        140.30         3.72 o                         
   8  -3   5         93.59         97.32         3.58 o                         
   9  -3   5         45.87         44.62         3.14 o                         
  10  -3   5          5.16          4.75         2.95 o                         
 -11  -2   5         51.80         59.75         5.18 o                         
 -10  -2   5          7.93          6.72         8.64 o                         
  -9  -2   5          5.80          2.25         3.00 o                         
  -8  -2   5        695.04        697.63        14.43 o                         
  -7  -2   5        376.74        363.90        11.16 o                         
  -6  -2   5        302.79        302.56         3.79 o                         
  -5  -2   5        381.43        394.07        11.81 o                         
  -4  -2   5       3502.47       3730.02        51.10 o                         
  -3  -2   5        801.02        876.10         8.37 o                         
  -2  -2   5         28.66         17.85         3.93 o                         
  -1  -2   5       1024.35       1058.27        18.63 o                         
   0  -2   5       3066.65       3099.70        76.87 o                         
   1  -2   5        623.68        595.17         7.10 o                         
   2  -2   5       3186.74       3159.84        10.04 o                         
   3  -2   5        654.68        691.62        10.10 o                         
   4  -2   5        638.52        726.51        22.54 o                         
   5  -2   5        880.20        905.09         5.15 o                         
   6  -2   5        291.84        314.77         6.46 o                         
   7  -2   5        334.21        319.92         6.81 o                         
   8  -2   5        134.79        137.40         3.80 o                         
   9  -2   5        180.91        186.44         3.63 o                         
  10  -2   5         57.01         55.63         8.78 o                         
 -11  -1   5         29.14         23.65         2.86 o                         
 -10  -1   5          7.96          8.21         3.19 o                         
  -9  -1   5         85.83         76.31         3.52 o                         
  -8  -1   5        125.33        120.36         3.74 o                         
  -7  -1   5        431.01        422.74         4.00 o                         
  -6  -1   5        393.23        398.18        22.42 o                         
  -5  -1   5        273.95        301.21         8.38 o                         
  -4  -1   5        388.83        438.48        13.11 o                         
  -3  -1   5       2008.31       1954.03         7.75 o                         
  -2  -1   5       2497.71       2391.78        21.88 o                         
  -1  -1   5        433.41        396.10         6.15 o                         
   0  -1   5       1547.16       1482.58        23.71 o                         
   1  -1   5       3008.32       2817.06        38.97 o                         
   2  -1   5       3488.53       3396.44        51.15 o                         
   3  -1   5        409.03        381.52         5.54 o                         
   4  -1   5        600.96        635.81        16.14 o                         
   5  -1   5       1376.24       1352.56        11.44 o                         
   6  -1   5        109.96        114.94         7.02 o                         
   7  -1   5        965.88        965.67        15.12 o                         
   8  -1   5        391.07        383.30        14.52 o                         
   9  -1   5        180.23        186.67         3.48 o                         
  10  -1   5         11.52         10.24         2.98 o                         
 -11   0   5          3.46          2.01         2.81 o                         
 -10   0   5         27.58         30.88         3.36 o                         
  -9   0   5         61.57         51.26         8.27 o                         
  -8   0   5        110.13        110.44         3.43 o                         
  -7   0   5          3.01          5.27         3.37 o                         
  -6   0   5         32.40         34.09         3.76 o                         
  -5   0   5          1.14          0.63         3.05 o                         
  -4   0   5          0.27          1.32         3.36 o                         
  -3   0   5         24.47         25.82         4.12 o                         
  -2   0   5        204.37        187.34         4.97 o                         
  -1   0   5        462.47        419.02         6.61 o                         
   0   0   5        114.38         95.10         6.15 o                         
   1   0   5        123.11        124.26         5.62 o                         
   2   0   5         29.66         27.06         4.68 o                         
   3   0   5         41.20         39.54         4.47 o                         
   4   0   5         23.82         26.84         3.74 o                         
   5   0   5          7.93          9.51         3.39 o                         
   6   0   5          7.91          6.75         2.97 o                         
   7   0   5          1.04         -2.14         3.10 o                         
   8   0   5        125.20        111.49         3.53 o                         
   9   0   5          2.73          7.87         3.03 o                         
  10   0   5         13.42         15.97         3.44 o                         
 -11   1   5         29.07         33.78         3.76 o                         
 -10   1   5          7.89          8.58         3.13 o                         
  -9   1   5         85.82         88.07         5.78 o                         
  -8   1   5        125.11        120.54         8.16 o                         
  -7   1   5        431.07        433.98         9.34 o                         
  -6   1   5        393.76        393.35         3.83 o                         
  -5   1   5        274.30        302.24         4.38 o                         
  -4   1   5        389.44        435.57         5.49 o                         
  -3   1   5       2007.18       1975.95         7.90 o                         
  -2   1   5       2498.17       2343.84        39.23 o                         
  -1   1   5        432.36        402.78         7.07 o                         
   0   1   5       1547.44       1370.21        49.45 o                         
   1   1   5       3008.35       2862.99        35.78 o                         
   2   1   5       3486.50       3358.62        70.39 o                         
   3   1   5        408.91        369.33         7.70 o                         
   4   1   5        600.80        624.25        11.44 o                         
   5   1   5       1376.48       1337.82         5.88 o                         
   6   1   5        110.34        112.26         3.70 o                         
   7   1   5        966.17        958.57        23.40 o                         
   8   1   5        390.75        380.48         3.89 o                         
   9   1   5        180.76        179.32        13.64 o                         
  10   1   5         11.62          4.54         2.96 o                         
 -11   2   5         52.16         53.92        11.40 o                         
 -10   2   5          7.95         10.12         4.20 o                         
  -9   2   5          5.72          6.92         2.83 o                         
  -8   2   5        694.11        701.08        39.58 o                         
  -7   2   5        377.85        370.13        10.12 o                         
  -6   2   5        301.69        307.72        12.41 o                         
  -5   2   5        380.45        390.09        12.06 o                         
  -4   2   5       3503.61       3776.03        51.19 o                         
  -3   2   5        801.48        860.45         7.24 o                         
  -2   2   5         28.73         21.61         4.58 o                         
  -1   2   5       1023.82       1034.70        12.46 o                         
   1   2   5        623.22        582.24        11.95 o                         
   2   2   5       3189.15       3100.93         9.96 o                         
   3   2   5        654.81        657.13         5.42 o                         
   4   2   5        639.30        713.76         5.29 o                         
   5   2   5        880.07        902.03        21.91 o                         
   6   2   5        291.80        299.98        12.21 o                         
   7   2   5        333.84        307.42        12.44 o                         
   8   2   5        135.10        143.94         3.56 o                         
   9   2   5        181.14        184.16        10.72 o                         
  10   2   5         56.92         54.16         3.45 o                         
 -10   3   5          9.59          5.45         3.24 o                         
  -9   3   5         19.02         26.34         2.80 o                         
  -8   3   5         54.91         57.14         4.20 o                         
  -7   3   5         32.06         32.82         3.88 o                         
  -6   3   5         50.93         47.41         4.06 o                         
  -5   3   5        100.58         97.47         4.68 o                         
  -4   3   5         30.65         34.26         3.89 o                         
  -3   3   5        178.83        163.05         5.07 o                         
  -2   3   5         22.39         21.05         6.40 o                         
  -1   3   5        351.00        362.00        14.61 o                         
   1   3   5         45.94         73.15         9.53 o                         
   2   3   5         62.22         62.00         4.08 o                         
   3   3   5        720.04        756.99         5.56 o                         
   4   3   5         79.71         71.10         3.88 o                         
   5   3   5         66.49         61.87         3.65 o                         
   6   3   5         60.96         60.93         3.47 o                         
   7   3   5        139.43        128.59         3.66 o                         
   8   3   5         93.36        103.38         9.75 o                         
   9   3   5         45.79         42.90         3.15 o                         
  10   3   5          5.21          4.39         3.05 o                         
 -10   4   5          5.94          6.20         3.78 o                         
  -9   4   5          1.67          0.93         2.92 o                         
  -8   4   5         16.16         19.07         3.42 o                         
  -7   4   5        116.02        107.06         4.13 o                         
  -6   4   5         51.57         48.07         3.42 o                         
  -5   4   5         98.99         89.77         3.74 o                         
  -4   4   5        313.31        300.64         4.07 o                         
  -3   4   5        654.18        643.18         8.52 o                         
  -2   4   5        357.94        390.42        15.95 o                         
  -1   4   5         25.23         21.50         4.91 o                         
   1   4   5          2.05         18.95         7.82 o                         
   2   4   5         85.63         84.90         3.94 o                         
   3   4   5        274.22        274.28        12.09 o                         
   4   4   5        186.27        179.37         4.12 o                         
   5   4   5         70.25         70.34         3.32 o                         
   6   4   5         32.98         30.67         5.03 o                         
   7   4   5         57.20         59.35         8.31 o                         
   8   4   5         32.32         32.98        10.55 o                         
   9   4   5         72.93         75.26         4.43 o                         
  -9   5   5         29.16         25.93         3.33 o                         
  -8   5   5         14.62         15.16         3.29 o                         
  -7   5   5        383.88        359.64         5.52 o                         
  -6   5   5         61.87         58.28         3.34 o                         
  -5   5   5        498.10        476.78        11.70 o                         
  -4   5   5        345.48        324.22         4.83 o                         
  -3   5   5        711.98        692.41        16.98 o                         
  -2   5   5         90.38         90.47         3.69 o                         
   2   5   5         91.96         92.52         6.52 o                         
   3   5   5         29.66         28.75         3.36 o                         
   4   5   5         72.71         78.65         7.71 o                         
   5   5   5         51.10         46.67         3.34 o                         
   6   5   5        317.09        307.73         4.13 o                         
   7   5   5         23.59         27.16         3.18 o                         
   8   5   5          9.26          7.99         3.31 o                         
   9   5   5         97.51         96.39        19.68 o                         
  -9   6   5         42.89         43.89         4.85 o                         
  -8   6   5         31.89         28.94         3.52 o                         
  -7   6   5        114.00        104.99        13.31 o                         
  -6   6   5          8.83          9.93         3.66 o                         
  -5   6   5        232.05        233.59         8.44 o                         
  -4   6   5         24.41         19.73         5.93 o                         
  -3   6   5          6.09          8.08         3.53 o                         
  -2   6   5         54.11         55.40         4.68 o                         
   2   6   5        165.50        159.48         6.76 o                         
   3   6   5         17.06         16.96         3.90 o                         
   4   6   5         10.93         11.89         3.58 o                         
   5   6   5         14.18         16.08         3.37 o                         
   6   6   5         57.21         49.74         3.53 o                         
   7   6   5         64.29         56.37         8.58 o                         
   8   6   5         38.08         39.26         4.45 o                         
  -8   7   5          6.08          4.98         3.54 o                         
  -7   7   5          0.74         -0.56         4.81 o                         
  -6   7   5         25.52         25.15         3.63 o                         
  -5   7   5         78.35         77.19         3.82 o                         
  -4   7   5          0.79          1.63         3.73 o                         
  -3   7   5        166.64        179.00         5.72 o                         
   3   7   5         13.15          7.22         5.82 o                         
   4   7   5         27.60         24.16         3.62 o                         
   5   7   5         75.10         67.09         3.95 o                         
   6   7   5         41.71         40.07         3.35 o                         
   7   7   5          2.64          1.10         3.62 o                         
  -6   8   5          3.15          3.92         4.63 o                         
  -5   8   5         20.13         28.24         6.27 o                         
  -4   8   5         69.26         68.97         4.38 o                         
   4   8   5         93.89         86.09         6.89 o                         
   5   8   5         35.53         23.60         6.08 o                         
   6   8   5        113.00        110.23         9.51 o                         
  -4  -9   6          6.89          8.12         2.50 o                         
  -3  -9   6          9.93         12.87         2.58 o                         
  -2  -9   6         21.89         22.93         2.97 o                         
  -1  -9   6         26.68         26.94         2.75 o                         
   0  -9   6         13.96         13.86         3.38 o                         
   1  -9   6         23.19         22.29         2.78 o                         
   2  -9   6         26.46         29.57         3.88 o                         
   3  -9   6         31.48         30.62         2.81 o                         
   4  -9   6         77.41         72.74         2.95 o                         
  -6  -8   6          5.57          6.74         3.57 o                         
  -5  -8   6         82.35         87.18         3.53 o                         
  -4  -8   6         59.99         57.97         3.30 o                         
  -3  -8   6         24.21         22.33         2.54 o                         
  -2  -8   6          3.68          3.39         2.51 o                         
  -1  -8   6         94.08         90.60         3.81 o                         
   0  -8   6         98.46         88.46         2.82 o                         
   1  -8   6         40.63         38.12         2.71 o                         
   2  -8   6         17.67         19.84         2.83 o                         
   3  -8   6         63.39         66.14         2.74 o                         
   4  -8   6         70.82         72.05         3.07 o                         
   5  -8   6         51.96         55.23         4.88 o                         
   6  -8   6          0.06          2.12         4.11 o                         
  -8  -7   6         19.11         22.35         3.51 o                         
  -7  -7   6         44.88         43.82         3.38 o                         
  -6  -7   6         23.77         24.65         5.30 o                         
  -5  -7   6        327.22        360.09        14.95 o                         
  -4  -7   6        122.89        122.07         6.55 o                         
  -3  -7   6        344.69        333.22         8.47 o                         
  -2  -7   6        408.93        411.17         3.43 o                         
  -1  -7   6         13.53         26.09         4.76 o                         
   0  -7   6         97.50        115.30         9.38 o                         
   1  -7   6         29.14         22.50         2.52 o                         
   2  -7   6        156.48        147.76         2.81 o                         
   3  -7   6        249.92        243.68         7.84 o                         
   4  -7   6          2.32          4.23         3.73 o                         
   5  -7   6        199.31        190.67         6.37 o                         
   6  -7   6        189.57        197.98         9.80 o                         
   7  -7   6         16.73         14.82         5.73 o                         
  -9  -6   6          1.79         -0.25         3.18 o                         
  -8  -6   6         19.22         16.73         3.12 o                         
  -7  -6   6         53.08         52.42         3.27 o                         
  -6  -6   6         43.27         45.01         5.83 o                         
  -5  -6   6        240.07        228.62         4.30 o                         
  -4  -6   6        117.05        123.55         6.42 o                         
  -3  -6   6         39.71         39.69         5.65 o                         
  -2  -6   6         56.91         58.86         3.21 o                         
  -1  -6   6        100.46        106.80         3.07 o                         
   0  -6   6        144.47        147.65         5.91 o                         
   1  -6   6         95.20         94.53         2.76 o                         
   2  -6   6         13.83         18.44         2.85 o                         
   3  -6   6        239.97        244.49        16.76 o                         
   4  -6   6         11.81          7.71         4.16 o                         
   5  -6   6         65.25         80.03         8.22 o                         
   6  -6   6         20.97         26.31         3.86 o                         
   7  -6   6          4.27         10.72         4.15 o                         
   8  -6   6         32.27         31.17         3.33 o                         
  -9  -5   6         17.34         16.55         2.86 o                         
  -8  -5   6        113.36        119.79         3.76 o                         
  -7  -5   6          1.74          2.16         3.04 o                         
  -6  -5   6         69.67         73.43         3.70 o                         
  -5  -5   6         57.51         58.31         5.57 o                         
  -4  -5   6         24.65         21.07         3.27 o                         
  -3  -5   6         63.06         67.59         3.84 o                         
  -2  -5   6         35.84         39.92         4.00 o                         
  -1  -5   6         15.39         11.87         2.58 o                         
   0  -5   6          1.51          1.43         2.61 o                         
   1  -5   6         82.89         85.84         3.50 o                         
   2  -5   6         42.18         42.43         4.07 o                         
   3  -5   6        124.35        116.56         3.95 o                         
   4  -5   6          6.76          6.87         3.72 o                         
   5  -5   6          2.16          0.13         3.66 o                         
   6  -5   6         16.64         23.78         6.27 o                         
   7  -5   6         69.05         74.27         3.67 o                         
   8  -5   6         26.31         28.90         3.29 o                         
   9  -5   6         21.67         16.45         3.49 o                         
 -10  -4   6          0.46          0.69         3.04 o                         
  -9  -4   6          6.08          7.44         4.04 o                         
  -8  -4   6        192.84        191.44         5.28 o                         
  -7  -4   6        101.65        102.71         3.43 o                         
  -6  -4   6        368.94        388.95         7.51 o                         
  -5  -4   6        214.42        225.81        10.10 o                         
  -4  -4   6        364.92        369.21        13.30 o                         
  -3  -4   6        271.69        268.90        17.75 o                         
  -2  -4   6         12.84         21.50         4.22 o                         
  -1  -4   6       1782.71       1831.47        16.59 o                         
   0  -4   6        267.24        290.11         7.70 o                         
   1  -4   6         65.18         73.31         4.58 o                         
   2  -4   6       1438.35       1492.00        35.69 o                         
   3  -4   6         49.64         51.53         3.78 o                         
   4  -4   6        223.53        215.45         3.84 o                         
   5  -4   6         87.24         86.07         5.53 o                         
   6  -4   6        590.13        596.69         7.55 o                         
   7  -4   6        157.32        156.21         3.58 o                         
   8  -4   6          4.22          4.52         3.07 o                         
   9  -4   6        234.28        233.80        10.30 o                         
 -10  -3   6         40.42         45.97         8.41 o                         
  -9  -3   6         20.47         31.03         2.93 o                         
  -8  -3   6         15.41         12.12         3.10 o                         
  -7  -3   6        101.20         96.87         3.13 o                         
  -6  -3   6        574.08        584.67        14.61 o                         
  -5  -3   6        897.19        903.94        21.11 o                         
  -4  -3   6         71.33         73.67         3.52 o                         
  -3  -3   6        198.54        213.25         4.35 o                         
  -2  -3   6         46.44         42.09         3.97 o                         
  -1  -3   6        251.89        279.45         6.09 o                         
   0  -3   6        698.09        752.17        35.92 o                         
   1  -3   6       1584.70       1780.63        10.34 o                         
   2  -3   6       1469.00       1468.27        50.58 o                         
   3  -3   6        248.35        248.56         6.31 o                         
   4  -3   6        106.82        109.27         6.94 o                         
   5  -3   6        139.03        124.68         3.55 o                         
   6  -3   6         59.75         61.26         3.36 o                         
   7  -3   6        509.32        514.64         4.63 o                         
   8  -3   6         43.67         44.51         3.24 o                         
   9  -3   6         76.43         81.23         3.53 o                         
  10  -3   6         36.34         28.89         4.26 o                         
 -11  -2   6          1.67          4.21         3.41 o                         
 -10  -2   6          7.69         13.06         8.07 o                         
  -9  -2   6         80.34         79.89         3.44 o                         
  -8  -2   6         94.87        100.99         3.72 o                         
  -7  -2   6        220.42        211.66         5.79 o                         
  -6  -2   6         23.64         26.59         2.91 o                         
  -5  -2   6        116.76        108.82         3.70 o                         
  -4  -2   6        136.36        134.94         8.34 o                         
  -3  -2   6         37.74         41.44         4.02 o                         
  -2  -2   6        148.54        154.82        14.40 o                         
  -1  -2   6        353.86        353.15         5.82 o                         
   0  -2   6        371.63        386.48        17.83 o                         
   1  -2   6        145.21        129.79         5.40 o                         
   2  -2   6         77.67         68.17         5.01 o                         
   3  -2   6         21.39         14.99         3.98 o                         
   4  -2   6        156.06        145.54         3.89 o                         
   5  -2   6         28.97         27.81         4.46 o                         
   6  -2   6         30.20         30.21         3.32 o                         
   7  -2   6         92.51         91.71         3.16 o                         
   8  -2   6        166.32        176.46         3.63 o                         
   9  -2   6          3.93          8.18         2.98 o                         
  10  -2   6         18.02         21.38         3.26 o                         
 -11  -1   6         49.79         45.33         3.19 o                         
 -10  -1   6          4.32          8.54         3.58 o                         
  -9  -1   6         48.20         38.58         3.38 o                         
  -8  -1   6         47.00         44.09         3.52 o                         
  -7  -1   6        128.75        137.46         5.94 o                         
  -6  -1   6        249.74        248.21        15.19 o                         
  -5  -1   6       1076.16       1147.35        28.39 o                         
  -4  -1   6        102.37        117.43         7.34 o                         
  -3  -1   6        166.94        165.98         4.65 o                         
  -2  -1   6        289.03        269.58         4.54 o                         
  -1  -1   6        549.34        585.58        18.08 o                         
   0  -1   6       2647.86       2634.07        61.92 o                         
   1  -1   6       1194.67       1147.40        10.10 o                         
   2  -1   6        103.31         99.68         9.82 o                         
   3  -1   6         93.20         93.53         4.58 o                         
   4  -1   6       1071.39       1030.40         8.85 o                         
   5  -1   6        472.89        453.49         6.89 o                         
   6  -1   6        367.93        353.77         3.90 o                         
   7  -1   6         44.94         51.20         3.36 o                         
   8  -1   6        481.21        480.71         4.22 o                         
   9  -1   6         40.26         41.03         3.00 o                         
  10  -1   6         14.98         12.46         3.51 o                         
 -11   0   6        106.08        116.13        10.97 o                         
 -10   0   6         98.51         94.49         9.46 o                         
  -9   0   6          0.02          3.16         3.61 o                         
  -8   0   6        350.80        348.59        13.78 o                         
  -7   0   6         20.45         24.45         3.41 o                         
  -6   0   6        630.06        587.74        27.94 o                         
  -5   0   6         50.85         62.43         3.76 o                         
  -4   0   6       2582.12       2620.29        17.86 o                         
  -3   0   6         62.37         74.63         4.21 o                         
  -2   0   6        127.08        138.91         3.89 o                         
  -1   0   6          0.65         32.92         4.83 o                         
   0   0   6       1278.00       1114.10        31.49 o                         
   1   0   6      10134.58      10479.23       134.56 o                         
   2   0   6         18.77         23.12         3.98 o                         
   3   0   6       1493.94       1636.15         7.45 o                         
   4   0   6        184.27        205.97         4.05 o                         
   5   0   6        187.05        176.79         3.69 o                         
   6   0   6         13.87          3.35         3.19 o                         
   7   0   6          0.57         -3.64         3.64 o                         
   8   0   6         22.05         21.52         3.61 o                         
   9   0   6         53.26         55.23         3.26 o                         
  10   0   6        126.29        133.81         4.51 o                         
 -11   1   6         49.95         47.28         8.22 o                         
 -10   1   6          4.31          5.80         3.22 o                         
  -9   1   6         48.38         39.02         5.60 o                         
  -8   1   6         46.89         55.11         3.05 o                         
  -7   1   6        128.93        137.41        13.79 o                         
  -6   1   6        249.76        249.19         7.84 o                         
  -5   1   6       1075.70       1117.58         5.94 o                         
  -4   1   6        102.18        113.40         5.99 o                         
  -3   1   6        167.28        149.85         4.28 o                         
  -2   1   6        289.07        270.88         7.21 o                         
  -1   1   6        550.49        589.47        25.61 o                         
   0   1   6       2646.44       2514.94        70.91 o                         
   1   1   6       1194.44       1207.22        39.04 o                         
   2   1   6        103.17         97.64         5.07 o                         
   3   1   6         93.28         90.32         6.42 o                         
   4   1   6       1070.96       1025.51         7.11 o                         
   5   1   6        472.73        456.01         7.33 o                         
   6   1   6        368.07        354.48         7.53 o                         
   7   1   6         44.97         36.55         3.41 o                         
   8   1   6        481.32        472.76         8.63 o                         
   9   1   6         40.20         40.71         6.35 o                         
  10   1   6         15.01         21.75         3.41 o                         
 -11   2   6          1.67          0.59         2.90 o                         
 -10   2   6          7.70         12.57         3.27 o                         
  -9   2   6         80.46         76.09         3.49 o                         
  -8   2   6         94.65         92.99         3.36 o                         
  -7   2   6        220.79        224.11         3.83 o                         
  -6   2   6         23.51         19.79         3.49 o                         
  -5   2   6        116.34        113.41         4.21 o                         
  -4   2   6        136.31        142.39         3.84 o                         
  -3   2   6         37.78         38.30         4.25 o                         
  -2   2   6        148.71        154.98        15.70 o                         
  -1   2   6        353.95        376.34         6.78 o                         
   1   2   6        145.34        155.44        15.37 o                         
   2   2   6         77.52         74.08         4.14 o                         
   3   2   6         21.43         22.50         6.52 o                         
   4   2   6        156.07        140.97         4.13 o                         
   5   2   6         28.95         25.79         3.19 o                         
   6   2   6         30.20         28.20         2.97 o                         
   7   2   6         92.52         97.27         4.97 o                         
   8   2   6        166.55        163.68         4.01 o                         
   9   2   6          3.94          9.23         3.13 o                         
  10   2   6         18.03         16.10         3.44 o                         
 -10   3   6         40.44         37.80         3.08 o                         
  -9   3   6         20.42         25.44         3.81 o                         
  -8   3   6         15.65         15.20         2.86 o                         
  -7   3   6        101.01         94.56         3.86 o                         
  -6   3   6        575.58        590.70         4.28 o                         
  -5   3   6        895.10        868.92         4.93 o                         
  -4   3   6         71.88         73.62         4.07 o                         
  -3   3   6        198.29        217.96         4.61 o                         
  -2   3   6         46.34         38.31         4.01 o                         
  -1   3   6        252.23        285.37         7.13 o                         
   1   3   6       1585.89       1748.68        20.60 o                         
   2   3   6       1470.42       1437.74        20.35 o                         
   3   3   6        248.76        241.87        11.89 o                         
   4   3   6        106.51        116.72         3.56 o                         
   5   3   6        138.75        122.76         4.43 o                         
   6   3   6         59.40         54.63         3.19 o                         
   7   3   6        508.91        502.12         6.93 o                         
   8   3   6         43.42         42.87         3.12 o                         
   9   3   6         76.49         80.75         3.14 o                         
  10   3   6         36.19         31.64         3.17 o                         
 -10   4   6          0.45          1.95         3.35 o                         
  -9   4   6          6.09          0.09         3.08 o                         
  -8   4   6        193.24        183.08         8.38 o                         
  -7   4   6        102.03         97.01         3.51 o                         
  -6   4   6        369.08        376.13        12.51 o                         
  -5   4   6        214.71        218.50         4.85 o                         
  -4   4   6        365.03        362.64        15.86 o                         
  -3   4   6        272.19        250.51        10.37 o                         
  -2   4   6         12.88         19.30         4.32 o                         
   2   4   6       1436.78       1445.56        25.26 o                         
   3   4   6         49.70         53.35         3.58 o                         
   4   4   6        224.17        211.77         4.82 o                         
   5   4   6         87.09         84.87         4.78 o                         
   6   4   6        590.04        571.03        19.45 o                         
   7   4   6        157.31        144.52         8.19 o                         
   8   4   6          4.23          4.79         3.79 o                         
   9   4   6        233.95        224.64        30.46 o                         
  -9   5   6         17.31         12.42         3.05 o                         
  -8   5   6        113.37        111.42         9.35 o                         
  -7   5   6          1.74          3.05         6.25 o                         
  -6   5   6         69.75         66.41         5.07 o                         
  -5   5   6         57.46         51.87         4.46 o                         
  -4   5   6         24.54         25.49         4.65 o                         
  -3   5   6         63.09         65.60         3.53 o                         
  -2   5   6         35.84         34.27         5.15 o                         
   2   5   6         42.17         52.72         6.59 o                         
   3   5   6        124.34        122.16         8.33 o                         
   4   5   6          6.77          5.67         4.45 o                         
   5   5   6          2.17          3.11         3.47 o                         
   6   5   6         16.60         19.83         3.59 o                         
   7   5   6         68.91         60.68         6.34 o                         
   8   5   6         26.25         22.46         3.14 o                         
   9   5   6         21.64         21.74         3.20 o                         
  -9   6   6          1.78          0.47         3.45 o                         
  -8   6   6         19.25         22.20         5.58 o                         
  -7   6   6         52.98         51.76         3.55 o                         
  -6   6   6         43.38         43.18         7.40 o                         
  -5   6   6        239.53        220.99         8.23 o                         
  -4   6   6        117.16        120.44         7.86 o                         
  -3   6   6         39.76         37.23         3.59 o                         
   3   6   6        239.78        242.78         7.29 o                         
   4   6   6         11.87         10.62         3.56 o                         
   5   6   6         65.62         63.36         3.36 o                         
   6   6   6         20.91         22.53         3.18 o                         
   7   6   6          4.19          5.11         4.48 o                         
   8   6   6         32.37         32.49         3.55 o                         
  -8   7   6         19.03         20.90         3.44 o                         
  -7   7   6         44.52         39.03         6.39 o                         
  -6   7   6         23.69         20.27         3.65 o                         
  -5   7   6        327.31        337.36        13.80 o                         
  -4   7   6        122.86        122.27         7.24 o                         
  -3   7   6        344.22        352.23         5.55 o                         
   3   7   6        250.19        245.95         7.22 o                         
   4   7   6          2.35         -1.17         5.78 o                         
   5   7   6        200.07        185.83         9.06 o                         
   6   7   6        189.24        178.89        14.83 o                         
   7   7   6         16.69         14.59         3.92 o                         
  -6   8   6          5.62          6.02         3.89 o                         
  -5   8   6         82.19         79.18         5.77 o                         
  -4   8   6         59.85         64.92         5.18 o                         
   4   8   6         70.95         66.36         6.72 o                         
   5   8   6         51.94         53.99         6.32 o                         
   6   8   6          0.07          0.63         4.66 o                         
  -4  -9   7         47.54         42.85         2.74 o                         
  -3  -9   7         21.85         20.61         2.61 o                         
  -2  -9   7         13.03         12.36         2.64 o                         
  -1  -9   7         22.80         26.59         2.65 o                         
   0  -9   7          3.53          2.18         2.74 o                         
   1  -9   7          7.65          5.57         2.90 o                         
   2  -9   7         36.60         45.59         3.02 o                         
   3  -9   7         16.54         13.20         2.76 o                         
  -6  -8   7         45.57         42.35         3.51 o                         
  -5  -8   7        127.73        135.99        15.92 o                         
  -4  -8   7         20.79         18.10         3.18 o                         
  -3  -8   7         46.50         42.96         2.78 o                         
  -2  -8   7        154.11        165.44         5.09 o                         
  -1  -8   7         96.61        102.31         3.01 o                         
   0  -8   7         80.85         87.66         2.93 o                         
   1  -8   7         21.50         26.09         2.72 o                         
   2  -8   7        173.47        165.05         3.03 o                         
   3  -8   7        128.19        122.11         5.21 o                         
   4  -8   7         24.49         19.87         3.23 o                         
   5  -8   7          8.14          9.92         3.96 o                         
  -7  -7   7         30.57         27.25         3.23 o                         
  -6  -7   7          6.11          2.84         3.11 o                         
  -5  -7   7         13.87         13.23         3.60 o                         
  -4  -7   7         15.33         18.98         3.27 o                         
  -3  -7   7         26.01         22.32         2.91 o                         
  -2  -7   7         26.65         25.66         2.51 o                         
  -1  -7   7         13.62         12.62         2.65 o                         
   0  -7   7          0.82          2.38         2.88 o                         
   1  -7   7         13.79         16.91         2.71 o                         
   2  -7   7         58.40         60.63         2.83 o                         
   3  -7   7         53.04         51.43         3.37 o                         
   4  -7   7         11.38         12.12         3.50 o                         
   5  -7   7          4.70          4.24         3.50 o                         
   6  -7   7          7.22          6.01         3.59 o                         
   7  -7   7          9.31          7.41         3.65 o                         
  -9  -6   7          4.98          0.04         3.08 o                         
  -8  -6   7         80.74         85.67         3.60 o                         
  -7  -6   7         50.50         60.98         3.61 o                         
  -6  -6   7         42.42         46.06         3.47 o                         
  -5  -6   7        497.62        494.11         7.93 o                         
  -4  -6   7         48.95         46.69         3.81 o                         
  -3  -6   7        105.57         98.51         4.17 o                         
  -2  -6   7         54.91         49.68         3.52 o                         
  -1  -6   7        136.19        130.00         3.25 o                         
   0  -6   7        298.18        293.69         5.02 o                         
   1  -6   7        154.16        160.04         3.21 o                         
   2  -6   7        227.23        227.36         5.76 o                         
   3  -6   7         83.61         77.89         3.73 o                         
   4  -6   7         56.36         59.51         3.60 o                         
   5  -6   7         91.92         89.89         4.04 o                         
   6  -6   7          1.63          2.12         3.75 o                         
   7  -6   7          5.63          5.00         3.29 o                         
   8  -6   7         52.51         50.16         4.80 o                         
  -9  -5   7          7.09          8.62         3.26 o                         
  -8  -5   7         40.74         36.76         3.22 o                         
  -7  -5   7         69.66         72.66         4.90 o                         
  -6  -5   7       1275.00       1337.76        13.45 o                         
  -5  -5   7        166.89        183.83        12.22 o                         
  -4  -5   7        159.68        152.69         7.37 o                         
  -3  -5   7         91.33         88.30         3.85 o                         
  -2  -5   7         60.73         57.27         3.60 o                         
  -1  -5   7        306.89        304.18         3.48 o                         
   0  -5   7         36.96         35.47         3.05 o                         
   1  -5   7        204.29        235.97        10.38 o                         
   2  -5   7        801.58        791.48         7.25 o                         
   3  -5   7        138.40        151.38         4.63 o                         
   4  -5   7        490.69        504.97        15.09 o                         
   5  -5   7        211.34        205.82         5.90 o                         
   6  -5   7        170.28        179.69         9.85 o                         
   7  -5   7        168.87        174.09         3.98 o                         
   8  -5   7        112.46        122.55        12.62 o                         
 -10  -4   7          2.23          9.02         3.06 o                         
  -9  -4   7         43.39         51.04         5.23 o                         
  -8  -4   7        182.32        192.28         9.98 o                         
  -7  -4   7         50.82         44.60         3.38 o                         
  -6  -4   7        147.38        143.98         6.02 o                         
  -5  -4   7         65.47         71.00         3.86 o                         
  -4  -4   7          2.02          2.27         3.03 o                         
  -3  -4   7        179.17        181.18         4.34 o                         
  -2  -4   7        374.14        387.28         9.59 o                         
  -1  -4   7       1327.19       1366.06         8.89 o                         
   0  -4   7        430.35        502.33        16.89 o                         
   1  -4   7        124.74        120.99         4.40 o                         
   2  -4   7         41.62         39.65         4.43 o                         
   3  -4   7          1.76         -1.79         3.60 o                         
   4  -4   7        220.32        205.24         4.22 o                         
   5  -4   7        231.76        227.14         4.40 o                         
   6  -4   7        242.73        230.95         3.87 o                         
   7  -4   7        165.55        163.32         3.60 o                         
   8  -4   7         65.27         72.10         3.24 o                         
   9  -4   7         43.45         47.13         3.10 o                         
 -10  -3   7          0.63          1.70         3.02 o                         
  -9  -3   7         30.31         31.41         4.93 o                         
  -8  -3   7         41.56         40.73         3.33 o                         
  -7  -3   7          8.94         10.46         6.20 o                         
  -6  -3   7        163.77        170.18         5.74 o                         
  -5  -3   7         43.14         45.25         3.55 o                         
  -4  -3   7         33.82         36.48         3.53 o                         
  -3  -3   7        188.33        170.00         4.41 o                         
  -2  -3   7        173.87        168.99         4.34 o                         
  -1  -3   7        215.18        223.56         5.45 o                         
   0  -3   7        354.07        373.73        14.56 o                         
   1  -3   7         35.31         34.09         4.64 o                         
   2  -3   7        725.52        686.92         5.77 o                         
   3  -3   7        254.84        261.47         4.85 o                         
   4  -3   7         19.96         14.90         3.60 o                         
   5  -3   7          6.29          5.10         3.77 o                         
   6  -3   7         90.09         92.02         3.44 o                         
   7  -3   7         57.04         53.23         3.96 o                         
   8  -3   7         52.47         51.33         2.90 o                         
   9  -3   7         21.88         22.22         3.03 o                         
 -11  -2   7         57.55         54.73         4.85 o                         
 -10  -2   7         31.26         40.60         3.01 o                         
  -9  -2   7        153.09        133.89         7.19 o                         
  -8  -2   7         29.94         31.17         3.66 o                         
  -7  -2   7        210.26        210.24         3.77 o                         
  -6  -2   7        971.35       1010.40        28.93 o                         
  -5  -2   7        163.16        157.50         3.29 o                         
  -4  -2   7        268.85        271.34         4.30 o                         
  -3  -2   7       1054.15       1076.68         6.19 o                         
  -2  -2   7        641.48        640.00         6.07 o                         
  -1  -2   7        127.31        151.11        14.26 o                         
   0  -2   7        778.89        813.79        26.29 o                         
   1  -2   7         44.42         49.37         4.83 o                         
   2  -2   7        107.89        105.16         4.85 o                         
   3  -2   7        541.11        584.35         5.33 o                         
   4  -2   7        392.18        399.56         5.96 o                         
   5  -2   7         36.66         31.44         3.35 o                         
   6  -2   7        582.41        601.12        14.09 o                         
   7  -2   7        731.87        753.17        17.59 o                         
   8  -2   7        625.05        624.18        23.98 o                         
   9  -2   7        111.94        117.48         3.47 o                         
  10  -2   7         74.81         80.20         3.62 o                         
 -11  -1   7          2.43          3.54         3.66 o                         
 -10  -1   7         14.47         20.35         5.15 o                         
  -9  -1   7         19.21         20.16         4.31 o                         
  -8  -1   7        129.39        126.34         5.37 o                         
  -7  -1   7         60.32         67.71         9.48 o                         
  -6  -1   7         62.45         60.00         7.36 o                         
  -5  -1   7       1414.36       1481.61        48.23 o                         
  -4  -1   7        574.81        605.87        13.28 o                         
  -3  -1   7        209.18        215.90         4.78 o                         
  -2  -1   7        870.37        866.85         9.31 o                         
  -1  -1   7        930.46        969.64        21.23 o                         
   0  -1   7       2402.59       2416.08        44.29 o                         
   1  -1   7        712.13        698.33        19.70 o                         
   2  -1   7        914.81        922.96         7.04 o                         
   3  -1   7        182.30        196.53         6.94 o                         
   4  -1   7       1307.91       1374.27         8.56 o                         
   5  -1   7        103.99        117.63         5.03 o                         
   6  -1   7         27.13         19.66         3.60 o                         
   7  -1   7        697.61        707.14         4.65 o                         
   8  -1   7        116.81        117.08         3.51 o                         
   9  -1   7        306.92        319.27        12.02 o                         
  10  -1   7         40.42         40.96         9.04 o                         
 -11   0   7          1.64          7.91         6.54 o                         
 -10   0   7         34.96         39.49         9.31 o                         
  -9   0   7          0.24         -3.30         3.30 o                         
  -8   0   7         64.79         64.34         5.07 o                         
  -7   0   7        197.59        201.38        13.09 o                         
  -6   0   7        100.77        102.92         3.39 o                         
  -5   0   7        564.92        547.53         4.43 o                         
  -4   0   7          0.15          3.64         3.42 o                         
  -3   0   7         39.55         43.29        13.69 o                         
  -2   0   7          0.72         -5.42         5.97 o                         
  -1   0   7          3.50          5.88         4.31 o                         
   0   0   7         82.28         19.96         9.25 o                         
   1   0   7         20.00         14.22         4.52 o                         
   2   0   7         43.19         37.88         4.51 o                         
   3   0   7          0.28         -2.61         3.62 o                         
   4   0   7         56.08         56.53         3.72 o                         
   5   0   7         93.91        101.50         3.50 o                         
   6   0   7          1.55          0.75         3.50 o                         
   7   0   7         13.39          9.56         3.38 o                         
   8   0   7         18.47         22.43         3.19 o                         
   9   0   7          1.80          1.44         4.11 o                         
  10   0   7          5.79          7.67         5.63 o                         
 -11   1   7          2.48          0.13         3.14 o                         
 -10   1   7         14.34         15.46         3.27 o                         
  -9   1   7         19.14         16.78         3.45 o                         
  -8   1   7        129.17        119.47         6.79 o                         
  -7   1   7         59.96         56.37         4.86 o                         
  -6   1   7         62.66         57.80         2.94 o                         
  -5   1   7       1413.57       1446.15         5.81 o                         
  -4   1   7        574.93        603.80         5.44 o                         
  -3   1   7        209.75        217.59         4.20 o                         
  -2   1   7        870.77        871.94        19.71 o                         
  -1   1   7        930.62        973.27        31.57 o                         
   0   1   7       2403.09       2385.19        67.17 o                         
   1   1   7        712.37        746.08        16.41 o                         
   2   1   7        916.39        908.14        22.94 o                         
   3   1   7        182.61        186.49         4.10 o                         
   4   1   7       1307.19       1344.02         9.38 o                         
   5   1   7        104.02        118.57         5.25 o                         
   6   1   7         27.19         23.01         3.17 o                         
   7   1   7        698.45        705.90         4.56 o                         
   8   1   7        116.99        123.60         4.28 o                         
   9   1   7        307.01        310.58        10.62 o                         
  10   1   7         40.44         36.05         3.55 o                         
 -11   2   7         57.51         54.77         6.30 o                         
 -10   2   7         31.40         41.68         7.79 o                         
  -9   2   7        152.85        139.14         6.40 o                         
  -8   2   7         30.08         37.57         3.52 o                         
  -7   2   7        209.87        213.47         5.35 o                         
  -6   2   7        969.94       1003.55        17.62 o                         
  -5   2   7        163.24        153.77         3.57 o                         
  -4   2   7        268.57        273.93        15.77 o                         
  -3   2   7       1054.61       1061.56        12.70 o                         
  -2   2   7        642.75        642.85         5.94 o                         
  -1   2   7        127.79        155.05        18.55 o                         
   1   2   7         44.25         47.94         5.42 o                         
   2   2   7        107.96        102.88         4.26 o                         
   3   2   7        539.85        570.90         5.21 o                         
   4   2   7        392.64        384.57         4.57 o                         
   5   2   7         36.75         31.05         3.58 o                         
   6   2   7        582.92        579.19        12.02 o                         
   7   2   7        731.43        742.97        14.65 o                         
   8   2   7        625.37        628.47        23.14 o                         
   9   2   7        112.01        126.94         8.22 o                         
  10   2   7         74.58         70.85         7.56 o                         
 -10   3   7          0.63         -2.03         3.43 o                         
  -9   3   7         30.26         35.26         2.76 o                         
  -8   3   7         41.72         39.71         3.08 o                         
  -7   3   7          9.00         15.19         4.53 o                         
  -6   3   7        164.09        156.51         4.21 o                         
  -5   3   7         43.07         51.01         4.20 o                         
  -4   3   7         33.76         34.31         3.48 o                         
  -3   3   7        188.39        175.31        10.94 o                         
  -2   3   7        173.77        177.71         5.18 o                         
  -1   3   7        215.52        223.03         5.79 o                         
   1   3   7         35.43         36.41        11.63 o                         
   2   3   7        725.49        692.45         9.68 o                         
   3   3   7        254.67        254.77         4.55 o                         
   4   3   7         19.99         18.94         3.99 o                         
   5   3   7          6.28          1.25         7.19 o                         
   6   3   7         90.23         86.34         3.56 o                         
   7   3   7         57.04         56.37        10.53 o                         
   8   3   7         52.44         59.15         3.09 o                         
   9   3   7         21.91         21.22         3.18 o                         
 -10   4   7          2.17          3.12         3.21 o                         
  -9   4   7         43.24         54.31         8.17 o                         
  -8   4   7        182.63        182.68         3.43 o                         
  -7   4   7         50.73         46.32         3.89 o                         
  -6   4   7        147.17        136.63         3.45 o                         
  -5   4   7         65.54         71.80         3.42 o                         
  -4   4   7          2.01          1.36         3.64 o                         
  -3   4   7        179.91        174.16         4.30 o                         
  -2   4   7        374.16        368.71         9.47 o                         
   2   4   7         41.73         38.36         3.89 o                         
   3   4   7          1.77          1.44         3.41 o                         
   4   4   7        220.50        191.12         5.52 o                         
   5   4   7        231.43        220.45         5.64 o                         
   6   4   7        242.71        221.73         6.35 o                         
   7   4   7        165.57        149.14         3.74 o                         
   8   4   7         65.29         58.63         7.24 o                         
   9   4   7         43.49         45.51         9.39 o                         
  -9   5   7          7.24          3.92         3.38 o                         
  -8   5   7         40.82         34.78         3.24 o                         
  -7   5   7         69.57         78.79         6.72 o                         
  -6   5   7       1274.34       1288.96        35.82 o                         
  -5   5   7        166.83        171.04        11.15 o                         
  -4   5   7        159.69        148.51         5.87 o                         
  -3   5   7         91.03         88.28         4.01 o                         
  -2   5   7         60.49         57.71         5.45 o                         
   2   5   7        801.34        806.51        10.78 o                         
   3   5   7        138.31        144.50         3.89 o                         
   4   5   7        490.94        485.98         4.84 o                         
   5   5   7        210.64        200.85         4.97 o                         
   6   5   7        170.61        162.46         8.26 o                         
   7   5   7        168.26        162.72        13.81 o                         
   8   5   7        112.28        103.83        15.73 o                         
  -9   6   7          5.02          2.97         4.76 o                         
  -8   6   7         81.10         81.83         7.81 o                         
  -7   6   7         50.59         53.69         3.31 o                         
  -6   6   7         42.53         35.58         3.59 o                         
  -5   6   7        497.68        468.15        22.65 o                         
  -4   6   7         48.96         46.28         7.10 o                         
  -3   6   7        105.43         96.52         5.23 o                         
   3   6   7         83.78         83.79         6.39 o                         
   4   6   7         56.14         63.70         3.83 o                         
   5   6   7         92.22         83.48         4.03 o                         
   6   6   7          1.60          0.61         3.63 o                         
   7   6   7          5.67          5.89         3.68 o                         
   8   6   7         52.64         42.84         5.32 o                         
  -7   7   7         30.45         30.33         4.35 o                         
  -6   7   7          6.15         -0.74         6.07 o                         
  -5   7   7         13.87         13.29         3.52 o                         
  -4   7   7         15.20         12.71         3.93 o                         
  -3   7   7         26.01         23.53         4.45 o                         
   4   7   7         11.36         13.41         5.82 o                         
   5   7   7          4.75          4.42         3.80 o                         
   6   7   7          7.19          8.79         3.74 o                         
   7   7   7          9.33          7.77         3.44 o                         
  -6   8   7         45.52         45.04         3.81 o                         
  -5   8   7        127.79        135.61         4.92 o                         
  -4   8   7         20.60         18.25         5.32 o                         
   5   8   7          8.19          9.19         6.38 o                         
  -3  -9   8         45.28         42.96         2.81 o                         
  -2  -9   8         22.07         26.57         3.01 o                         
  -1  -9   8          4.18          0.45         2.96 o                         
   0  -9   8          7.53          7.02         2.98 o                         
   1  -9   8          3.55          4.99         3.14 o                         
   2  -9   8         28.33         25.97         3.05 o                         
   3  -9   8          3.71          2.50         2.97 o                         
  -6  -8   8         25.03         21.54         3.80 o                         
  -5  -8   8         48.89         44.93         3.52 o                         
  -4  -8   8         10.23          6.90         2.89 o                         
  -3  -8   8          6.68          9.36         2.85 o                         
  -2  -8   8         13.38          9.21         2.75 o                         
  -1  -8   8         10.29         13.68         2.86 o                         
   0  -8   8         16.04         15.90         3.10 o                         
   1  -8   8         22.00         22.85         2.76 o                         
   2  -8   8         43.25         43.95         3.10 o                         
   3  -8   8         85.78         81.14         2.95 o                         
   4  -8   8         12.59          6.42         3.04 o                         
   5  -8   8          5.98          6.97         3.96 o                         
  -7  -7   8         25.47         27.30         3.53 o                         
  -6  -7   8          1.36          1.39         3.60 o                         
  -5  -7   8        110.48        117.42         4.02 o                         
  -4  -7   8        236.39        246.60        16.79 o                         
  -3  -7   8         80.70         88.74         5.96 o                         
  -2  -7   8        108.82        106.02         3.01 o                         
  -1  -7   8         64.86         64.76         3.28 o                         
   0  -7   8        361.64        386.04         4.70 o                         
   1  -7   8         34.62         24.11         3.30 o                         
   2  -7   8        277.08        281.21         6.68 o                         
   3  -7   8        132.84        138.55         3.26 o                         
   4  -7   8         63.45         71.80         5.03 o                         
   5  -7   8         64.23         83.47        10.85 o                         
   6  -7   8         19.44         21.70         3.51 o                         
  -8  -6   8        144.03        136.84         3.42 o                         
  -7  -6   8         58.65         64.46         3.57 o                         
  -6  -6   8        224.52        221.69         5.67 o                         
  -5  -6   8          9.09          9.64         3.29 o                         
  -4  -6   8         80.13         78.38         4.55 o                         
  -3  -6   8        274.51        258.18         5.30 o                         
  -2  -6   8        101.15         91.39         3.55 o                         
  -1  -6   8        533.46        512.19        10.09 o                         
   0  -6   8         96.08         95.64         3.75 o                         
   1  -6   8        129.46        132.74         3.82 o                         
   2  -6   8        267.27        271.28         9.10 o                         
   3  -6   8         36.64         47.12         4.15 o                         
   4  -6   8         19.45         16.68         4.06 o                         
   5  -6   8         85.30         84.58         3.62 o                         
   6  -6   8         80.42         75.59         3.79 o                         
   7  -6   8         49.33         43.84         5.40 o                         
  -9  -5   8         23.67         28.26         4.63 o                         
  -8  -5   8          5.53          5.03         3.15 o                         
  -7  -5   8         28.80         31.84         2.98 o                         
  -6  -5   8         38.03         35.12         3.43 o                         
  -5  -5   8         57.70         47.97         3.25 o                         
  -4  -5   8          3.94         10.27         4.18 o                         
  -3  -5   8         70.64         71.16         4.06 o                         
  -2  -5   8         58.45         55.55         3.45 o                         
  -1  -5   8        133.23        124.17         8.23 o                         
   0  -5   8         37.84         50.89         3.37 o                         
   1  -5   8         40.18         42.66         3.83 o                         
   2  -5   8          0.57         -1.35         3.16 o                         
   3  -5   8         83.07         83.83         3.91 o                         
   4  -5   8         30.97         30.36         3.62 o                         
   5  -5   8         51.10         56.42         3.38 o                         
   6  -5   8          3.12          3.80         3.94 o                         
   7  -5   8          5.38         13.53         6.44 o                         
   8  -5   8         28.31         22.77         7.77 o                         
 -10  -4   8         17.91         14.84         3.03 o                         
  -9  -4   8         10.32          9.64         3.14 o                         
  -8  -4   8          6.52          7.09         2.85 o                         
  -7  -4   8        181.56        172.50         6.87 o                         
  -6  -4   8        107.21        104.95         3.30 o                         
  -5  -4   8          6.72          4.93         3.09 o                         
  -4  -4   8        192.83        197.13         3.72 o                         
  -3  -4   8        133.92        153.08         4.88 o                         
  -2  -4   8        166.55        157.33         5.42 o                         
  -1  -4   8        371.52        421.04        13.64 o                         
   0  -4   8        156.68        188.66         8.61 o                         
   1  -4   8        653.97        693.27        27.98 o                         
   2  -4   8         59.85         58.12         4.14 o                         
   3  -4   8        180.90        156.07         3.98 o                         
   4  -4   8         82.25         83.43         3.92 o                         
   5  -4   8         65.78         66.51         3.80 o                         
   6  -4   8        201.14        191.92         3.71 o                         
   7  -4   8        614.43        598.48         5.71 o                         
   8  -4   8         45.32         54.57         3.35 o                         
   9  -4   8         42.05         43.56         3.36 o                         
 -10  -3   8         11.87         13.53         3.06 o                         
  -9  -3   8         67.78         74.76         2.85 o                         
  -8  -3   8         51.71         51.31         3.06 o                         
  -7  -3   8         22.60         25.43         3.20 o                         
  -6  -3   8        202.75        211.91         6.76 o                         
  -5  -3   8         72.77         75.92         3.21 o                         
  -4  -3   8        492.44        491.71         8.72 o                         
  -3  -3   8        610.03        658.50        11.99 o                         
  -2  -3   8        562.16        553.65         5.59 o                         
  -1  -3   8         30.32         30.16         4.61 o                         
   0  -3   8        101.62        107.08         7.22 o                         
   1  -3   8          5.09         18.33         6.10 o                         
   2  -3   8        231.43        235.13         5.08 o                         
   3  -3   8        969.39        944.63        27.55 o                         
   4  -3   8        181.95        191.11        12.46 o                         
   5  -3   8        153.67        169.60         6.99 o                         
   6  -3   8        266.83        266.30         3.88 o                         
   7  -3   8         78.19         79.15         4.26 o                         
   8  -3   8         90.01         98.87         3.26 o                         
   9  -3   8         66.05         56.33         3.22 o                         
 -11  -2   8         82.74         88.70         8.29 o                         
 -10  -2   8          7.97          7.79         3.69 o                         
  -9  -2   8         11.27          7.67         2.88 o                         
  -8  -2   8        118.53        111.98         3.29 o                         
  -7  -2   8          6.50          7.25         3.41 o                         
  -6  -2   8         41.03         33.61         3.44 o                         
  -5  -2   8        356.34        355.71        11.04 o                         
  -4  -2   8         96.29        104.41         3.46 o                         
  -3  -2   8         81.56         83.58         3.65 o                         
  -2  -2   8         25.53         29.23         4.30 o                         
  -1  -2   8        179.02        185.21         5.01 o                         
   0  -2   8        176.12        177.10         5.08 o                         
   1  -2   8         30.76         24.05         5.12 o                         
   2  -2   8        106.61        119.36         5.37 o                         
   3  -2   8          0.08          1.53         4.09 o                         
   4  -2   8         91.58         93.40         3.86 o                         
   5  -2   8         26.48         25.40         3.36 o                         
   6  -2   8          6.39          7.76         3.29 o                         
   7  -2   8        117.31        113.42         6.89 o                         
   8  -2   8         75.88         78.14         4.80 o                         
   9  -2   8          8.38          7.69         3.36 o                         
  10  -2   8         31.99         34.70         8.26 o                         
 -11  -1   8          3.15          4.39         5.03 o                         
 -10  -1   8         14.10         17.09         3.29 o                         
  -9  -1   8         49.49         44.95         3.23 o                         
  -8  -1   8          0.02          1.56         3.12 o                         
  -7  -1   8        355.54        359.77        10.76 o                         
  -6  -1   8        704.13        716.55         4.21 o                         
  -5  -1   8        580.12        569.58         6.26 o                         
  -4  -1   8         76.55         78.87         3.55 o                         
  -3  -1   8          4.08          8.13         3.34 o                         
  -2  -1   8        750.13        747.59        15.13 o                         
  -1  -1   8        308.17        296.21         5.52 o                         
   0  -1   8       1293.88       1297.48        41.56 o                         
   1  -1   8        987.06        986.43         9.41 o                         
   2  -1   8        990.27        980.96         7.51 o                         
   3  -1   8        192.51        205.20         4.52 o                         
   4  -1   8         68.82         69.68         3.61 o                         
   5  -1   8        158.94        166.80         5.13 o                         
   6  -1   8        128.46        127.10         3.85 o                         
   7  -1   8        425.21        400.61         4.04 o                         
   8  -1   8        191.39        185.59         3.90 o                         
   9  -1   8         60.33         61.97         3.52 o                         
  10  -1   8         14.77         15.37         3.38 o                         
 -11   0   8        270.58        308.83        36.27 o                         
 -10   0   8          9.01          6.42         8.39 o                         
  -9   0   8         58.64         56.33         3.38 o                         
  -8   0   8         99.38        101.58         3.52 o                         
  -7   0   8         61.77         50.90         3.47 o                         
  -6   0   8       2452.04       2424.57        58.98 o                         
  -5   0   8         34.64         37.88         3.91 o                         
  -4   0   8          1.05          4.24         3.63 o                         
  -3   0   8          9.02         18.87         3.59 o                         
  -2   0   8       4225.17       4156.21        23.42 o                         
  -1   0   8        551.54        595.68         7.99 o                         
   0   0   8      12074.85      12359.89       315.28 o                         
   1   0   8       4674.91       4935.43        92.93 o                         
   2   0   8        392.95        353.37         7.93 o                         
   3   0   8       8558.73       8898.91        44.70 o                         
   4   0   8         13.80         24.18        10.71 o                         
   5   0   8        888.03        916.95        23.82 o                         
   6   0   8         90.19         89.15         3.06 o                         
   7   0   8          5.60          8.72         3.41 o                         
   8   0   8          3.61          4.79         3.17 o                         
   9   0   8          0.27         -1.87         3.29 o                         
  10   0   8         98.69         95.44        10.01 o                         
 -11   1   8          3.18          4.01         5.62 o                         
 -10   1   8         14.18         15.30         2.93 o                         
  -9   1   8         49.61         45.76         6.40 o                         
  -8   1   8          0.02          0.27         3.40 o                         
  -7   1   8        355.84        360.88         8.97 o                         
  -6   1   8        704.11        719.84        18.92 o                         
  -5   1   8        580.39        556.52        20.19 o                         
  -4   1   8         76.71         78.26         3.91 o                         
  -3   1   8          4.07         -1.66         3.76 o                         
  -2   1   8        750.81        763.85        28.64 o                         
  -1   1   8        307.84        304.43         5.52 o                         
   0   1   8       1294.06       1294.98        27.84 o                         
   1   1   8        986.53       1000.48        33.08 o                         
   2   1   8        991.41       1003.06         6.83 o                         
   3   1   8        191.86        204.66         4.14 o                         
   4   1   8         68.72         68.15         3.55 o                         
   5   1   8        159.17        158.38         4.18 o                         
   6   1   8        128.58        125.19         3.21 o                         
   7   1   8        425.79        400.15         8.46 o                         
   8   1   8        191.72        181.73         6.27 o                         
   9   1   8         60.44         55.93         3.56 o                         
  10   1   8         14.81         19.36         3.22 o                         
 -11   2   8         82.75         83.79         7.36 o                         
 -10   2   8          7.93          8.42         3.10 o                         
  -9   2   8         11.32          0.81         2.94 o                         
  -8   2   8        118.45        110.98         4.88 o                         
  -7   2   8          6.51          3.41         3.73 o                         
  -6   2   8         41.10         41.82         3.44 o                         
  -5   2   8        356.37        355.46         7.16 o                         
  -4   2   8         96.37         99.28         3.56 o                         
  -3   2   8         81.61         79.97         4.31 o                         
  -2   2   8         25.52         23.50         4.02 o                         
  -1   2   8        178.89        183.30         5.21 o                         
   0   2   8        176.14        165.30         9.65 o                         
   1   2   8         30.78         21.33         8.69 o                         
   2   2   8        106.79        110.42         4.66 o                         
   3   2   8          0.08         -1.99         4.05 o                         
   4   2   8         91.71         94.68         3.99 o                         
   5   2   8         26.50         23.66         3.46 o                         
   6   2   8          6.41          1.67         4.51 o                         
   7   2   8        117.21        116.98         4.26 o                         
   8   2   8         75.88         76.26         5.00 o                         
   9   2   8          8.45          7.86         2.87 o                         
  10   2   8         32.09         35.44         3.34 o                         
 -10   3   8         11.77         14.06         6.50 o                         
  -9   3   8         67.64         76.34         3.63 o                         
  -8   3   8         51.91         43.08         2.97 o                         
  -7   3   8         22.56         25.65         3.32 o                         
  -6   3   8        202.88        215.30        12.76 o                         
  -5   3   8         72.93         72.16         3.75 o                         
  -4   3   8        493.80        484.80        10.01 o                         
  -3   3   8        609.18        646.67        10.46 o                         
  -2   3   8        561.93        550.48         5.48 o                         
   1   3   8          5.01          8.36        12.34 o                         
   2   3   8        231.89        233.16         5.30 o                         
   3   3   8        968.39        943.84        19.44 o                         
   4   3   8        181.42        180.66         3.63 o                         
   5   3   8        154.05        167.23         3.63 o                         
   6   3   8        266.97        251.12         3.92 o                         
   7   3   8         78.35         73.08         9.78 o                         
   8   3   8         89.97         91.16        13.82 o                         
   9   3   8         66.15         56.64        12.77 o                         
 -10   4   8         17.80         22.53         5.15 o                         
  -9   4   8         10.28          8.10         2.88 o                         
  -8   4   8          6.47          8.16         3.21 o                         
  -7   4   8        181.73        166.59         4.10 o                         
  -6   4   8        107.47        105.60         9.40 o                         
  -5   4   8          6.77          3.25         3.20 o                         
  -4   4   8        193.03        202.10        10.58 o                         
  -3   4   8        134.47        160.39        15.73 o                         
  -2   4   8        166.25        147.01         4.41 o                         
   2   4   8         59.69         52.65         3.95 o                         
   3   4   8        181.21        159.91         4.23 o                         
   4   4   8         82.07         78.30         3.61 o                         
   5   4   8         65.85         63.99         3.35 o                         
   6   4   8        201.23        185.49         4.16 o                         
   7   4   8        614.72        565.85        41.55 o                         
   8   4   8         45.10         46.23         8.24 o                         
   9   4   8         41.91         45.89         3.21 o                         
  -9   5   8         23.56         25.42         5.63 o                         
  -8   5   8          5.54         -0.15         3.07 o                         
  -7   5   8         28.76         26.67         3.49 o                         
  -6   5   8         37.99         30.85         3.57 o                         
  -5   5   8         57.76         60.31         3.49 o                         
  -4   5   8          3.95          4.67         3.37 o                         
  -3   5   8         70.73         67.72         3.70 o                         
  -2   5   8         58.39         58.78         4.65 o                         
   2   5   8          0.58          0.80         7.09 o                         
   3   5   8         83.17         76.37         4.17 o                         
   4   5   8         30.97         34.14         3.99 o                         
   5   5   8         51.13         52.22         3.29 o                         
   6   5   8          3.12          5.82         3.17 o                         
   7   5   8          5.41          5.95         6.40 o                         
   8   5   8         28.35         28.98         3.49 o                         
  -8   6   8        144.24        140.45         8.66 o                         
  -7   6   8         58.70         63.89         6.15 o                         
  -6   6   8        224.50        222.96        17.94 o                         
  -5   6   8          9.18          5.28         3.27 o                         
  -4   6   8         79.80         74.04         4.08 o                         
  -3   6   8        274.70        260.89         6.19 o                         
   3   6   8         36.87         42.93         6.15 o                         
   4   6   8         19.27         18.90         3.47 o                         
   5   6   8         85.33         83.90         4.51 o                         
   6   6   8         80.18         67.91         4.91 o                         
   7   6   8         49.36         43.51         5.62 o                         
  -7   7   8         25.38         28.07         3.36 o                         
  -6   7   8          1.37          1.40         3.77 o                         
  -5   7   8        110.49        109.35         3.85 o                         
  -4   7   8        237.16        247.64         5.79 o                         
   4   7   8         63.80         68.97         6.05 o                         
   5   7   8         64.34         68.55         5.75 o                         
   6   7   8         19.44         19.13         3.94 o                         
  -6   8   8         24.99         25.67         4.21 o                         
  -5   8   8         48.87         44.70         4.68 o                         
   5   8   8          5.97          3.48         6.02 o                         
  -3  -9   9         63.80         62.16         3.23 o                         
  -2  -9   9         59.67         62.94         3.15 o                         
  -1  -9   9         17.08         12.33         3.75 o                         
   0  -9   9         14.28         21.76         6.72 o                         
   1  -9   9          4.14          5.22         5.30 o                         
   2  -9   9         18.13         14.59         3.73 o                         
  -6  -8   9          7.24          2.30         3.47 o                         
  -5  -8   9         15.32         11.85         3.38 o                         
  -4  -8   9         21.77         19.32         3.11 o                         
  -3  -8   9          6.42          8.79         2.72 o                         
  -2  -8   9        106.27        101.49         3.15 o                         
  -1  -8   9        117.19        122.12         8.33 o                         
   0  -8   9        158.78        160.57         6.25 o                         
   1  -8   9        130.65        140.32         4.05 o                         
   2  -8   9          5.73         19.31         7.07 o                         
   3  -8   9          7.05          2.10         2.90 o                         
   4  -8   9          2.02          6.28         2.81 o                         
  -7  -7   9          9.09         14.46         3.65 o                         
  -6  -7   9         36.20         34.62         3.68 o                         
  -5  -7   9         46.12         46.84         4.10 o                         
  -4  -7   9         15.83         15.58         3.71 o                         
  -3  -7   9         46.81         55.56         8.59 o                         
  -2  -7   9         72.15         59.73         2.92 o                         
  -1  -7   9        147.47        143.09         3.76 o                         
   0  -7   9         58.83         61.15         3.44 o                         
   1  -7   9          4.75         10.77         8.32 o                         
   2  -7   9         12.07         13.66         3.13 o                         
   3  -7   9          0.43          2.30         2.67 o                         
   4  -7   9         20.20         17.55         3.73 o                         
   5  -7   9          0.29          0.28         3.47 o                         
   6  -7   9          0.87          2.29         3.84 o                         
  -8  -6   9         43.05         43.12         3.12 o                         
  -7  -6   9         16.13         24.70         6.42 o                         
  -6  -6   9        147.51        145.31         5.90 o                         
  -5  -6   9        169.16        178.77         3.85 o                         
  -4  -6   9        266.87        255.83         8.14 o                         
  -3  -6   9        178.63        153.37         3.99 o                         
  -2  -6   9         47.78         51.00         2.85 o                         
  -1  -6   9        152.29        141.43         3.72 o                         
   0  -6   9        138.54        138.56         3.71 o                         
   1  -6   9         38.85         31.69         3.47 o                         
   2  -6   9        264.26        278.13         7.59 o                         
   3  -6   9         64.25         73.75         3.24 o                         
   4  -6   9        173.67        171.37         3.93 o                         
   5  -6   9         24.34         25.68         3.77 o                         
   6  -6   9         65.23         61.82         3.51 o                         
   7  -6   9         28.65         23.54         3.68 o                         
  -9  -5   9         41.38         55.08         3.16 o                         
  -8  -5   9          4.78          3.82         3.58 o                         
  -7  -5   9         89.71         90.56         3.95 o                         
  -6  -5   9         40.41         45.04         5.33 o                         
  -5  -5   9        249.22        250.65         7.63 o                         
  -4  -5   9        485.96        507.41        12.18 o                         
  -3  -5   9         64.20         76.25         3.61 o                         
  -2  -5   9         37.19         43.51         3.79 o                         
  -1  -5   9         52.56         54.39         4.78 o                         
   0  -5   9        116.35        100.72         3.40 o                         
   1  -5   9        563.90        545.63        29.92 o                         
   2  -5   9         62.31         57.06         3.32 o                         
   3  -5   9        124.46        134.41         5.47 o                         
   4  -5   9        582.13        609.64        18.59 o                         
   5  -5   9        249.58        244.13         3.91 o                         
   6  -5   9        186.27        175.06         3.96 o                         
   7  -5   9         61.48         68.20         5.10 o                         
   8  -5   9          0.64          2.19         4.33 o                         
 -10  -4   9          6.33          3.87         3.20 o                         
  -9  -4   9          9.25         11.23         3.81 o                         
  -8  -4   9          5.70          1.89         3.10 o                         
  -7  -4   9         21.95         29.10         2.98 o                         
  -6  -4   9        105.20        108.97         8.49 o                         
  -5  -4   9         48.67         52.94         3.72 o                         
  -4  -4   9        179.36        188.10         3.74 o                         
  -3  -4   9         67.65         66.55         3.83 o                         
  -2  -4   9        169.06        164.47         4.35 o                         
  -1  -4   9        120.16        125.21         3.77 o                         
   0  -4   9         59.87         57.65         3.43 o                         
   1  -4   9        379.49        406.44        15.98 o                         
   2  -4   9          2.95         -0.71         3.79 o                         
   3  -4   9         52.81         52.75         4.23 o                         
   4  -4   9         54.88         55.02         3.59 o                         
   5  -4   9        103.76        106.81         3.64 o                         
   6  -4   9        226.52        227.76         4.07 o                         
   7  -4   9        160.57        158.49         3.49 o                         
   8  -4   9         22.50         20.99         4.04 o                         
   9  -4   9         32.47         34.90         5.01 o                         
 -10  -3   9          5.51         10.25         3.26 o                         
  -9  -3   9         26.18         33.23         2.88 o                         
  -8  -3   9         38.45         48.10         3.29 o                         
  -7  -3   9        112.66        119.17         5.95 o                         
  -6  -3   9        155.98        164.04         3.77 o                         
  -5  -3   9         53.24         51.85         3.59 o                         
  -4  -3   9        126.85        131.20         3.92 o                         
  -3  -3   9        309.29        299.84         4.70 o                         
  -2  -3   9        122.36        123.47         4.62 o                         
  -1  -3   9         23.23         27.75         4.31 o                         
   0  -3   9        132.76        135.20         5.80 o                         
   1  -3   9        103.77        113.24         8.94 o                         
   2  -3   9        583.63        562.44         5.91 o                         
   3  -3   9         65.20         62.73         4.15 o                         
   4  -3   9         40.74         42.80         5.20 o                         
   5  -3   9         33.50         37.72         5.62 o                         
   6  -3   9        104.26        104.25         4.43 o                         
   7  -3   9         44.76         41.79         3.26 o                         
   8  -3   9         32.02         34.13         3.48 o                         
   9  -3   9         28.96         28.70         3.28 o                         
 -10  -2   9         15.12         29.37         3.04 o                         
  -9  -2   9          8.85          3.79         3.68 o                         
  -8  -2   9        212.42        201.45         6.10 o                         
  -7  -2   9         66.20         73.44         4.43 o                         
  -6  -2   9          6.68          7.18         3.06 o                         
  -5  -2   9        135.81        132.47         3.70 o                         
  -4  -2   9        811.72        845.76        21.88 o                         
  -3  -2   9         30.37         34.23         3.39 o                         
  -2  -2   9         76.15         77.82         3.92 o                         
  -1  -2   9        408.08        402.88         6.03 o                         
   0  -2   9        909.00        975.98        16.21 o                         
   1  -2   9         77.50         60.69         4.88 o                         
   2  -2   9       1102.68       1144.74         6.69 o                         
   3  -2   9        494.35        500.19         4.81 o                         
   4  -2   9        223.00        222.25         5.97 o                         
   5  -2   9        102.73        103.24         3.50 o                         
   6  -2   9         17.09         22.68         3.17 o                         
   7  -2   9         43.54         47.55         3.26 o                         
   8  -2   9        432.16        441.01        22.13 o                         
   9  -2   9         36.90         36.08         3.50 o                         
 -11  -1   9         64.27         87.17        11.48 o                         
 -10  -1   9        121.63        131.38         8.69 o                         
  -9  -1   9         19.74         14.34         3.08 o                         
  -8  -1   9         45.08         51.88         3.49 o                         
  -7  -1   9        104.59        110.07         5.62 o                         
  -6  -1   9         33.48         35.68         3.04 o                         
  -5  -1   9        121.37        128.40         3.68 o                         
  -4  -1   9         12.35          9.01         3.18 o                         
  -3  -1   9        166.21        177.69         5.67 o                         
  -2  -1   9        371.89        337.93        10.26 o                         
  -1  -1   9       3631.39       3948.94        84.48 o                         
   0  -1   9       1707.68       1674.01        13.70 o                         
   1  -1   9        271.51        253.86         7.43 o                         
   2  -1   9       1504.09       1499.94        17.55 o                         
   3  -1   9         56.43         62.48         4.70 o                         
   4  -1   9         85.63         84.49         3.55 o                         
   5  -1   9        146.40        158.29         6.44 o                         
   6  -1   9        113.91        121.80         3.82 o                         
   7  -1   9        222.61        212.04         3.88 o                         
   8  -1   9        136.14        141.73         3.85 o                         
   9  -1   9        199.58        186.29         7.56 o                         
 -11   0   9          1.43          4.49         3.49 o                         
 -10   0   9          8.03         10.06         2.78 o                         
  -9   0   9         25.03         16.79         4.38 o                         
  -8   0   9         16.48         18.95         3.01 o                         
  -7   0   9         14.09         10.76         3.45 o                         
  -6   0   9        121.98        120.88         6.59 o                         
  -5   0   9         72.20         73.97         3.21 o                         
  -4   0   9        114.69        102.01         3.73 o                         
  -3   0   9         11.14         14.13         3.85 o                         
  -2   0   9        111.63        123.99         4.02 o                         
  -1   0   9       1030.01       1105.81        17.01 o                         
   0   0   9        240.06        233.17         5.18 o                         
   1   0   9        110.63        109.85         4.55 o                         
   2   0   9        296.77        297.44         5.79 o                         
   3   0   9         87.49         90.90         3.87 o                         
   4   0   9         17.73         16.62         3.78 o                         
   5   0   9          6.54         11.09         6.80 o                         
   6   0   9         25.10         28.14         3.47 o                         
   7   0   9          7.05          3.49         3.31 o                         
   8   0   9          0.24          5.31         4.76 o                         
   9   0   9         15.61         19.72         3.16 o                         
  10   0   9          7.92          9.36         3.55 o                         
 -11   1   9         64.07         77.65         7.34 o                         
 -10   1   9        121.39        127.99         7.72 o                         
  -9   1   9         19.75         13.50         3.39 o                         
  -8   1   9         45.07         46.91         6.03 o                         
  -7   1   9        104.77        108.85         3.16 o                         
  -6   1   9         33.37         35.55         3.43 o                         
  -5   1   9        120.72        122.53         3.42 o                         
  -4   1   9         12.39          8.89         3.59 o                         
  -3   1   9        166.24        180.37         7.49 o                         
  -2   1   9        372.19        344.98        11.76 o                         
  -1   1   9       3632.04       3961.51        73.95 o                         
   0   1   9       1707.05       1591.16        50.32 o                         
   1   1   9        270.49        245.25         7.93 o                         
   2   1   9       1506.48       1547.83        25.26 o                         
   3   1   9         56.12         61.79         4.27 o                         
   4   1   9         86.01         80.69         3.75 o                         
   5   1   9        146.56        154.39         3.49 o                         
   6   1   9        114.18        113.10         3.71 o                         
   7   1   9        222.73        211.82        13.81 o                         
   8   1   9        136.21        136.19         8.59 o                         
   9   1   9        200.12        195.67         6.37 o                         
 -10   2   9         15.13         18.07         3.34 o                         
  -9   2   9          8.78          3.03         2.89 o                         
  -8   2   9        211.98        191.70         5.35 o                         
  -7   2   9         66.20         67.00         3.46 o                         
  -6   2   9          6.65         10.12         3.43 o                         
  -5   2   9        135.85        134.89        12.79 o                         
  -4   2   9        813.32        831.23        32.80 o                         
  -3   2   9         30.24         34.88         4.01 o                         
  -2   2   9         76.15         80.91         7.77 o                         
  -1   2   9        408.90        394.09         8.27 o                         
   0   2   9        910.09        967.33        11.19 o                         
   1   2   9         77.66         53.43         8.39 o                         
   2   2   9       1102.99       1176.29        23.56 o                         
   3   2   9        492.66        502.43         5.13 o                         
   4   2   9        223.19        216.62         4.14 o                         
   5   2   9        102.66         99.11         3.36 o                         
   6   2   9         17.11         18.36         3.08 o                         
   7   2   9         43.66         50.00         3.20 o                         
   8   2   9        431.97        428.46        15.14 o                         
   9   2   9         36.82         36.52         4.46 o                         
 -10   3   9          5.48          4.46         2.98 o                         
  -9   3   9         26.10         28.11         3.54 o                         
  -8   3   9         38.38         40.10         7.49 o                         
  -7   3   9        112.61        114.42         7.21 o                         
  -6   3   9        155.99        162.66         3.55 o                         
  -5   3   9         53.26         46.43         3.36 o                         
  -4   3   9        127.34        129.96         3.98 o                         
  -3   3   9        309.59        307.10         8.28 o                         
  -2   3   9        122.29        119.21         4.26 o                         
   2   3   9        582.92        576.70        16.39 o                         
   3   3   9         65.04         58.25         3.63 o                         
   4   3   9         40.67         46.26         3.97 o                         
   5   3   9         33.58         32.19         3.34 o                         
   6   3   9        104.70         99.74         3.48 o                         
   7   3   9         44.86         41.47         4.86 o                         
   8   3   9         32.14         34.79         3.44 o                         
   9   3   9         28.96         23.71         3.60 o                         
 -10   4   9          6.39         16.40         3.14 o                         
  -9   4   9          9.20          9.91         2.99 o                         
  -8   4   9          5.75          5.37         3.29 o                         
  -7   4   9         22.07         24.94         3.09 o                         
  -6   4   9        105.06        107.49         7.36 o                         
  -5   4   9         48.54         49.38         4.73 o                         
  -4   4   9        179.33        187.01         4.20 o                         
  -3   4   9         67.58         70.33         3.68 o                         
  -2   4   9        169.01        169.21         5.07 o                         
   2   4   9          2.87          3.41         7.12 o                         
   3   4   9         52.88         50.32         4.07 o                         
   4   4   9         54.60         49.66         3.52 o                         
   5   4   9        103.48        102.66         3.71 o                         
   6   4   9        226.22        219.14         8.09 o                         
   7   4   9        160.46        163.17        10.03 o                         
   8   4   9         22.41         20.74         3.41 o                         
   9   4   9         32.45         32.55         3.23 o                         
  -9   5   9         41.59         54.09         5.63 o                         
  -8   5   9          4.82          0.06         3.89 o                         
  -7   5   9         89.82         87.61         4.80 o                         
  -6   5   9         40.56         39.69         3.81 o                         
  -5   5   9        248.71        229.97         4.32 o                         
  -4   5   9        485.64        497.36        19.64 o                         
  -3   5   9         63.92         68.67         4.28 o                         
   3   5   9        124.47        132.04         3.90 o                         
   4   5   9        581.64        596.98         6.04 o                         
   5   5   9        249.38        234.19         4.68 o                         
   6   5   9        186.09        155.36        16.89 o                         
   7   5   9         61.45         57.66         3.16 o                         
   8   5   9          0.64          6.39         3.40 o                         
  -8   6   9         43.16         39.41         7.12 o                         
  -7   6   9         16.13         10.57         3.33 o                         
  -6   6   9        147.37        131.84         4.03 o                         
  -5   6   9        169.54        162.81         4.25 o                         
  -4   6   9        266.88        253.43        16.99 o                         
  -3   6   9        179.13        171.95         5.02 o                         
   3   6   9         64.34         75.62         7.05 o                         
   4   6   9        173.60        169.79         4.15 o                         
   5   6   9         24.38         21.64         3.65 o                         
   6   6   9         64.95         55.75         6.84 o                         
   7   6   9         28.78         31.22         3.44 o                         
  -7   7   9          9.12          8.52         3.96 o                         
  -6   7   9         36.15         28.85         3.93 o                         
  -5   7   9         46.18         46.76         4.18 o                         
  -4   7   9         15.89         14.81         4.48 o                         
   4   7   9         20.21         24.17         6.75 o                         
   5   7   9          0.30         -2.16         3.27 o                         
   6   7   9          0.86          3.11         3.35 o                         
  -6   8   9          7.26          7.44         4.03 o                         
  -5   8   9         15.36         27.21         4.71 o                         
  -2  -9  10         28.40         23.54         3.45 o                         
  -1  -9  10          5.66          0.26         3.26 o                         
   0  -9  10         19.94         22.64         3.26 o                         
   1  -9  10          8.68         10.05         4.81 o                         
  -5  -8  10         34.92         38.27         3.41 o                         
  -4  -8  10          3.37          3.33         3.64 o                         
  -3  -8  10         14.82         11.98         3.07 o                         
  -2  -8  10         41.58         47.88         5.18 o                         
  -1  -8  10        101.83        100.07        11.25 o                         
   0  -8  10         16.46         16.61         3.34 o                         
   1  -8  10         37.33         33.94         3.46 o                         
   2  -8  10         16.82         19.42         3.49 o                         
   3  -8  10          7.59          8.92         4.36 o                         
   4  -8  10         25.05         27.58         2.99 o                         
  -7  -7  10        127.12        133.64         4.02 o                         
  -6  -7  10         12.10         18.89         3.22 o                         
  -5  -7  10         67.92         73.61         5.80 o                         
  -4  -7  10         36.05         40.87         3.95 o                         
  -3  -7  10        211.57        210.79         7.81 o                         
  -2  -7  10        207.54        212.28        10.95 o                         
  -1  -7  10        122.08        120.88         8.91 o                         
   0  -7  10          0.76          5.88         3.07 o                         
   1  -7  10        159.31        179.33         6.37 o                         
   2  -7  10         39.32         37.23         3.37 o                         
   3  -7  10         15.17         24.90         3.47 o                         
   4  -7  10        166.96        180.86        10.42 o                         
   5  -7  10        123.50        123.39         7.52 o                         
   6  -7  10         14.95         19.05         3.62 o                         
  -8  -6  10         40.10         44.67         3.17 o                         
  -7  -6  10          5.02          5.79         2.95 o                         
  -6  -6  10         12.64         15.64         3.30 o                         
  -5  -6  10          3.42          1.99         3.13 o                         
  -4  -6  10        216.09        224.13        10.40 o                         
  -3  -6  10          6.81         10.08         3.95 o                         
  -2  -6  10         88.19         91.00         3.50 o                         
  -1  -6  10         87.89         91.26         7.42 o                         
   0  -6  10         84.97         83.48         4.35 o                         
   1  -6  10         76.79         77.96         4.90 o                         
   2  -6  10        101.41         94.82         4.06 o                         
   3  -6  10         22.29         27.86         3.14 o                         
   4  -6  10        105.26        105.46         4.50 o                         
   5  -6  10         26.61         28.04         3.39 o                         
   6  -6  10         75.23         77.17         3.52 o                         
   7  -6  10         16.47         11.26         3.35 o                         
  -9  -5  10          2.36          3.34         3.18 o                         
  -8  -5  10          0.85          1.69         3.04 o                         
  -7  -5  10         19.27         22.04         3.37 o                         
  -6  -5  10         46.23         46.50         4.78 o                         
  -5  -5  10          3.51          5.88         3.17 o                         
  -4  -5  10         10.35         13.02         3.15 o                         
  -3  -5  10          6.23         11.14         4.48 o                         
  -2  -5  10          2.70          3.18         4.18 o                         
  -1  -5  10        102.32        100.55         3.36 o                         
   0  -5  10         62.57         77.83         4.73 o                         
   1  -5  10         68.22         76.96         3.92 o                         
   2  -5  10         83.16         92.87         6.99 o                         
   3  -5  10         10.09         11.00         5.05 o                         
   4  -5  10         68.19         65.14         4.01 o                         
   5  -5  10        104.63        109.92         3.69 o                         
   6  -5  10         39.50         36.97         3.38 o                         
   7  -5  10         24.91         26.34         3.85 o                         
   8  -5  10         15.67          9.79         3.43 o                         
  -9  -4  10          2.63          0.28         2.98 o                         
  -8  -4  10         42.50         49.42         4.01 o                         
  -7  -4  10         45.40         41.09         3.86 o                         
  -6  -4  10        332.82        337.69        15.62 o                         
  -5  -4  10         91.32         91.68         3.56 o                         
  -4  -4  10        147.79        147.13         3.72 o                         
  -3  -4  10         75.13         85.73         4.13 o                         
  -2  -4  10          5.21          8.96         4.65 o                         
  -1  -4  10        131.96        127.08         3.54 o                         
   0  -4  10         56.17         60.15         3.86 o                         
   1  -4  10        335.96        364.25        18.65 o                         
   2  -4  10        126.06        122.62         4.79 o                         
   3  -4  10        823.83        861.14        20.14 o                         
   4  -4  10         59.48         53.83         3.72 o                         
   5  -4  10        164.94        177.56         7.82 o                         
   6  -4  10         26.16         22.26         3.34 o                         
   7  -4  10         74.08         77.52         3.96 o                         
   8  -4  10          7.62         11.95         5.48 o                         
 -10  -3  10         47.31         55.56         3.46 o                         
  -9  -3  10          3.78          2.29         3.16 o                         
  -8  -3  10         19.92         32.83         3.98 o                         
  -7  -3  10        281.36        302.06         3.86 o                         
  -6  -3  10         66.34         71.55         6.29 o                         
  -5  -3  10        168.53        178.11         3.53 o                         
  -4  -3  10        198.77        180.55         5.87 o                         
  -3  -3  10        299.10        306.89         5.05 o                         
  -2  -3  10         78.38         82.04         4.30 o                         
  -1  -3  10        493.65        532.83        22.80 o                         
   0  -3  10        322.34        320.56        13.73 o                         
   1  -3  10        406.06        401.22        17.89 o                         
   2  -3  10       2844.98       2904.31        26.23 o                         
   3  -3  10        333.76        332.34        10.00 o                         
   4  -3  10        564.35        542.18        15.78 o                         
   5  -3  10        152.60        165.06         3.86 o                         
   6  -3  10         72.68         61.78         7.46 o                         
   7  -3  10         34.82         30.36         3.58 o                         
   8  -3  10         12.88         16.60         3.31 o                         
   9  -3  10         70.68         60.64         3.68 o                         
 -10  -2  10         32.12         45.86         6.52 o                         
  -9  -2  10          0.64         -0.98         2.90 o                         
  -8  -2  10         44.14         41.68         3.13 o                         
  -7  -2  10        148.38        160.38         8.51 o                         
  -6  -2  10         78.64         82.69         3.46 o                         
  -5  -2  10        369.59        363.28        10.47 o                         
  -4  -2  10         69.85         72.79         4.43 o                         
  -3  -2  10        104.73        103.55         3.57 o                         
  -2  -2  10         70.97         70.67         5.55 o                         
  -1  -2  10         30.92         28.72         5.25 o                         
   0  -2  10        132.20        133.96         3.62 o                         
   1  -2  10         31.47         36.55         4.08 o                         
   2  -2  10          6.53          8.58         3.60 o                         
   3  -2  10         35.37         34.10         4.13 o                         
   4  -2  10         89.70         88.76         3.76 o                         
   5  -2  10         24.74         23.53         5.53 o                         
   6  -2  10         13.47         14.25         3.59 o                         
   7  -2  10         17.10         14.74         6.02 o                         
   8  -2  10         10.16         10.97         3.41 o                         
   9  -2  10          8.60          8.88         3.22 o                         
 -10  -1  10          8.17         13.33         2.95 o                         
  -9  -1  10         13.85         16.12         4.53 o                         
  -8  -1  10        143.86        137.39         9.68 o                         
  -7  -1  10         15.00         16.22         3.26 o                         
  -6  -1  10         67.25         68.13         4.83 o                         
  -5  -1  10        104.54        106.84         4.38 o                         
  -4  -1  10        179.82        177.66         4.06 o                         
  -3  -1  10        432.75        397.02         4.42 o                         
  -2  -1  10        254.72        265.16         4.82 o                         
  -1  -1  10        895.46        984.10         8.72 o                         
   0  -1  10        393.35        413.63         4.84 o                         
   1  -1  10        451.21        481.00         7.43 o                         
   2  -1  10          1.96         -1.72         6.23 o                         
   3  -1  10         21.92         20.86         3.82 o                         
   4  -1  10         21.62         24.11         3.24 o                         
   5  -1  10         14.82         15.87         3.38 o                         
   6  -1  10         10.57         11.21         3.47 o                         
   7  -1  10         50.10         52.88         3.28 o                         
   8  -1  10         23.60         23.53         3.50 o                         
   9  -1  10        174.39        165.67        14.13 o                         
 -10   0  10          1.56          4.02         3.00 o                         
  -9   0  10         65.02         75.34         3.05 o                         
  -8   0  10         21.29         21.03         3.33 o                         
  -7   0  10          6.84          8.22         2.71 o                         
  -6   0  10          3.00          1.36         3.27 o                         
  -5   0  10        275.44        281.98         6.12 o                         
  -4   0  10       1203.85       1256.11         5.93 o                         
  -3   0  10        819.31        875.32         5.74 o                         
  -2   0  10        273.61        302.08         4.75 o                         
  -1   0  10         63.19         82.45         6.05 o                         
   0   0  10       3363.26       3588.47        37.34 o                         
   1   0  10       4176.88       4662.89        16.19 o                         
   2   0  10       2952.08       3175.94         9.37 o                         
   3   0  10       1582.47       1683.59         6.88 o                         
   4   0  10         19.77         24.96         3.26 o                         
   5   0  10        437.14        478.20        11.31 o                         
   6   0  10          3.92          4.00         4.55 o                         
   7   0  10         18.08         10.48         4.51 o                         
   8   0  10        132.64        137.90         3.37 o                         
   9   0  10          7.10          6.99         2.95 o                         
 -10   1  10          8.08         11.29         3.71 o                         
  -9   1  10         13.84         15.22         2.82 o                         
  -8   1  10        143.55        131.92         8.41 o                         
  -7   1  10         14.93         21.53         3.28 o                         
  -6   1  10         67.30         64.77         2.93 o                         
  -5   1  10        105.04        103.87         3.32 o                         
  -4   1  10        179.61        181.70         3.66 o                         
  -3   1  10        432.66        407.55         5.62 o                         
  -2   1  10        254.63        266.89         4.86 o                         
  -1   1  10        896.34        926.38        10.33 o                         
   0   1  10        393.08        395.14        19.26 o                         
   1   1  10        450.28        449.63         8.54 o                         
   2   1  10          1.94         -2.74         3.57 o                         
   3   1  10         21.81         24.72         4.75 o                         
   4   1  10         21.77         20.07         3.64 o                         
   5   1  10         14.83          9.17         3.37 o                         
   6   1  10         10.56         10.06         3.42 o                         
   7   1  10         50.29         52.76         3.60 o                         
   8   1  10         23.62         26.62         3.71 o                         
   9   1  10        175.00        155.39         7.22 o                         
 -10   2  10         32.05         42.28         5.85 o                         
  -9   2  10          0.63          3.76         3.19 o                         
  -8   2  10         44.06         39.81         2.99 o                         
  -7   2  10        148.50        140.68         3.53 o                         
  -6   2  10         78.75         82.98         3.26 o                         
  -5   2  10        369.78        365.06        13.94 o                         
  -4   2  10         69.84         68.11         3.66 o                         
  -3   2  10        104.90        101.58         4.13 o                         
  -2   2  10         71.15         71.54         3.89 o                         
  -1   2  10         31.06         29.19         5.60 o                         
   0   2  10        132.74        140.34         6.53 o                         
   1   2  10         31.52         32.76         7.29 o                         
   2   2  10          6.55          9.62         4.31 o                         
   3   2  10         35.22         31.29         3.39 o                         
   4   2  10         89.79         93.81         3.91 o                         
   5   2  10         24.89         22.40         3.40 o                         
   6   2  10         13.47         14.87         3.20 o                         
   7   2  10         17.02         13.96         3.69 o                         
   8   2  10         10.15          7.54         3.93 o                         
   9   2  10          8.60          6.92         5.27 o                         
 -10   3  10         47.22         54.50         9.38 o                         
  -9   3  10          3.79          3.14         2.87 o                         
  -8   3  10         19.96         25.19         3.05 o                         
  -7   3  10        281.62        288.50        11.49 o                         
  -6   3  10         66.79         75.21        10.87 o                         
  -5   3  10        168.35        174.84         8.11 o                         
  -4   3  10        198.84        187.60         8.49 o                         
  -3   3  10        299.82        308.24        10.20 o                         
  -2   3  10         78.41         81.85         4.05 o                         
   2   3  10       2843.98       2893.50        31.68 o                         
   3   3  10        333.76        317.32         4.98 o                         
   4   3  10        564.12        545.06        17.56 o                         
   5   3  10        153.40        165.05         4.12 o                         
   6   3  10         72.88         64.36         3.61 o                         
   7   3  10         34.94         32.89         3.16 o                         
   8   3  10         12.99         18.81         3.50 o                         
   9   3  10         71.07         67.62        12.79 o                         
  -9   4  10          2.62          5.99         3.02 o                         
  -8   4  10         42.46         41.03         5.32 o                         
  -7   4  10         45.16         49.60         3.44 o                         
  -6   4  10        332.48        315.27        19.84 o                         
  -5   4  10         91.42         84.92         5.90 o                         
  -4   4  10        147.98        149.00         3.82 o                         
  -3   4  10         74.98         80.28         3.86 o                         
  -2   4  10          5.19         16.25         5.21 o                         
   2   4  10        125.02        122.58         9.43 o                         
   3   4  10        823.69        840.68         5.64 o                         
   4   4  10         59.58         56.57         3.46 o                         
   5   4  10        164.92        165.28         3.82 o                         
   6   4  10         26.36         25.65         5.03 o                         
   7   4  10         74.00         72.89         3.62 o                         
   8   4  10          7.56          9.44         3.17 o                         
  -9   5  10          2.40          5.59         3.39 o                         
  -8   5  10          0.85         -2.71         4.90 o                         
  -7   5  10         19.27         22.13         3.06 o                         
  -6   5  10         46.29         40.20         4.90 o                         
  -5   5  10          3.47          2.39         3.74 o                         
  -4   5  10         10.28         11.34         3.69 o                         
  -3   5  10          6.25          3.28         3.66 o                         
   3   5  10         10.04          9.09         6.65 o                         
   4   5  10         68.30         63.89         3.74 o                         
   5   5  10        104.79        101.39         4.02 o                         
   6   5  10         39.44         29.50         5.06 o                         
   7   5  10         24.95         25.53         3.28 o                         
   8   5  10         15.70         11.33         7.72 o                         
  -8   6  10         40.07         34.97         3.57 o                         
  -7   6  10          5.00          7.00         3.17 o                         
  -6   6  10         12.61          6.81         3.15 o                         
  -5   6  10          3.37          1.86         3.30 o                         
  -4   6  10        216.20        223.87         9.08 o                         
  -3   6  10          6.87         10.63         4.48 o                         
   3   6  10         22.33         19.52         7.96 o                         
   4   6  10        105.05         99.00         7.02 o                         
   5   6  10         26.67         26.38         3.32 o                         
   6   6  10         74.97         72.06         7.49 o                         
   7   6  10         16.51         12.21         3.75 o                         
  -7   7  10        126.93        118.71         3.73 o                         
  -6   7  10         12.20         13.50         3.44 o                         
  -5   7  10         67.71         64.08         4.02 o                         
  -4   7  10         35.97         39.38         4.51 o                         
   4   7  10        167.31        164.55         8.59 o                         
   5   7  10        123.23        114.95         6.82 o                         
   6   7  10         14.87         15.18         3.51 o                         
  -5   8  10         35.03         33.53         4.75 o                         
  -5  -8  11         31.82         26.10         3.83 o                         
  -4  -8  11         11.18         16.16         3.47 o                         
  -3  -8  11         15.23         17.98         3.36 o                         
  -2  -8  11         71.59         69.57         3.51 o                         
  -1  -8  11         27.90         31.73         3.64 o                         
   0  -8  11         19.49         30.32         9.16 o                         
   1  -8  11         20.39         19.58         3.73 o                         
   2  -8  11         20.73         16.99         3.43 o                         
   3  -8  11        164.36        175.18         3.90 o                         
  -6  -7  11         46.67         50.49         6.39 o                         
  -5  -7  11         65.72         66.18         4.71 o                         
  -4  -7  11         11.66          5.63         3.22 o                         
  -3  -7  11         18.26         15.05         3.16 o                         
  -2  -7  11         25.70         26.52         6.95 o                         
  -1  -7  11         16.19         21.94         3.84 o                         
   0  -7  11          2.58          3.61         3.53 o                         
   1  -7  11         37.57         35.26         3.49 o                         
   2  -7  11         16.15         16.94         3.02 o                         
   3  -7  11          7.83          9.44         2.88 o                         
   4  -7  11          3.07         -1.46         2.88 o                         
   5  -7  11          1.41          1.91         4.14 o                         
  -8  -6  11          5.93          8.03         3.16 o                         
  -7  -6  11          2.26          1.93         3.22 o                         
  -6  -6  11         17.06         12.61         4.63 o                         
  -5  -6  11        126.58        135.57         5.20 o                         
  -4  -6  11         59.01         62.84         3.48 o                         
  -3  -6  11          8.84         16.31         4.78 o                         
  -2  -6  11        298.58        293.31         5.02 o                         
  -1  -6  11         19.90         23.97         3.13 o                         
   0  -6  11         44.53         46.43         6.00 o                         
   1  -6  11        143.41        148.38         8.63 o                         
   2  -6  11         18.10         19.36         4.25 o                         
   3  -6  11         54.69         56.41         3.67 o                         
   4  -6  11         97.22         83.83         4.07 o                         
   5  -6  11         29.49         26.08         3.83 o                         
   6  -6  11         45.96         52.17         8.63 o                         
  -9  -5  11          6.21          8.37         3.35 o                         
  -8  -5  11         24.76         25.32         3.30 o                         
  -7  -5  11          2.41          2.94         3.32 o                         
  -6  -5  11        399.32        395.84         9.67 o                         
  -5  -5  11        106.52        116.94         3.36 o                         
  -4  -5  11        138.76        129.75         3.88 o                         
  -3  -5  11         40.19         45.57         3.68 o                         
  -2  -5  11        220.81        218.42         4.68 o                         
  -1  -5  11         62.64         64.72         3.40 o                         
   0  -5  11         24.81         17.72         3.37 o                         
   1  -5  11        507.99        497.86        27.34 o                         
   2  -5  11        384.14        395.70         4.08 o                         
   3  -5  11       1054.25       1077.82        14.67 o                         
   4  -5  11          8.10          2.67         3.39 o                         
   5  -5  11         75.33         77.71         3.77 o                         
   6  -5  11         44.38         46.94         3.66 o                         
   7  -5  11         68.13         82.97        11.47 o                         
  -9  -4  11         61.39         60.82         4.58 o                         
  -8  -4  11         16.52         18.21         4.90 o                         
  -7  -4  11         68.53         75.68         3.46 o                         
  -6  -4  11        125.43        135.80         6.34 o                         
  -5  -4  11         56.07         57.02         3.31 o                         
  -4  -4  11         92.37         88.23         3.86 o                         
  -3  -4  11        127.94        137.68         3.87 o                         
  -2  -4  11        199.74        189.79         5.62 o                         
  -1  -4  11        499.95        467.88        18.61 o                         
   0  -4  11        467.11        455.67        16.51 o                         
   1  -4  11        661.03        685.57        28.57 o                         
   2  -4  11        318.68        351.39        21.26 o                         
   3  -4  11        253.40        259.73         4.88 o                         
   4  -4  11         66.06         63.26         3.92 o                         
   5  -4  11         34.73         31.82         3.54 o                         
   6  -4  11         67.92         64.88         3.92 o                         
   7  -4  11         65.51         69.79         3.36 o                         
   8  -4  11         39.30         49.91         3.64 o                         
 -10  -3  11         13.32         20.68         4.95 o                         
  -9  -3  11         13.58         18.42         3.22 o                         
  -8  -3  11         28.61         24.41         3.21 o                         
  -7  -3  11         20.49         26.47         3.54 o                         
  -6  -3  11         85.03         93.88        10.88 o                         
  -5  -3  11        122.52        114.26         3.68 o                         
  -4  -3  11        232.92        232.94         4.15 o                         
  -3  -3  11         56.27         56.47         3.73 o                         
  -2  -3  11         41.44         49.67         4.22 o                         
  -1  -3  11        327.14        321.24         3.79 o                         
   0  -3  11         38.98         34.74         5.13 o                         
   1  -3  11         41.32         44.58         3.43 o                         
   2  -3  11        269.87        272.20         8.58 o                         
   3  -3  11         50.41         49.90         3.78 o                         
   4  -3  11        526.61        515.91         4.78 o                         
   5  -3  11         12.15         17.33         3.37 o                         
   6  -3  11         28.25         35.18         4.76 o                         
   7  -3  11         17.79         17.28         3.38 o                         
   8  -3  11         31.34         26.75         6.79 o                         
 -10  -2  11         30.36         35.21         4.60 o                         
  -9  -2  11          1.73         -1.50         2.75 o                         
  -8  -2  11         51.43         58.63         3.12 o                         
  -7  -2  11        138.85        124.72         6.35 o                         
  -6  -2  11        377.28        378.71        14.89 o                         
  -5  -2  11        556.05        536.95        13.19 o                         
  -4  -2  11         67.11         72.01         5.90 o                         
  -3  -2  11        668.66        667.94         4.97 o                         
  -2  -2  11        349.79        400.89         5.03 o                         
  -1  -2  11        527.79        538.54        13.61 o                         
   0  -2  11        307.62        390.06         4.32 o                         
   1  -2  11        945.57        933.37        25.00 o                         
   2  -2  11        594.45        568.14         7.97 o                         
   3  -2  11        527.35        545.44        12.45 o                         
   4  -2  11        427.84        436.69        20.51 o                         
   5  -2  11         66.23         69.21         3.82 o                         
   6  -2  11         48.78         46.63         3.37 o                         
   7  -2  11        205.98        197.10        17.21 o                         
   8  -2  11        192.97        193.14        16.79 o                         
   9  -2  11         13.78          9.11         3.54 o                         
 -10  -1  11         47.51         45.10         8.99 o                         
  -9  -1  11         41.10         51.99         9.68 o                         
  -8  -1  11        207.49        202.05         9.28 o                         
  -7  -1  11         82.40         81.10         3.16 o                         
  -6  -1  11         39.34         42.07         6.95 o                         
  -5  -1  11        119.55        130.29        10.22 o                         
  -4  -1  11        630.32        572.19         4.65 o                         
  -3  -1  11        530.10        546.87        17.21 o                         
  -2  -1  11         40.19         38.99         3.45 o                         
  -1  -1  11         54.32         69.36         3.42 o                         
   0  -1  11        213.57        233.84         4.44 o                         
   1  -1  11        365.52        329.96        18.45 o                         
   2  -1  11        528.41        580.68         5.55 o                         
   3  -1  11        226.91        225.86         4.21 o                         
   4  -1  11         92.01         98.49         5.32 o                         
   5  -1  11         70.04         71.16         6.27 o                         
   6  -1  11         18.17         18.93         3.46 o                         
   7  -1  11         48.81         48.09         3.27 o                         
   8  -1  11         35.47         43.80         3.91 o                         
   9  -1  11         60.71         67.22         8.63 o                         
 -10   0  11         72.26         90.41         9.06 o                         
  -9   0  11         17.89         19.23         4.85 o                         
  -8   0  11          3.66          3.73         3.40 o                         
  -7   0  11         24.59         24.30         3.39 o                         
  -6   0  11        267.26        271.94         3.71 o                         
  -5   0  11        320.88        334.05         9.89 o                         
  -4   0  11         68.61         66.08         2.94 o                         
  -3   0  11        135.82        144.66         3.63 o                         
  -2   0  11          8.77          9.32         3.81 o                         
  -1   0  11          1.60          5.30         3.96 o                         
   0   0  11          0.04         -0.98         4.03 o                         
   1   0  11         73.75         63.21         4.38 o                         
   2   0  11          8.93          7.03         3.91 o                         
   3   0  11         15.85         13.19         3.66 o                         
   4   0  11         13.97         11.78         3.58 o                         
   5   0  11         20.79         25.77         7.45 o                         
   6   0  11          0.77          2.51         4.95 o                         
   7   0  11          8.82          7.33         3.19 o                         
   8   0  11          0.45          2.24         3.32 o                         
   9   0  11          1.35         -1.65         3.34 o                         
 -10   1  11         47.45         57.19         6.42 o                         
  -9   1  11         41.19         49.17         3.31 o                         
  -8   1  11        207.41        193.98         6.19 o                         
  -7   1  11         82.40         79.13         2.97 o                         
  -6   1  11         39.19         38.87         3.38 o                         
  -5   1  11        120.02        129.36         3.60 o                         
  -4   1  11        630.29        572.46         4.62 o                         
  -3   1  11        530.84        546.81        16.96 o                         
  -2   1  11         40.18         38.76         3.78 o                         
  -1   1  11         54.12         56.34         4.37 o                         
   0   1  11        214.01        234.58         7.17 o                         
   1   1  11        365.87        329.46        17.30 o                         
   2   1  11        528.78        572.65        12.94 o                         
   3   1  11        227.45        224.79         6.29 o                         
   4   1  11         92.39         95.59         3.37 o                         
   5   1  11         70.23         69.34         5.82 o                         
   6   1  11         18.27         20.93         3.46 o                         
   7   1  11         48.95         47.28         6.12 o                         
   8   1  11         35.30         37.40         8.09 o                         
   9   1  11         60.82         58.88         3.57 o                         
 -10   2  11         30.36         31.92         3.14 o                         
  -9   2  11          1.69         -2.01         3.12 o                         
  -8   2  11         51.68         56.82         5.22 o                         
  -7   2  11        138.51        124.78        10.53 o                         
  -6   2  11        377.87        378.01         4.01 o                         
  -5   2  11        556.16        517.71        15.93 o                         
  -4   2  11         67.42         70.66         3.87 o                         
  -3   2  11        668.78        668.99        15.97 o                         
  -2   2  11        350.97        410.65        20.70 o                         
  -1   2  11        527.57        514.58         7.25 o                         
   0   2  11        308.02        376.82         7.14 o                         
   1   2  11        947.55        919.50        20.98 o                         
   2   2  11        593.77        580.64         8.52 o                         
   3   2  11        527.81        556.22         9.41 o                         
   4   2  11        427.59        436.73         4.52 o                         
   5   2  11         66.37         67.64         3.77 o                         
   6   2  11         48.96         47.41         4.50 o                         
   7   2  11        205.74        194.46         3.82 o                         
   8   2  11        193.37        184.80         5.58 o                         
   9   2  11         13.69         13.90         5.87 o                         
 -10   3  11         13.30         12.87         3.91 o                         
  -9   3  11         13.59         18.91         3.35 o                         
  -8   3  11         28.61         30.24         8.86 o                         
  -7   3  11         20.52         23.07         3.66 o                         
  -6   3  11         85.20         92.88         4.65 o                         
  -5   3  11        122.47        120.54         6.49 o                         
  -4   3  11        232.91        225.06         8.56 o                         
  -3   3  11         56.28         58.02         4.01 o                         
  -2   3  11         41.49         47.12         3.92 o                         
   1   3  11         41.33         44.23         7.69 o                         
   2   3  11        269.99        267.53         8.36 o                         
   3   3  11         50.45         48.02         3.89 o                         
   4   3  11        526.83        510.95         4.83 o                         
   5   3  11         12.17         10.81         3.28 o                         
   6   3  11         28.35         29.74         3.39 o                         
   7   3  11         17.76         16.39         3.58 o                         
   8   3  11         31.57         30.95         3.84 o                         
  -9   4  11         61.39         60.97         6.97 o                         
  -8   4  11         16.45         13.40         2.97 o                         
  -7   4  11         68.60         76.07        13.02 o                         
  -6   4  11        125.48        119.09         3.95 o                         
  -5   4  11         55.92         50.06         3.46 o                         
  -4   4  11         92.49         92.08         3.88 o                         
  -3   4  11        127.85        131.33         6.87 o                         
  -2   4  11        199.53        205.68         5.22 o                         
   2   4  11        318.97        304.48        12.91 o                         
   3   4  11        253.32        258.23         4.39 o                         
   4   4  11         66.29         68.48         4.28 o                         
   5   4  11         34.89         28.89         3.42 o                         
   6   4  11         68.03         70.70         3.39 o                         
   7   4  11         65.56         63.22         3.58 o                         
   8   4  11         39.22         37.16         3.42 o                         
  -9   5  11          6.21          7.13         3.59 o                         
  -8   5  11         24.75         21.04         6.10 o                         
  -7   5  11          2.41          4.80         3.15 o                         
  -6   5  11        398.96        385.47        25.83 o                         
  -5   5  11        106.78        107.18         3.88 o                         
  -4   5  11        138.77        127.16         3.77 o                         
  -3   5  11         40.27         42.73         3.94 o                         
   3   5  11       1054.03       1052.28        13.90 o                         
   4   5  11          8.17          7.10         3.32 o                         
   5   5  11         75.23         77.60         3.36 o                         
   6   5  11         44.34         44.58         3.36 o                         
   7   5  11         67.85         74.38         3.80 o                         
  -8   6  11          5.92          7.68         3.28 o                         
  -7   6  11          2.24          6.41         3.61 o                         
  -6   6  11         17.05         16.27         3.19 o                         
  -5   6  11        126.70        113.18         3.92 o                         
  -4   6  11         59.03         62.49         4.08 o                         
   4   6  11         97.13         85.59         7.22 o                         
   5   6  11         29.47         27.94         4.76 o                         
   6   6  11         45.92         36.90         6.10 o                         
  -6   7  11         46.78         49.10         7.76 o                         
  -5   7  11         65.73         53.88         3.63 o                         
  -4   7  11         11.69          7.09         4.88 o                         
   5   7  11          1.44         -1.17         6.99 o                         
  -5   8  11         31.79         29.18         5.18 o                         
  -4  -8  12         22.91         13.91         3.43 o                         
  -3  -8  12         75.05         70.97         5.40 o                         
  -2  -8  12         71.44         69.03         3.36 o                         
  -1  -8  12         53.78         51.38         3.03 o                         
   0  -8  12         66.85         65.66         3.51 o                         
   1  -8  12         23.30         25.99         4.76 o                         
   2  -8  12         19.51         19.36         3.29 o                         
   3  -8  12         39.02         34.44         3.39 o                         
  -6  -7  12          8.20          9.32         3.76 o                         
  -5  -7  12        101.99        113.39         6.72 o                         
  -4  -7  12        173.89        179.13         4.45 o                         
  -3  -7  12         30.47         29.37         2.96 o                         
  -2  -7  12        213.06        219.98         9.43 o                         
  -1  -7  12         63.38         60.32         3.06 o                         
   0  -7  12        385.61        382.16        20.72 o                         
   1  -7  12          0.76         -1.62         2.89 o                         
   2  -7  12         51.38         49.70         8.16 o                         
   3  -7  12         12.62          6.53         2.84 o                         
   4  -7  12          7.51          8.73         5.58 o                         
   5  -7  12         24.48         27.28         4.23 o                         
  -7  -6  12          4.33         -0.93         3.48 o                         
  -6  -6  12         78.60         77.19         4.31 o                         
  -5  -6  12         43.25         42.27         3.27 o                         
  -4  -6  12         63.73         66.10         4.09 o                         
  -3  -6  12         63.89         66.86         4.15 o                         
  -2  -6  12        258.72        265.45        17.79 o                         
  -1  -6  12        135.41        134.44         5.08 o                         
   0  -6  12        142.46        153.03         6.64 o                         
   1  -6  12         69.01         69.10         3.41 o                         
   2  -6  12         26.18         30.48         3.54 o                         
   3  -6  12          0.20         -1.12         3.51 o                         
   4  -6  12         49.91         44.35         4.33 o                         
   5  -6  12         67.73         64.94         4.05 o                         
   6  -6  12         33.60         34.90         3.57 o                         
  -8  -5  12          1.89         -0.30         3.31 o                         
  -7  -5  12         68.33         69.09         3.28 o                         
  -6  -5  12         72.49         75.79         3.27 o                         
  -5  -5  12          8.00         10.67         3.42 o                         
  -4  -5  12          9.16          5.58         3.44 o                         
  -3  -5  12         39.74         38.28         4.28 o                         
  -2  -5  12        116.99        114.66         3.30 o                         
  -1  -5  12         31.65         54.13         3.44 o                         
   0  -5  12         90.17         96.94         6.05 o                         
   1  -5  12         11.22         17.70         3.68 o                         
   2  -5  12         14.31         23.38         6.40 o                         
   3  -5  12         42.77         37.73         3.35 o                         
   4  -5  12         31.82         29.78         3.63 o                         
   5  -5  12          5.81          6.94         3.74 o                         
   6  -5  12         13.41         16.02         3.57 o                         
   7  -5  12          5.84          1.98         3.44 o                         
  -9  -4  12         14.32         13.92         3.14 o                         
  -8  -4  12          2.58         -1.73         3.22 o                         
  -7  -4  12          8.61          9.10         2.90 o                         
  -6  -4  12         65.75         69.68         3.69 o                         
  -5  -4  12        176.08        174.89         3.93 o                         
  -4  -4  12        193.24        203.82         5.97 o                         
  -3  -4  12        106.50         98.73         4.46 o                         
  -2  -4  12        164.00        154.80         4.65 o                         
  -1  -4  12        213.07        234.39         3.84 o                         
   0  -4  12         38.68         45.94         3.46 o                         
   1  -4  12        383.87        379.42        22.82 o                         
   2  -4  12        145.49        168.73         5.57 o                         
   3  -4  12        412.25        413.23         5.37 o                         
   4  -4  12         72.83         63.02         4.22 o                         
   5  -4  12        131.35        133.10         4.95 o                         
   6  -4  12         48.15         51.49         6.84 o                         
   7  -4  12        118.21        118.52         6.74 o                         
   8  -4  12         30.46         31.94         3.45 o                         
  -9  -3  12         23.69         24.93         3.30 o                         
  -8  -3  12         11.52         14.04         3.43 o                         
  -7  -3  12        105.97        106.26         3.64 o                         
  -6  -3  12        111.05        110.99         3.93 o                         
  -5  -3  12         75.60         79.78         3.83 o                         
  -4  -3  12        117.19        121.59         3.54 o                         
  -3  -3  12         86.51         89.19         3.51 o                         
  -2  -3  12        186.50        200.69         5.38 o                         
  -1  -3  12        341.89        315.17        10.39 o                         
   0  -3  12        244.09        215.86         4.70 o                         
   1  -3  12        433.15        475.29        11.43 o                         
   2  -3  12       2182.47       2212.41        17.25 o                         
   3  -3  12        110.12        114.63         7.31 o                         
   4  -3  12        738.07        707.43        15.58 o                         
   5  -3  12        308.40        322.63        35.71 o                         
   6  -3  12        154.06        149.76        11.15 o                         
   7  -3  12         80.22         81.56         7.51 o                         
   8  -3  12         17.29         19.02         3.63 o                         
 -10  -2  12         17.69         22.54         3.14 o                         
  -9  -2  12         11.64         10.53         5.00 o                         
  -8  -2  12          7.41          3.32         7.74 o                         
  -7  -2  12        128.52        133.24         8.24 o                         
  -6  -2  12         83.20         88.45         8.83 o                         
  -5  -2  12         26.25         22.68         3.19 o                         
  -4  -2  12          4.20          6.71         3.43 o                         
  -3  -2  12        129.19        119.16         5.03 o                         
  -2  -2  12         45.43         51.38         4.03 o                         
  -1  -2  12        120.01        135.80         3.87 o                         
   0  -2  12        133.30        131.54         3.59 o                         
   1  -2  12        232.59        233.36         7.83 o                         
   2  -2  12        342.37        348.73         4.99 o                         
   3  -2  12         49.78         50.66         4.05 o                         
   4  -2  12         15.68         10.97         3.48 o                         
   5  -2  12         12.12         13.59         3.32 o                         
   6  -2  12         18.90         18.65         5.67 o                         
   7  -2  12          6.80          5.65         3.31 o                         
   8  -2  12          1.07          5.17         3.16 o                         
 -10  -1  12         46.98         56.49         3.31 o                         
  -9  -1  12         15.84         18.38         4.98 o                         
  -8  -1  12         61.45         51.79         3.45 o                         
  -7  -1  12         15.30         18.00         3.24 o                         
  -6  -1  12        495.64        515.87         6.12 o                         
  -5  -1  12        693.34        646.55         4.68 o                         
  -4  -1  12        296.51        288.89         4.11 o                         
  -3  -1  12         34.02         36.44         3.64 o                         
  -2  -1  12        226.68        232.14         4.28 o                         
  -1  -1  12        589.67        625.02         5.12 o                         
   0  -1  12          8.82         37.02        13.94 o                         
   1  -1  12         59.93         58.92         3.28 o                         
   2  -1  12         31.14         32.18         3.80 o                         
   3  -1  12          5.92          4.82         3.25 o                         
   4  -1  12         59.84         58.26         3.43 o                         
   5  -1  12         86.87         79.60         3.33 o                         
   6  -1  12         51.25         53.19         3.31 o                         
   7  -1  12         83.33         78.88         3.64 o                         
   8  -1  12          2.90          7.26         3.48 o                         
   9  -1  12         67.46         68.52         6.40 o                         
 -10   0  12          9.64          8.16         3.15 o                         
  -9   0  12         93.93         90.50         7.97 o                         
  -8   0  12         20.13         20.17         7.12 o                         
  -7   0  12        243.62        243.50         8.73 o                         
  -6   0  12       1300.86       1272.20        26.33 o                         
  -5   0  12        793.97        775.68         5.39 o                         
  -4   0  12         25.77         35.81         3.44 o                         
  -3   0  12        419.88        411.95         4.47 o                         
  -2   0  12        547.13        516.68         5.03 o                         
  -1   0  12        241.37        228.40         4.66 o                         
   0   0  12        255.86        256.88         4.59 o                         
   1   0  12        738.37        765.83        39.66 o                         
   2   0  12         77.66         74.68         5.33 o                         
   3   0  12       1769.05       1716.57        51.44 o                         
   4   0  12         21.64         15.70         3.45 o                         
   5   0  12          0.67         -3.27         3.27 o                         
   6   0  12          6.50          4.45         3.38 o                         
   7   0  12         73.06         62.78         3.59 o                         
   8   0  12         27.76         24.67         3.33 o                         
   9   0  12         91.90        100.02         4.05 o                         
 -10   1  12         46.92         57.57        13.09 o                         
  -9   1  12         15.88         17.89         3.25 o                         
  -8   1  12         61.61         59.22         3.19 o                         
  -7   1  12         15.35         15.64         3.30 o                         
  -6   1  12        495.35        507.03        20.55 o                         
  -5   1  12        693.61        636.59        14.61 o                         
  -4   1  12        296.17        283.39         9.05 o                         
  -3   1  12         34.06         35.30         4.20 o                         
  -2   1  12        226.95        230.95         4.35 o                         
  -1   1  12        589.68        596.27         6.19 o                         
   0   1  12          8.69         19.48         8.94 o                         
   1   1  12         59.77         51.46         4.72 o                         
   2   1  12         31.15         30.11         3.79 o                         
   3   1  12          5.89          4.80         3.28 o                         
   4   1  12         60.01         59.23         3.28 o                         
   5   1  12         87.07         83.41         3.67 o                         
   6   1  12         51.43         51.65         3.64 o                         
   7   1  12         83.45         76.87         4.75 o                         
   8   1  12          2.94          2.01         3.15 o                         
   9   1  12         67.64         63.67        11.72 o                         
 -10   2  12         17.65         25.77         3.56 o                         
  -9   2  12         11.64          8.89         3.46 o                         
  -8   2  12          7.39          3.56         3.13 o                         
  -7   2  12        128.56        127.59         3.72 o                         
  -6   2  12         83.13         82.17         5.92 o                         
  -5   2  12         26.14         27.29         3.70 o                         
  -4   2  12          4.23          6.47         3.80 o                         
  -3   2  12        129.19        122.91         6.59 o                         
  -2   2  12         45.30         54.32         4.48 o                         
  -1   2  12        120.04        131.75         5.24 o                         
   0   2  12        133.45        130.74         5.47 o                         
   1   2  12        232.86        232.86        10.20 o                         
   2   2  12        342.98        318.97         7.69 o                         
   3   2  12         49.75         47.05         3.56 o                         
   4   2  12         15.75         18.38         3.69 o                         
   5   2  12         12.09         15.81         3.80 o                         
   6   2  12         18.92         15.62         3.29 o                         
   7   2  12          6.86          3.95         3.24 o                         
   8   2  12          1.09         -2.81         3.40 o                         
  -9   3  12         23.65         27.60         3.40 o                         
  -8   3  12         11.53         11.64         3.49 o                         
  -7   3  12        105.77         98.32         3.35 o                         
  -6   3  12        110.99        109.48         4.45 o                         
  -5   3  12         75.12         72.96         3.73 o                         
  -4   3  12        117.38        123.57         3.76 o                         
  -3   3  12         86.13         86.14         4.53 o                         
  -2   3  12        186.44        198.40         9.33 o                         
   1   3  12        433.54        450.62        11.29 o                         
   2   3  12       2182.50       2151.61        15.55 o                         
   3   3  12        110.04        111.84         4.30 o                         
   4   3  12        737.98        692.25        15.12 o                         
   5   3  12        308.48        311.24         8.50 o                         
   6   3  12        154.63        152.56         3.60 o                         
   7   3  12         80.11         79.43         7.56 o                         
   8   3  12         17.27         20.29         5.03 o                         
  -9   4  12         14.48         10.30         3.20 o                         
  -8   4  12          2.56          4.37         3.28 o                         
  -7   4  12          8.63          7.56         3.42 o                         
  -6   4  12         65.83         65.08         3.91 o                         
  -5   4  12        175.70        176.99         9.50 o                         
  -4   4  12        193.36        201.08         4.67 o                         
  -3   4  12        106.40        107.05        10.03 o                         
   3   4  12        410.96        408.07         8.60 o                         
   4   4  12         72.90         69.76         3.93 o                         
   5   4  12        131.67        130.35         3.70 o                         
   6   4  12         48.33         41.33         5.92 o                         
   7   4  12        118.47        109.45        15.43 o                         
   8   4  12         30.53         26.25         3.44 o                         
  -8   5  12          1.89          3.01         3.08 o                         
  -7   5  12         68.25         63.64         4.50 o                         
  -6   5  12         72.57         65.75         3.39 o                         
  -5   5  12          8.04          8.23         3.44 o                         
  -4   5  12          9.20          4.25         3.56 o                         
  -3   5  12         39.64         30.46         5.68 o                         
   3   5  12         42.73         42.99         9.59 o                         
   4   5  12         31.73         27.79         3.91 o                         
   5   5  12          5.75          4.27         3.10 o                         
   6   5  12         13.52         17.52         3.32 o                         
   7   5  12          5.89          5.31         3.78 o                         
  -7   6  12          4.28         -0.03         3.31 o                         
  -6   6  12         78.78         76.81         4.05 o                         
  -5   6  12         43.30         41.46         3.81 o                         
  -4   6  12         63.46         65.49         3.76 o                         
   4   6  12         49.78         50.51         8.66 o                         
   5   6  12         67.59         61.10         3.71 o                         
   6   6  12         33.48         29.78         3.49 o                         
  -6   7  12          8.24          6.56         3.82 o                         
  -5   7  12        101.97        108.48         8.58 o                         
   5   7  12         24.53         31.39         8.36 o                         
  -3  -8  13         13.99         13.92         3.05 o                         
  -2  -8  13         74.95         77.27         3.40 o                         
  -1  -8  13        112.56        119.10         5.72 o                         
   0  -8  13         26.70         31.94         3.08 o                         
   1  -8  13         13.98         15.41         3.50 o                         
   2  -8  13          7.61          4.44         7.50 o                         
  -6  -7  13          8.56          6.82         3.47 o                         
  -5  -7  13         54.23         53.41         4.36 o                         
  -4  -7  13          4.57          7.02         4.48 o                         
  -3  -7  13         11.02         11.09         2.91 o                         
  -2  -7  13         70.67         60.80         4.06 o                         
  -1  -7  13         10.16          7.66         2.96 o                         
   0  -7  13          1.93         -3.03         3.03 o                         
   1  -7  13          9.50         13.51         3.35 o                         
   2  -7  13         11.31         13.11         3.41 o                         
   3  -7  13          1.68         -0.31         4.66 o                         
   4  -7  13          3.06          8.67         3.31 o                         
  -7  -6  13         10.78         12.93         3.15 o                         
  -6  -6  13          6.02          2.60         6.42 o                         
  -5  -6  13         20.40         24.99         3.93 o                         
  -4  -6  13         31.04         36.84         4.81 o                         
  -3  -6  13         98.36        105.85         4.21 o                         
  -2  -6  13         46.14         44.87         3.07 o                         
  -1  -6  13         17.10         15.99         4.01 o                         
   0  -6  13        151.44        147.77         6.64 o                         
   1  -6  13         14.12         14.38         6.27 o                         
   2  -6  13        112.64        126.03         3.70 o                         
   3  -6  13         56.32         66.62         5.75 o                         
   4  -6  13         10.47         17.62         2.90 o                         
   5  -6  13         21.95         21.62         4.17 o                         
  -8  -5  13         10.40          8.32         5.33 o                         
  -7  -5  13         41.39         49.63         3.29 o                         
  -6  -5  13         33.57         37.97         5.75 o                         
  -5  -5  13         63.62         67.02         6.45 o                         
  -4  -5  13        326.43        331.65         4.77 o                         
  -3  -5  13        358.74        381.25         5.15 o                         
  -2  -5  13         10.33          7.45         3.13 o                         
  -1  -5  13         66.05         77.38         3.70 o                         
   0  -5  13         15.84         14.37         3.68 o                         
   1  -5  13         93.52         87.71        12.19 o                         
   2  -5  13         37.10         44.12         7.20 o                         
   3  -5  13        148.23        164.37         3.66 o                         
   4  -5  13         93.64        101.96         4.41 o                         
   5  -5  13         50.67         53.15         6.39 o                         
   6  -5  13         27.80         24.76         3.48 o                         
  -9  -4  13         15.97         13.67         3.66 o                         
  -8  -4  13         19.46         15.93         3.08 o                         
  -7  -4  13         79.83         81.16         3.19 o                         
  -6  -4  13        150.92        155.38         5.52 o                         
  -5  -4  13         43.66         38.51         3.61 o                         
  -4  -4  13         60.99         70.83         3.53 o                         
  -3  -4  13        132.26        137.10         4.71 o                         
  -2  -4  13        347.57        333.51         4.47 o                         
  -1  -4  13        138.57        140.19         9.06 o                         
   0  -4  13         34.03         38.15         3.58 o                         
   1  -4  13         89.81         88.40         7.94 o                         
   2  -4  13        142.11        140.15         3.84 o                         
   3  -4  13        269.16        260.76         4.56 o                         
   4  -4  13        171.08        176.86         9.11 o                         
   5  -4  13         35.67         47.11         6.05 o                         
   6  -4  13         41.96         48.52         3.94 o                         
   7  -4  13          8.85          5.81         3.69 o                         
  -9  -3  13          4.31          0.25         3.09 o                         
  -8  -3  13          7.12          5.85         3.43 o                         
  -7  -3  13         15.39         16.87         2.96 o                         
  -6  -3  13         28.16         24.92         3.50 o                         
  -5  -3  13         29.50         31.76         3.73 o                         
  -4  -3  13         99.91        104.18         3.60 o                         
  -3  -3  13         91.76         83.74         3.67 o                         
  -2  -3  13          6.98          7.19         4.71 o                         
  -1  -3  13        245.99        235.64         9.13 o                         
   0  -3  13         67.61         64.61         3.25 o                         
   1  -3  13          4.19          8.34         3.87 o                         
   2  -3  13        121.35        127.93        10.16 o                         
   3  -3  13         15.64         11.93         4.03 o                         
   4  -3  13         78.58         77.74         5.22 o                         
   5  -3  13         87.46         89.20         7.20 o                         
   6  -3  13         74.67         77.71         3.87 o                         
   7  -3  13          1.44          1.44         3.20 o                         
   8  -3  13          2.39          4.61         4.25 o                         
 -10  -2  13          0.42         -0.93         3.12 o                         
  -9  -2  13          3.87          6.99         3.32 o                         
  -8  -2  13        198.32        200.25         3.55 o                         
  -7  -2  13         76.88         76.48         3.47 o                         
  -6  -2  13        355.21        333.37         4.17 o                         
  -5  -2  13        239.36        252.54        12.39 o                         
  -4  -2  13         84.87         81.63         3.30 o                         
  -3  -2  13        459.16        488.71        15.36 o                         
  -2  -2  13         42.83         67.16         5.05 o                         
  -1  -2  13        447.64        440.97         4.58 o                         
   0  -2  13       1238.49       1291.42        10.29 o                         
   1  -2  13         33.71         31.63         4.66 o                         
   2  -2  13        454.19        426.42         5.49 o                         
   3  -2  13         13.78         11.17         3.81 o                         
   4  -2  13        581.12        581.81        10.26 o                         
   5  -2  13        352.10        358.33        18.78 o                         
   6  -2  13         57.37         65.72        10.95 o                         
   7  -2  13         41.34         42.78         3.47 o                         
   8  -2  13         24.53         16.26         3.38 o                         
 -10  -1  13         23.29         35.73         8.94 o                         
  -9  -1  13          1.86         -0.64         2.97 o                         
  -8  -1  13         81.72         80.07         7.15 o                         
  -7  -1  13        215.41        216.51         3.78 o                         
  -6  -1  13        212.97        201.53         6.05 o                         
  -5  -1  13        128.25        116.75         3.55 o                         
  -4  -1  13        136.93        138.54         3.77 o                         
  -3  -1  13         98.82        101.25         3.33 o                         
  -2  -1  13        353.13        371.38        13.57 o                         
  -1  -1  13        185.25        199.20         7.21 o                         
   0  -1  13         76.31         63.15         3.81 o                         
   1  -1  13         88.98         97.95         6.59 o                         
   2  -1  13         55.03         64.58         3.46 o                         
   3  -1  13        506.19        478.11         4.40 o                         
   4  -1  13         83.30         65.18         5.95 o                         
   5  -1  13        157.36        156.40         4.56 o                         
   6  -1  13         19.20         20.51         3.37 o                         
   7  -1  13        178.52        172.23        16.79 o                         
   8  -1  13         36.14         41.99         3.29 o                         
 -10   0  13          0.12          0.86         3.18 o                         
  -9   0  13          6.47          2.65         5.87 o                         
  -8   0  13         47.12         50.68         5.37 o                         
  -7   0  13          5.64          2.56         3.27 o                         
  -6   0  13         38.69         40.40         3.51 o                         
  -5   0  13         68.50         59.85         5.68 o                         
  -4   0  13        121.09        111.96         4.46 o                         
  -3   0  13         22.10         20.98         3.61 o                         
  -2   0  13        136.57        145.96         4.04 o                         
  -1   0  13        236.05        256.12         4.37 o                         
   0   0  13         37.34         24.42         3.73 o                         
   1   0  13          0.04          0.75         3.71 o                         
   2   0  13        141.56        147.67         5.65 o                         
   3   0  13         75.32         69.59         3.77 o                         
   4   0  13         66.39         61.15         3.44 o                         
   5   0  13          3.56          1.39         3.07 o                         
   6   0  13          5.40          9.34         6.17 o                         
   7   0  13          2.68         -0.92         3.28 o                         
   8   0  13          1.45         -3.23         3.23 o                         
 -10   1  13         23.30         36.98         7.40 o                         
  -9   1  13          1.85          5.18         3.01 o                         
  -8   1  13         81.82         78.95         3.45 o                         
  -7   1  13        215.55        218.31        13.73 o                         
  -6   1  13        213.09        203.64         7.37 o                         
  -5   1  13        128.13        116.37         4.92 o                         
  -4   1  13        137.05        126.64         3.59 o                         
  -3   1  13         98.97        101.50         3.76 o                         
  -2   1  13        353.48        375.40         5.05 o                         
  -1   1  13        185.26        208.41         4.98 o                         
   0   1  13         76.16         66.63         4.39 o                         
   1   1  13         89.51         95.05         4.25 o                         
   2   1  13         54.76         56.00         6.45 o                         
   3   1  13        505.13        479.12         5.61 o                         
   4   1  13         83.36         68.20         3.35 o                         
   5   1  13        157.33        152.05         4.01 o                         
   6   1  13         19.17         23.64         3.13 o                         
   7   1  13        178.47        173.22         9.68 o                         
   8   1  13         36.14         32.88         3.62 o                         
 -10   2  13          0.42          4.54         3.52 o                         
  -9   2  13          3.88          1.93         3.07 o                         
  -8   2  13        198.23        197.53         4.48 o                         
  -7   2  13         76.98         73.72         5.65 o                         
  -6   2  13        354.76        336.25        14.23 o                         
  -5   2  13        239.09        247.76        12.93 o                         
  -4   2  13         84.28         85.60         3.85 o                         
  -3   2  13        460.05        473.22        16.97 o                         
  -2   2  13         42.89         56.03         7.84 o                         
  -1   2  13        448.67        411.34         6.09 o                         
   0   2  13       1239.24       1261.11        10.33 o                         
   1   2  13         33.94         37.24         4.59 o                         
   2   2  13        455.13        430.77         7.66 o                         
   3   2  13         13.85         11.33         4.10 o                         
   4   2  13        581.27        589.93         4.88 o                         
   5   2  13        352.97        345.72         4.30 o                         
   6   2  13         57.17         62.33         3.68 o                         
   7   2  13         41.29         42.64         3.63 o                         
   8   2  13         24.59         22.19         3.58 o                         
  -9   3  13          4.32          5.91         3.16 o                         
  -8   3  13          7.08          2.84         3.20 o                         
  -7   3  13         15.39         14.64         3.58 o                         
  -6   3  13         28.14         22.66         3.38 o                         
  -5   3  13         29.39         29.81         6.54 o                         
  -4   3  13        100.12        101.51         8.01 o                         
  -3   3  13         91.63         76.81         3.88 o                         
  -2   3  13          7.01          6.86         5.42 o                         
   1   3  13          4.17          2.83         6.17 o                         
   2   3  13        121.46        109.47         7.19 o                         
   3   3  13         15.54         15.46         3.96 o                         
   4   3  13         78.79         73.56         3.98 o                         
   5   3  13         87.46         81.65         3.84 o                         
   6   3  13         74.91         75.33         3.68 o                         
   7   3  13          1.44         -1.50         3.17 o                         
   8   3  13          2.42         12.75         3.64 o                         
  -9   4  13         15.99         16.18         5.03 o                         
  -8   4  13         19.47         17.87         3.12 o                         
  -7   4  13         79.99         78.55         4.08 o                         
  -6   4  13        151.09        152.08         3.67 o                         
  -5   4  13         43.61         40.41         3.60 o                         
  -4   4  13         60.95         67.77         3.69 o                         
  -3   4  13        132.24        131.05         6.82 o                         
   3   4  13        268.73        258.57         8.56 o                         
   4   4  13        170.71        163.05         3.93 o                         
   5   4  13         35.72         34.04         3.45 o                         
   6   4  13         41.99         38.02         3.60 o                         
   7   4  13          8.89          5.11         3.66 o                         
  -8   5  13         10.36          9.27         3.32 o                         
  -7   5  13         41.40         44.63         3.28 o                         
  -6   5  13         33.57         27.95         3.18 o                         
  -5   5  13         63.48         58.58         3.51 o                         
  -4   5  13        326.63        323.26         5.84 o                         
  -3   5  13        358.47        374.09         5.65 o                         
   4   5  13         93.49         98.03         7.29 o                         
   5   5  13         50.90         38.65         3.65 o                         
   6   5  13         27.80         29.95         3.80 o                         
  -7   6  13         10.76          9.49         3.34 o                         
  -6   6  13          6.01          7.70         3.37 o                         
  -5   6  13         20.54         24.39         3.56 o                         
  -4   6  13         30.93         29.59         5.01 o                         
   4   6  13         10.49         11.33        10.06 o                         
   5   6  13         21.98         23.70         7.05 o                         
  -6   7  13          8.61         12.25         3.71 o                         
  -5   7  13         54.35         53.16         4.68 o                         
  -2  -8  14          4.78          2.84         3.17 o                         
  -1  -8  14        105.90        105.59         8.44 o                         
   0  -8  14         47.45         51.30         3.60 o                         
  -5  -7  14         51.27         60.78         4.18 o                         
  -4  -7  14          5.11         -2.51         4.71 o                         
  -3  -7  14         68.59         62.15        11.38 o                         
  -2  -7  14        134.31        138.78         5.17 o                         
  -1  -7  14         54.43         63.16         4.25 o                         
   0  -7  14        153.33        156.87         3.69 o                         
   1  -7  14          6.54          5.68         3.18 o                         
   2  -7  14         57.82         62.41         3.34 o                         
   3  -7  14         21.18         29.50         3.61 o                         
  -6  -6  14         42.16         37.51         3.40 o                         
  -5  -6  14         11.76         14.16         3.35 o                         
  -4  -6  14         26.79         27.11         4.55 o                         
  -3  -6  14         84.53         84.22         3.59 o                         
  -2  -6  14        109.44        111.70         8.22 o                         
  -1  -6  14         40.84         40.13         2.86 o                         
   0  -6  14          1.85          3.92         3.02 o                         
   1  -6  14         64.48         66.94         2.99 o                         
   2  -6  14        150.27        167.49        12.05 o                         
   3  -6  14        139.50        155.69         7.66 o                         
   4  -6  14          1.15          2.03         3.43 o                         
   5  -6  14         21.55         17.22         4.37 o                         
  -8  -5  14          5.82          6.10         3.44 o                         
  -7  -5  14         26.72         24.87         3.26 o                         
  -6  -5  14          3.75          5.97         3.41 o                         
  -5  -5  14         30.45         34.38         3.30 o                         
  -4  -5  14          8.25          6.38         4.22 o                         
  -3  -5  14         50.58         49.95         4.31 o                         
  -2  -5  14        110.05        111.98         6.97 o                         
  -1  -5  14         16.51         17.73         3.12 o                         
   0  -5  14         27.02         22.96         3.92 o                         
   1  -5  14         40.94         45.70         9.71 o                         
   2  -5  14         22.97         21.01         3.17 o                         
   3  -5  14         36.19         40.44         5.97 o                         
   4  -5  14         15.89         17.39         4.21 o                         
   5  -5  14          7.42          6.37         3.99 o                         
   6  -5  14          4.41          5.23         3.51 o                         
  -8  -4  14         20.97         22.14         3.54 o                         
  -7  -4  14        101.38        100.59         4.81 o                         
  -6  -4  14         14.50         14.02         4.65 o                         
  -5  -4  14         31.72         33.03         3.68 o                         
  -4  -4  14        216.32        217.65         4.40 o                         
  -3  -4  14        358.17        352.69         5.92 o                         
  -2  -4  14        131.19        129.41         3.98 o                         
  -1  -4  14        119.60        133.63         3.72 o                         
   0  -4  14        332.64        321.61         8.40 o                         
   1  -4  14         69.52         63.16         3.50 o                         
   2  -4  14        386.59        407.81        22.20 o                         
   3  -4  14        239.23        238.24        13.16 o                         
   4  -4  14         19.96         22.82         6.54 o                         
   5  -4  14         46.31         50.66         3.64 o                         
   6  -4  14         32.47         34.69         3.59 o                         
   7  -4  14         12.66         14.61         3.86 o                         
  -9  -3  14          7.66          5.44         3.12 o                         
  -8  -3  14         88.32         84.24         7.00 o                         
  -7  -3  14        114.00        115.80         3.62 o                         
  -6  -3  14        148.21        149.08         3.60 o                         
  -5  -3  14        366.65        359.68         4.44 o                         
  -4  -3  14        599.10        599.72         9.82 o                         
  -3  -3  14         45.63         48.15         3.65 o                         
  -2  -3  14        164.96        163.52         4.65 o                         
  -1  -3  14        486.95        506.42        10.47 o                         
   0  -3  14         55.76         54.79         3.91 o                         
   1  -3  14       1426.87       1533.24        41.78 o                         
   2  -3  14        105.65        121.03        11.15 o                         
   3  -3  14         45.08         51.13         3.65 o                         
   4  -3  14        130.87        139.68         6.39 o                         
   5  -3  14         30.39         30.28         3.94 o                         
   6  -3  14        110.14        105.28         4.13 o                         
   7  -3  14          0.04         -0.78         3.46 o                         
  -9  -2  14          2.88          8.64         3.45 o                         
  -8  -2  14         21.95         21.10         3.49 o                         
  -7  -2  14         16.62         16.09         3.00 o                         
  -6  -2  14         67.13         72.75         3.67 o                         
  -5  -2  14        211.51        210.05         3.77 o                         
  -4  -2  14         50.92         52.92         3.69 o                         
  -3  -2  14         42.70         42.06         3.79 o                         
  -2  -2  14          0.47          5.28         3.78 o                         
  -1  -2  14          6.19         13.95         7.07 o                         
   0  -2  14        113.21         97.70         3.40 o                         
   1  -2  14        230.62        255.19         5.72 o                         
   2  -2  14         91.02         87.78         6.57 o                         
   3  -2  14         37.31         37.14         3.90 o                         
   4  -2  14         19.40         19.08         3.44 o                         
   5  -2  14         52.94         47.81         3.49 o                         
   6  -2  14         52.29         50.90         3.28 o                         
   7  -2  14         10.60          8.42         3.68 o                         
   8  -2  14          3.81          1.60         3.54 o                         
  -9  -1  14          3.03          0.02         2.79 o                         
  -8  -1  14         18.61         17.93         3.06 o                         
  -7  -1  14          7.96         11.23         4.18 o                         
  -6  -1  14        129.05        133.52         3.64 o                         
  -5  -1  14        207.06        192.92        10.48 o                         
  -4  -1  14        132.56        132.36         3.75 o                         
  -3  -1  14        217.24        206.64         4.08 o                         
  -2  -1  14         13.29         17.88         4.61 o                         
  -1  -1  14        104.40        104.69         4.05 o                         
   0  -1  14         34.10         33.59         3.56 o                         
   1  -1  14         67.77         65.82         3.45 o                         
   2  -1  14        306.92        307.16        17.65 o                         
   3  -1  14        224.86        201.08        11.32 o                         
   4  -1  14        215.93        220.00         4.09 o                         
   5  -1  14         95.42         93.83         5.50 o                         
   6  -1  14         17.10         20.46         4.06 o                         
   7  -1  14         20.56         19.05         3.18 o                         
   8  -1  14          0.59         -1.44         3.49 o                         
  -9   0  14         66.52         71.43         3.05 o                         
  -8   0  14         76.40         76.20         8.78 o                         
  -7   0  14        144.63        135.16        10.55 o                         
  -6   0  14         34.60         30.65         4.18 o                         
  -5   0  14          0.63          3.98         3.15 o                         
  -4   0  14        528.01        564.69         4.94 o                         
  -3   0  14       1503.13       1477.09         6.43 o                         
  -2   0  14          1.02          1.70         4.91 o                         
  -1   0  14        139.24        175.24         4.19 o                         
   0   0  14        172.57        165.47         4.26 o                         
   1   0  14        323.49        341.57         5.02 o                         
   2   0  14         96.69         85.66         5.32 o                         
   3   0  14        183.36        177.93         3.90 o                         
   4   0  14        351.38        336.42        16.27 o                         
   5   0  14         38.04         49.77         3.51 o                         
   6   0  14        314.26        310.14         5.57 o                         
   7   0  14         93.26         95.97         4.91 o                         
   8   0  14         28.97         33.14         3.28 o                         
  -9   1  14          3.02         10.29         3.02 o                         
  -8   1  14         18.72         18.74         4.43 o                         
  -7   1  14          7.97          8.34         3.29 o                         
  -6   1  14        129.14        124.71         3.40 o                         
  -5   1  14        207.02        183.89         3.60 o                         
  -4   1  14        132.74        132.06         6.87 o                         
  -3   1  14        217.82        201.50         4.08 o                         
  -2   1  14         13.34         10.40         5.55 o                         
  -1   1  14        104.25        105.15         4.44 o                         
   0   1  14         34.14         36.21         4.16 o                         
   1   1  14         67.87         66.61         4.17 o                         
   2   1  14        307.48        301.49         7.09 o                         
   3   1  14        224.41        197.57         4.07 o                         
   4   1  14        215.60        222.73         3.82 o                         
   5   1  14         95.11         93.79         3.78 o                         
   6   1  14         17.14         21.85         3.44 o                         
   7   1  14         20.72         18.70         3.19 o                         
   8   1  14          0.59         -3.19         3.19 o                         
  -9   2  14          2.90         -0.78         3.42 o                         
  -8   2  14         22.03         21.62         4.88 o                         
  -7   2  14         16.66         18.46         3.07 o                         
  -6   2  14         67.03         70.12         3.64 o                         
  -5   2  14        211.17        209.00        10.53 o                         
  -4   2  14         50.81         49.17         3.43 o                         
  -3   2  14         42.83         39.07         3.36 o                         
  -2   2  14          0.48          5.94         4.01 o                         
  -1   2  14          6.23         12.46         4.19 o                         
   0   2  14        112.98        104.49         4.77 o                         
   1   2  14        230.72        251.89         6.34 o                         
   2   2  14         91.05         86.65         4.61 o                         
   3   2  14         37.45         34.04         3.49 o                         
   4   2  14         19.35         19.50         5.11 o                         
   5   2  14         52.79         48.64         5.77 o                         
   6   2  14         52.25         46.97         3.66 o                         
   7   2  14         10.56          8.87         5.35 o                         
   8   2  14          3.83          3.52         3.55 o                         
  -9   3  14          7.62          7.44         3.31 o                         
  -8   3  14         88.65         84.02         5.08 o                         
  -7   3  14        113.70        115.56         3.50 o                         
  -6   3  14        148.25        137.94         4.23 o                         
  -5   3  14        366.03        354.47         4.30 o                         
  -4   3  14        599.18        599.39        13.07 o                         
  -3   3  14         46.02         47.29         4.29 o                         
  -2   3  14        165.33        152.82         6.45 o                         
   1   3  14       1426.88       1417.78        27.85 o                         
   2   3  14        105.71         93.70         5.15 o                         
   3   3  14         45.13         51.18         5.78 o                         
   4   3  14        130.65        141.81         7.64 o                         
   5   3  14         30.23         32.01         3.42 o                         
   6   3  14        110.36        104.81        10.48 o                         
   7   3  14          0.03          0.36         5.67 o                         
  -8   4  14         20.97         25.17         3.34 o                         
  -7   4  14        101.62         90.83         6.05 o                         
  -6   4  14         14.50         20.91         3.27 o                         
  -5   4  14         31.89         37.13         6.35 o                         
  -4   4  14        216.53        229.61        15.15 o                         
  -3   4  14        358.35        347.21        13.95 o                         
   3   4  14        239.09        222.83         8.46 o                         
   4   4  14         19.79         15.69         3.53 o                         
   5   4  14         46.20         42.72         3.61 o                         
   6   4  14         32.50         31.34         3.56 o                         
   7   4  14         12.62          7.54         3.71 o                         
  -8   5  14          5.81          4.96         3.39 o                         
  -7   5  14         26.74         29.49         3.77 o                         
  -6   5  14          3.77          4.10         3.26 o                         
  -5   5  14         30.43         33.74         3.98 o                         
  -4   5  14          8.29          4.89         4.53 o                         
   4   5  14         15.89         16.51         7.42 o                         
   5   5  14          7.43          5.94         3.75 o                         
   6   5  14          4.44         10.12         3.85 o                         
  -6   6  14         42.28         40.46         4.53 o                         
  -5   6  14         11.76          4.10         8.07 o                         
  -4   6  14         26.74         24.87         4.25 o                         
   5   6  14         21.55         20.76         8.06 o                         
  -5   7  14         51.13         48.61         4.68 o                         
  -4  -7  15         18.72         15.71         3.25 o                         
  -3  -7  15          1.00          3.92         2.98 o                         
  -2  -7  15         11.76         13.11         5.30 o                         
  -1  -7  15          5.31          8.44         2.97 o                         
   0  -7  15         21.32         20.46         4.60 o                         
   1  -7  15          6.39          4.77         3.49 o                         
   2  -7  15         42.81         43.44         6.22 o                         
  -6  -6  15          1.19          0.36         3.42 o                         
  -5  -6  15         77.53         78.99         3.90 o                         
  -4  -6  15         47.96         49.85         4.45 o                         
  -3  -6  15          1.83          7.74         3.16 o                         
  -2  -6  15        138.92        132.14         8.58 o                         
  -1  -6  15         39.21         46.98         3.51 o                         
   0  -6  15        107.06        117.97         2.98 o                         
   1  -6  15         67.60         76.55         2.97 o                         
   2  -6  15         88.89         94.57         3.36 o                         
   3  -6  15         35.84         38.85         3.61 o                         
   4  -6  15         30.06         39.13         7.32 o                         
  -7  -5  15        104.23        107.06         3.78 o                         
  -6  -5  15        298.82        297.82         9.90 o                         
  -5  -5  15        294.16        318.57         8.86 o                         
  -4  -5  15         87.60         86.66         4.75 o                         
  -3  -5  15        218.86        220.11         5.18 o                         
  -2  -5  15         26.04         28.92         3.28 o                         
  -1  -5  15        451.05        460.39        17.66 o                         
   0  -5  15         30.53         34.25         3.74 o                         
   1  -5  15        131.95        133.90         4.50 o                         
   2  -5  15         66.41         74.14         3.87 o                         
   3  -5  15         26.82         28.74         3.21 o                         
   4  -5  15         26.42         39.56         6.77 o                         
   5  -5  15         10.35          3.82         4.08 o                         
  -8  -4  15         19.61         19.24         3.46 o                         
  -7  -4  15         89.27         91.24         3.42 o                         
  -6  -4  15        220.46        220.92         7.16 o                         
  -5  -4  15         52.99         52.22         3.47 o                         
  -4  -4  15        120.38        122.00         4.37 o                         
  -3  -4  15        145.55        144.92         4.55 o                         
  -2  -4  15         70.01         62.52         3.29 o                         
  -1  -4  15        145.73        143.94         3.46 o                         
   0  -4  15        341.58        329.29        13.45 o                         
   1  -4  15        196.72        218.98         8.39 o                         
   2  -4  15          6.53          8.10         3.36 o                         
   3  -4  15         15.11         16.73         3.48 o                         
   4  -4  15          1.18         -2.86         3.71 o                         
   5  -4  15         20.91         18.37         4.05 o                         
   6  -4  15         18.76         15.56         3.48 o                         
  -8  -3  15         18.22         18.38         5.13 o                         
  -7  -3  15         42.67         44.17         3.57 o                         
  -6  -3  15        133.08        141.24        10.25 o                         
  -5  -3  15         19.11         22.80         3.59 o                         
  -4  -3  15         92.73         85.75         3.86 o                         
  -3  -3  15        153.31        148.77         4.58 o                         
  -2  -3  15        118.42        113.19         3.80 o                         
  -1  -3  15         90.17         79.91         3.31 o                         
   0  -3  15        120.57        113.34        12.37 o                         
   1  -3  15        625.23        632.94        21.57 o                         
   2  -3  15        311.12        307.74        15.34 o                         
   3  -3  15         90.99         94.59         5.45 o                         
   4  -3  15         12.79         16.57         3.90 o                         
   5  -3  15          3.81         -1.32         3.98 o                         
   6  -3  15         19.61         22.29         3.90 o                         
   7  -3  15         17.87         16.76         3.54 o                         
  -9  -2  15          5.30          1.84         3.16 o                         
  -8  -2  15          0.02          0.87         5.01 o                         
  -7  -2  15         20.13         19.36         3.34 o                         
  -6  -2  15        701.61        706.26        14.61 o                         
  -5  -2  15        228.89        219.77         9.65 o                         
  -4  -2  15        520.40        505.90         4.86 o                         
  -3  -2  15        280.67        277.09         4.82 o                         
  -2  -2  15         69.89         81.38         3.60 o                         
  -1  -2  15         23.96         20.11         3.08 o                         
   0  -2  15         63.47         63.97         3.60 o                         
   1  -2  15        334.45        358.44        20.05 o                         
   2  -2  15        657.40        686.00        21.96 o                         
   3  -2  15         26.29         25.59         3.81 o                         
   4  -2  15         32.80         32.00         3.82 o                         
   5  -2  15         54.96         45.23         7.69 o                         
   6  -2  15         85.00         88.47         5.40 o                         
   7  -2  15        113.46        105.83        16.70 o                         
  -9  -1  15          1.08         -1.25         3.14 o                         
  -8  -1  15         16.63         18.37         3.24 o                         
  -7  -1  15         19.46         16.86         2.99 o                         
  -6  -1  15          6.04         10.21         2.96 o                         
  -5  -1  15        434.86        444.31         8.82 o                         
  -4  -1  15        254.01        244.75         8.65 o                         
  -3  -1  15         86.85         76.25         3.72 o                         
  -2  -1  15        162.56        152.59         5.12 o                         
  -1  -1  15         67.49         73.18         3.57 o                         
   0  -1  15        133.55        149.23         3.79 o                         
   1  -1  15        430.59        456.99        15.71 o                         
   2  -1  15        167.28        152.08         5.53 o                         
   3  -1  15          1.84          1.43         3.54 o                         
   4  -1  15         63.10         64.70         3.64 o                         
   5  -1  15        169.77        167.40        11.07 o                         
   6  -1  15        102.69         97.83         4.56 o                         
   7  -1  15          0.79         -0.90         3.41 o                         
  -9   0  15         18.91         29.41         3.23 o                         
  -8   0  15          0.06          2.74         3.20 o                         
  -7   0  15         42.77         43.46         6.87 o                         
  -6   0  15         21.55         19.75         2.74 o                         
  -5   0  15          5.30          2.27         3.25 o                         
  -4   0  15          1.17          0.48         3.32 o                         
  -3   0  15         15.71         15.31         3.59 o                         
  -2   0  15        195.46        175.63         5.72 o                         
  -1   0  15          0.16          2.17         3.59 o                         
   0   0  15        148.40        152.90         4.36 o                         
   1   0  15         62.91         67.61         4.51 o                         
   2   0  15         66.37         66.55         4.22 o                         
   3   0  15          0.11          1.66         5.70 o                         
   4   0  15         11.26          8.68         3.52 o                         
   5   0  15          8.73          8.37         3.45 o                         
   6   0  15          9.72         -0.07         3.66 o                         
   7   0  15          1.47          4.18         3.17 o                         
  -9   1  15          1.13         -1.84         3.44 o                         
  -8   1  15         16.60         22.74         3.38 o                         
  -7   1  15         19.47         24.07         3.38 o                         
  -6   1  15          6.06          6.56         4.11 o                         
  -5   1  15        435.18        444.49         4.54 o                         
  -4   1  15        254.71        252.79        11.71 o                         
  -3   1  15         86.90         83.34         3.50 o                         
  -2   1  15        162.69        156.04         4.52 o                         
  -1   1  15         67.42         74.41         4.25 o                         
   0   1  15        133.27        149.75         4.28 o                         
   1   1  15        430.33        422.00         4.96 o                         
   2   1  15        167.78        170.41         8.11 o                         
   3   1  15          1.88          8.37         3.63 o                         
   4   1  15         63.42         63.00         3.39 o                         
   5   1  15        169.31        156.07         4.38 o                         
   6   1  15        102.55         97.37         3.50 o                         
   7   1  15          0.83          0.71         3.49 o                         
  -9   2  15          5.39         -3.21         3.21 o                         
  -8   2  15          0.02         -1.39         3.18 o                         
  -7   2  15         20.08         16.31         3.23 o                         
  -6   2  15        701.03        688.95        17.42 o                         
  -5   2  15        228.76        215.76         4.48 o                         
  -4   2  15        520.17        485.55        11.28 o                         
  -3   2  15        280.75        273.89        16.72 o                         
  -2   2  15         70.17         80.73         4.31 o                         
  -1   2  15         24.11         22.58         4.07 o                         
   0   2  15         63.38         60.92         4.48 o                         
   1   2  15        335.18        354.11         5.49 o                         
   2   2  15        657.42        679.45         6.34 o                         
   3   2  15         26.21         25.67         5.62 o                         
   4   2  15         32.51         36.59        10.46 o                         
   5   2  15         54.75         48.15         4.35 o                         
   6   2  15         85.08         84.92         3.57 o                         
   7   2  15        113.60        106.90         3.97 o                         
  -8   3  15         18.22         15.51         3.55 o                         
  -7   3  15         42.82         41.96         3.57 o                         
  -6   3  15        133.09        131.28         3.78 o                         
  -5   3  15         19.12         14.07         3.82 o                         
  -4   3  15         92.72         86.80         7.41 o                         
  -3   3  15        153.42        146.39         4.52 o                         
  -2   3  15        118.59         97.97         6.23 o                         
   1   3  15        625.19        571.00        15.53 o                         
   2   3  15        310.85        298.32        10.29 o                         
   3   3  15         90.89         88.37         6.05 o                         
   4   3  15         12.77          9.77         3.44 o                         
   5   3  15          3.79          5.51         3.38 o                         
   6   3  15         19.64         21.91         3.38 o                         
   7   3  15         17.81         11.65         4.55 o                         
  -8   4  15         19.54         21.74         5.48 o                         
  -7   4  15         89.46         83.78         5.57 o                         
  -6   4  15        220.45        218.82        15.45 o                         
  -5   4  15         52.94         47.91         6.32 o                         
  -4   4  15        120.50        116.42         5.55 o                         
   3   4  15         14.98         16.73         5.62 o                         
   4   4  15          1.16          3.01         6.18 o                         
   5   4  15         20.91         18.32         3.57 o                         
   6   4  15         18.81         17.09         3.48 o                         
  -7   5  15        104.25        108.65         7.41 o                         
  -6   5  15        298.52        290.00        22.98 o                         
  -5   5  15        294.04        304.01        16.10 o                         
  -4   5  15         87.43        101.70         5.25 o                         
   4   5  15         26.23         32.53         8.56 o                         
   5   5  15         10.32         10.86         6.62 o                         
  -6   6  15          1.20          0.63         4.14 o                         
  -5   6  15         77.70         76.72         4.96 o                         
  -3  -7  16         21.01         24.43         3.58 o                         
  -2  -7  16         26.74         32.92         2.95 o                         
  -1  -7  16         53.08         59.59         5.58 o                         
   0  -7  16         26.82         27.89         3.18 o                         
   1  -7  16         52.79         64.93         3.43 o                         
  -5  -6  16         20.94         16.71         4.15 o                         
  -4  -6  16         88.77         90.87         5.05 o                         
  -3  -6  16          5.31          5.54         4.20 o                         
  -2  -6  16         11.44         15.68         2.90 o                         
  -1  -6  16         11.99         16.43         3.36 o                         
   0  -6  16         36.85         32.13         7.97 o                         
   1  -6  16         17.28         19.17         3.21 o                         
   2  -6  16        130.25        144.45         4.05 o                         
   3  -6  16         47.73         55.06         3.20 o                         
  -7  -5  16         37.86         39.56         5.87 o                         
  -6  -5  16         16.96         18.71         3.82 o                         
  -5  -5  16         70.28         66.64         4.10 o                         
  -4  -5  16          1.75          2.67         4.01 o                         
  -3  -5  16         78.68         81.15         3.64 o                         
  -2  -5  16        102.71        108.60         3.53 o                         
  -1  -5  16         33.58         34.95         6.82 o                         
   0  -5  16        117.48        115.39         4.23 o                         
   1  -5  16        104.98        123.14         7.82 o                         
   2  -5  16         44.61         43.87         3.27 o                         
   3  -5  16         41.13         47.73         9.59 o                         
   4  -5  16          4.49          6.76         3.68 o                         
   5  -5  16          3.18          4.47         3.72 o                         
  -7  -4  16         23.58         19.59         3.28 o                         
  -6  -4  16         53.19         56.71         5.35 o                         
  -5  -4  16        114.28        114.31         3.74 o                         
  -4  -4  16         12.28         12.06         4.09 o                         
  -3  -4  16         61.93         63.39         4.18 o                         
  -2  -4  16         22.24         26.71         3.32 o                         
  -1  -4  16         64.82         73.32         3.47 o                         
   0  -4  16        247.51        253.45         3.93 o                         
   1  -4  16        313.58        329.00         5.80 o                         
   2  -4  16          4.72          9.94         4.46 o                         
   3  -4  16          8.72          8.51         3.41 o                         
   4  -4  16         15.80         17.28         5.05 o                         
   5  -4  16         58.53         70.07        12.35 o                         
   6  -4  16         10.44          9.30         4.11 o                         
  -8  -3  16         15.57         19.26         3.37 o                         
  -7  -3  16          8.86         11.10         3.39 o                         
  -6  -3  16        254.53        259.83         4.08 o                         
  -5  -3  16         79.62         81.05         3.41 o                         
  -4  -3  16        118.26        115.79         6.15 o                         
  -3  -3  16         43.55         44.36         5.08 o                         
  -2  -3  16        320.20        315.25         4.17 o                         
  -1  -3  16        192.28        196.87         3.64 o                         
   0  -3  16         13.79         12.17         6.85 o                         
   1  -3  16        258.92        255.50         9.67 o                         
   2  -3  16         54.16         53.92         3.18 o                         
   3  -3  16        102.65         97.70         3.49 o                         
   4  -3  16          0.01         -1.08         3.86 o                         
   5  -3  16         89.30         94.73         4.05 o                         
   6  -3  16         10.83          9.89         3.80 o                         
  -8  -2  16          0.35         -0.87         3.37 o                         
  -7  -2  16         27.03         26.58         3.08 o                         
  -6  -2  16         30.65         34.38         7.42 o                         
  -5  -2  16         27.41         27.47         3.75 o                         
  -4  -2  16        253.53        249.84        11.27 o                         
  -3  -2  16        135.03        120.84         4.28 o                         
  -2  -2  16         10.36         12.68         3.02 o                         
  -1  -2  16          1.36          7.78         3.05 o                         
   0  -2  16          1.64         -0.03         2.81 o                         
   1  -2  16         18.06         21.01         6.79 o                         
   2  -2  16         42.81         47.80         5.82 o                         
   3  -2  16         70.17         64.46         5.05 o                         
   4  -2  16         15.76         20.08         3.69 o                         
   5  -2  16         20.69         24.69         4.60 o                         
   6  -2  16          4.42          0.37         3.19 o                         
   7  -2  16          5.30          3.42         3.78 o                         
  -9  -1  16         12.12         11.18         3.57 o                         
  -8  -1  16         31.70         31.79         6.85 o                         
  -7  -1  16         21.06         19.79         3.36 o                         
  -6  -1  16        112.34        114.60         3.67 o                         
  -5  -1  16         98.45         90.75         4.41 o                         
  -4  -1  16        432.06        420.98         4.69 o                         
  -3  -1  16        218.67        220.48         4.16 o                         
  -2  -1  16        260.49        233.75         7.64 o                         
  -1  -1  16         76.35         69.17         3.47 o                         
   0  -1  16        136.30        137.40         3.39 o                         
   1  -1  16        283.31        308.37         5.89 o                         
   2  -1  16         10.27          7.97         3.09 o                         
   3  -1  16          4.35          8.79         3.94 o                         
   4  -1  16         30.08         30.00         3.53 o                         
   5  -1  16         37.33         33.41         3.62 o                         
   6  -1  16        108.79        113.09         9.56 o                         
   7  -1  16         44.07         38.67         5.62 o                         
  -9   0  16         17.05         17.25         3.52 o                         
  -8   0  16          2.30          4.12         3.00 o                         
  -7   0  16         42.08         44.95         5.28 o                         
  -6   0  16        101.78        108.29         3.79 o                         
  -5   0  16         47.06         39.09         3.36 o                         
  -4   0  16        233.72        228.01         5.60 o                         
  -3   0  16        325.16        329.30         4.45 o                         
  -2   0  16          0.53         -3.62         3.62 o                         
  -1   0  16         91.35         94.04         4.01 o                         
   0   0  16        248.06        248.53         4.46 o                         
   1   0  16         64.32         44.15         3.87 o                         
   2   0  16        174.73        172.98         4.32 o                         
   3   0  16        774.54        755.27         7.23 o                         
   4   0  16          0.40          2.94         3.59 o                         
   5   0  16         54.81         53.97         3.87 o                         
   6   0  16         12.26         10.14         3.62 o                         
   7   0  16          4.78          4.85         3.57 o                         
  -9   1  16         12.26          8.02         3.31 o                         
  -8   1  16         31.74         33.41         3.54 o                         
  -7   1  16         21.00         22.49         3.39 o                         
  -6   1  16        112.18        111.06        10.73 o                         
  -5   1  16         98.33         89.98         3.64 o                         
  -4   1  16        432.46        420.71        16.98 o                         
  -3   1  16        219.20        223.56        10.43 o                         
  -2   1  16        260.92        237.60         4.71 o                         
  -1   1  16         76.25         66.41         4.06 o                         
   0   1  16        136.09        140.00         4.14 o                         
   1   1  16        283.46        288.96         9.85 o                         
   2   1  16         10.27         14.48         4.05 o                         
   3   1  16          4.36         -1.07         4.98 o                         
   4   1  16         30.19         32.64         3.52 o                         
   5   1  16         37.44         36.41         4.63 o                         
   6   1  16        108.82        109.13         3.46 o                         
   7   1  16         44.17         35.29         3.83 o                         
  -8   2  16          0.36          1.70         3.55 o                         
  -7   2  16         27.05         24.61         3.50 o                         
  -6   2  16         30.61         34.63         3.43 o                         
  -5   2  16         27.39         29.83         5.08 o                         
  -4   2  16        253.76        242.69         5.59 o                         
  -3   2  16        135.25        126.94         5.40 o                         
  -2   2  16         10.40          8.56         4.12 o                         
  -1   2  16          1.36          7.24         4.03 o                         
   0   2  16          1.64          2.47         4.22 o                         
   1   2  16         17.99         14.51         4.14 o                         
   2   2  16         42.71         48.01         4.41 o                         
   3   2  16         70.10         59.64         5.92 o                         
   4   2  16         15.69         11.94         3.65 o                         
   5   2  16         20.70         14.85         3.66 o                         
   6   2  16          4.40          0.18         3.78 o                         
   7   2  16          5.28          0.96         3.44 o                         
  -8   3  16         15.47         19.85         4.13 o                         
  -7   3  16          8.79          6.64         3.65 o                         
  -6   3  16        254.57        250.71        10.25 o                         
  -5   3  16         79.61         76.95         3.96 o                         
  -4   3  16        118.63        110.68         3.88 o                         
  -3   3  16         43.43         40.25         4.73 o                         
  -2   3  16        319.94        306.31         7.31 o                         
   1   3  16        259.08        255.06         7.58 o                         
   2   3  16         54.18         49.13         5.01 o                         
   3   3  16        102.47         84.64         4.87 o                         
   4   3  16          0.01         -3.98         5.42 o                         
   5   3  16         89.40         89.94         4.02 o                         
   6   3  16         10.87         15.40         3.35 o                         
  -7   4  16         23.64         17.97         3.50 o                         
  -6   4  16         53.18         54.90         7.87 o                         
  -5   4  16        114.11        115.52        12.34 o                         
  -4   4  16         12.30         16.33         4.44 o                         
   3   4  16          8.60          7.88         6.07 o                         
   4   4  16         15.78         17.72         6.35 o                         
   5   4  16         58.59         55.72         3.73 o                         
   6   4  16         10.42          9.42         3.56 o                         
  -7   5  16         37.80         31.78         6.79 o                         
  -6   5  16         17.01          9.12         3.48 o                         
  -5   5  16         70.22         72.72         4.48 o                         
  -4   5  16          1.75         -0.33         4.55 o                         
   5   5  16          3.16          2.51         7.19 o                         
  -5   6  16         20.79         22.87         4.65 o                         
  -4  -6  17         32.01         31.63         4.20 o                         
  -3  -6  17          7.08          4.72         3.12 o                         
  -2  -6  17         22.13         23.90         3.36 o                         
  -1  -6  17         28.88         31.28         3.21 o                         
   0  -6  17         49.25         54.94         3.00 o                         
   1  -6  17         34.01         33.37         3.26 o                         
   2  -6  17         55.34         51.30         5.68 o                         
  -6  -5  17         19.06         19.35         4.00 o                         
  -5  -5  17         38.88         40.44         3.86 o                         
  -4  -5  17        220.75        226.09         4.78 o                         
  -3  -5  17         87.88         99.00         4.70 o                         
  -2  -5  17        115.06        119.89         4.01 o                         
  -1  -5  17        142.57        148.93         5.25 o                         
   0  -5  17         36.65         36.31         3.91 o                         
   1  -5  17         30.71         34.92         3.40 o                         
   2  -5  17         41.91         57.59         3.60 o                         
   3  -5  17         78.28         80.68         3.24 o                         
   4  -5  17        160.72        172.43         3.64 o                         
  -7  -4  17         15.00         10.46         4.86 o                         
  -6  -4  17          0.19         -0.48         3.28 o                         
  -5  -4  17         87.46         83.65         5.50 o                         
  -4  -4  17         51.66         49.34         4.15 o                         
  -3  -4  17          4.42          4.53         3.28 o                         
  -2  -4  17         13.59         10.92         3.23 o                         
  -1  -4  17        136.83        138.10         3.30 o                         
   0  -4  17         14.29         19.50         3.65 o                         
   1  -4  17         46.21         49.01         3.17 o                         
   2  -4  17         22.37         24.88         3.85 o                         
   3  -4  17         14.06         17.19         3.36 o                         
   4  -4  17          0.38         -2.06         3.91 o                         
   5  -4  17          9.66          9.01         3.73 o                         
  -8  -3  17          1.43          2.27         4.83 o                         
  -7  -3  17          2.25          3.36         4.91 o                         
  -6  -3  17         11.28         13.08         5.83 o                         
  -5  -3  17         34.47         38.37         3.72 o                         
  -4  -3  17         28.98         30.00         3.87 o                         
  -3  -3  17        155.76        153.48         4.41 o                         
  -2  -3  17         86.62         80.34         4.10 o                         
  -1  -3  17         36.22         38.67         3.40 o                         
   0  -3  17         51.40         46.90         3.66 o                         
   1  -3  17          0.00         -2.02         3.26 o                         
   2  -3  17          5.76         11.98         2.93 o                         
   3  -3  17         62.15         60.15         3.71 o                         
   4  -3  17          0.07          1.30         4.18 o                         
   5  -3  17          6.91          9.13         3.98 o                         
   6  -3  17          0.18          1.94         3.59 o                         
  -8  -2  17          1.22          2.47         3.10 o                         
  -7  -2  17         29.74         26.19         3.46 o                         
  -6  -2  17         47.72         53.41         3.50 o                         
  -5  -2  17        140.15        141.06         3.90 o                         
  -4  -2  17        109.58        112.63         4.10 o                         
  -3  -2  17        459.68        490.69         6.06 o                         
  -2  -2  17         56.53         58.13         3.91 o                         
  -1  -2  17        242.18        252.95         3.91 o                         
   0  -2  17         89.13         88.00         9.19 o                         
   1  -2  17         39.28         47.35         3.63 o                         
   2  -2  17         20.18         27.47         3.12 o                         
   3  -2  17         11.17         14.44         3.98 o                         
   4  -2  17         62.14         65.40         3.85 o                         
   5  -2  17         35.10         37.13         3.92 o                         
   6  -2  17          9.68         16.26         3.64 o                         
  -8  -1  17          8.61          8.15         5.32 o                         
  -7  -1  17         60.61         56.20         3.26 o                         
  -6  -1  17         13.58         14.68         3.11 o                         
  -5  -1  17        116.73        107.63         3.59 o                         
  -4  -1  17        301.64        279.95         7.58 o                         
  -3  -1  17         91.44         86.09         4.81 o                         
  -2  -1  17        242.86        234.66         4.13 o                         
  -1  -1  17         63.32         54.87         3.57 o                         
   0  -1  17         89.13         93.92         3.63 o                         
   1  -1  17         19.32         16.68         3.53 o                         
   2  -1  17        277.44        266.17        13.18 o                         
   3  -1  17        178.09        187.93         3.75 o                         
   4  -1  17         15.24         18.98         6.57 o                         
   5  -1  17          7.59          6.80         3.60 o                         
   6  -1  17         24.99         22.76         3.81 o                         
  -8   0  17         25.05         27.08         3.54 o                         
  -7   0  17        125.74        128.28         6.29 o                         
  -6   0  17         60.98         59.33         3.31 o                         
  -5   0  17         47.17         42.05         3.47 o                         
  -4   0  17        116.13        119.98         3.84 o                         
  -3   0  17          0.02          0.03         4.78 o                         
  -2   0  17          9.65          4.11         3.66 o                         
  -1   0  17          1.88         -0.54         3.62 o                         
   0   0  17         31.21         31.73         3.71 o                         
   1   0  17         23.22         20.59         3.66 o                         
   2   0  17        191.89        167.58         9.13 o                         
   3   0  17         11.16          7.44         3.64 o                         
   4   0  17          1.10          1.28         3.51 o                         
   5   0  17          1.65         -2.83         3.86 o                         
   6   0  17          8.22          7.90         4.51 o                         
  -8   1  17          8.59          5.78         3.05 o                         
  -7   1  17         60.68         58.64         3.59 o                         
  -6   1  17         13.69         17.94         3.74 o                         
  -5   1  17        116.92        107.91         3.81 o                         
  -4   1  17        301.78        280.96         4.15 o                         
  -3   1  17         91.43         84.46         4.98 o                         
  -2   1  17        242.94        250.03         7.41 o                         
  -1   1  17         63.16         62.93         5.53 o                         
   0   1  17         89.16         86.54         4.08 o                         
   1   1  17         19.35         20.35         3.92 o                         
   2   1  17        277.26        255.78         5.54 o                         
   3   1  17        178.12        174.35         4.34 o                         
   4   1  17         15.24         11.79         3.71 o                         
   5   1  17          7.59         11.16         3.65 o                         
   6   1  17         25.00         19.91         3.51 o                         
  -8   2  17          1.25         -0.07         3.52 o                         
  -7   2  17         29.60         31.08         4.80 o                         
  -6   2  17         47.71         48.11         3.51 o                         
  -5   2  17        140.11        141.56         8.07 o                         
  -4   2  17        109.62        116.08         6.40 o                         
  -3   2  17        459.30        445.42         8.93 o                         
  -2   2  17         56.62         54.15         4.21 o                         
  -1   2  17        242.13        217.64         4.95 o                         
   0   2  17         88.81         79.18         4.41 o                         
   1   2  17         39.31         48.08         4.22 o                         
   2   2  17         20.33         27.68         4.16 o                         
   3   2  17         11.09         10.77         4.17 o                         
   4   2  17         62.44         58.14         5.95 o                         
   5   2  17         35.09         33.02         3.56 o                         
   6   2  17          9.75         15.58         3.48 o                         
  -8   3  17          1.41         -0.07         3.82 o                         
  -7   3  17          2.24          0.66         3.31 o                         
  -6   3  17         11.28         11.39         5.35 o                         
  -5   3  17         34.42         42.50         8.46 o                         
  -4   3  17         29.07         31.50         4.00 o                         
  -3   3  17        155.76        142.96         5.43 o                         
  -2   3  17         86.60         78.95         6.21 o                         
   1   3  17          0.00         -0.69         5.81 o                         
   2   3  17          5.71         10.63         4.82 o                         
   3   3  17         62.18         56.12         4.55 o                         
   4   3  17          0.07          0.97         5.55 o                         
   5   3  17          6.94          5.37         3.79 o                         
   6   3  17          0.19         -0.73         3.80 o                         
  -7   4  17         15.00         15.18         3.81 o                         
  -6   4  17          0.19         -1.41         3.81 o                         
  -5   4  17         87.38         82.58         5.70 o                         
  -4   4  17         51.53         47.76         4.71 o                         
   3   4  17         14.08         14.02         6.84 o                         
   4   4  17          0.37          1.20         6.72 o                         
   5   4  17          9.68          7.72         5.78 o                         
  -6   5  17         18.97         24.13         3.66 o                         
  -5   5  17         38.74         38.13         4.67 o                         
  -3  -6  18         38.97         45.37         8.86 o                         
  -2  -6  18          9.69         10.56         3.46 o                         
  -1  -6  18         20.94         21.15         3.00 o                         
   0  -6  18          2.93          1.99         6.32 o                         
   1  -6  18         19.27         26.34         7.09 o                         
  -5  -5  18         17.89         15.95         4.08 o                         
  -4  -5  18          3.23          5.51         3.12 o                         
  -3  -5  18         43.71         42.65         3.69 o                         
  -2  -5  18         10.77         12.88         3.08 o                         
  -1  -5  18          3.91          6.86         3.26 o                         
   0  -5  18         30.64         22.97         3.30 o                         
   1  -5  18         40.55         48.31         6.77 o                         
   2  -5  18         27.59         38.72         4.58 o                         
   3  -5  18          2.31          3.80         7.50 o                         
  -6  -4  18         20.53         15.46         3.55 o                         
  -5  -4  18         47.80         50.38         5.03 o                         
  -4  -4  18        172.28        165.15         5.22 o                         
  -3  -4  18        266.97        263.88         3.59 o                         
  -2  -4  18         16.51         19.42         3.28 o                         
  -1  -4  18         28.33         35.68         4.25 o                         
   0  -4  18         26.20         27.56         3.04 o                         
   1  -4  18         44.15         51.22         3.29 o                         
   2  -4  18         13.55         19.71         3.66 o                         
   3  -4  18         48.06         50.54         5.03 o                         
   4  -4  18         31.98         35.67         3.93 o                         
  -7  -3  18          0.57          1.34         3.34 o                         
  -6  -3  18         28.58         30.72         3.79 o                         
  -5  -3  18         25.00         24.27         3.67 o                         
  -4  -3  18        164.59        177.25         4.45 o                         
  -3  -3  18         11.22         14.68         3.46 o                         
  -2  -3  18        298.37        298.45         4.58 o                         
  -1  -3  18         20.62         24.86         3.31 o                         
   0  -3  18          9.25          4.73         3.20 o                         
   1  -3  18         32.42         33.12         4.91 o                         
   2  -3  18         77.95         81.74         3.30 o                         
   3  -3  18         21.58         28.84         3.35 o                         
   4  -3  18         51.38         61.87         3.82 o                         
   5  -3  18          7.58         10.05         3.99 o                         
  -7  -2  18          8.79         12.07         4.78 o                         
  -6  -2  18         12.93         10.95         3.62 o                         
  -5  -2  18         30.99         35.41         7.09 o                         
  -4  -2  18         64.30         61.14         3.46 o                         
  -3  -2  18         19.33         18.77         3.19 o                         
  -2  -2  18        244.87        242.97         3.97 o                         
  -1  -2  18         39.84         37.04         7.86 o                         
   0  -2  18         81.82         77.31         7.17 o                         
   1  -2  18         79.75         73.99         3.74 o                         
   2  -2  18         53.62         52.95         3.16 o                         
   3  -2  18         38.40         38.41         3.63 o                         
   4  -2  18          2.20          5.05         4.61 o                         
   5  -2  18          1.44          2.18         3.41 o                         
  -8  -1  18          4.03          8.29         3.19 o                         
  -7  -1  18         15.48         13.29         3.42 o                         
  -6  -1  18         25.63         29.97         3.23 o                         
  -5  -1  18         53.78         54.22         4.23 o                         
  -4  -1  18         14.09         11.58         3.60 o                         
  -3  -1  18         11.23         11.53         4.65 o                         
  -2  -1  18        133.31        122.12         3.75 o                         
  -1  -1  18          6.21          4.36         3.43 o                         
   0  -1  18         83.95         87.11         3.84 o                         
   1  -1  18         34.27         27.94         3.51 o                         
   2  -1  18         93.46         84.27         3.68 o                         
   3  -1  18         74.53         74.80         4.66 o                         
   4  -1  18         13.93         14.44         4.31 o                         
   5  -1  18          2.67          6.03         3.73 o                         
   6  -1  18          8.10          6.73         5.35 o                         
  -8   0  18          5.72          8.44         3.46 o                         
  -7   0  18         28.22         26.62         3.58 o                         
  -6   0  18          0.38         -1.34         3.65 o                         
  -5   0  18        108.64        110.38         3.63 o                         
  -4   0  18         40.17         39.01         3.66 o                         
  -3   0  18         84.91         82.95         4.78 o                         
  -2   0  18        189.77        179.37         7.21 o                         
  -1   0  18        144.91        145.56         3.88 o                         
   0   0  18          0.09          1.34         3.43 o                         
   1   0  18         10.76         23.33         3.42 o                         
   2   0  18        305.03        294.66         4.20 o                         
   3   0  18         10.36         23.65         3.76 o                         
   4   0  18          8.72          7.69         5.05 o                         
   5   0  18         67.42         63.45         3.78 o                         
   6   0  18          3.40          3.00         3.69 o                         
  -8   1  18          4.03          6.40         3.60 o                         
  -7   1  18         15.54         10.95         3.69 o                         
  -6   1  18         25.52         24.15         3.55 o                         
  -5   1  18         53.94         51.39         3.63 o                         
  -4   1  18         14.09         17.44         3.74 o                         
  -3   1  18         11.18         11.76         3.57 o                         
  -2   1  18        133.34        110.01         4.15 o                         
  -1   1  18          6.26          5.71         3.92 o                         
   0   1  18         84.03         85.66         4.20 o                         
   1   1  18         34.25         25.23         4.91 o                         
   2   1  18         93.46         77.53         3.91 o                         
   3   1  18         74.75         78.54         4.37 o                         
   4   1  18         13.95         14.14         4.95 o                         
   5   1  18          2.63          3.45         3.29 o                         
   6   1  18          8.12          7.49         3.88 o                         
  -7   2  18          8.81          4.86         3.30 o                         
  -6   2  18         12.88         17.18         7.91 o                         
  -5   2  18         30.98         27.91         3.78 o                         
  -4   2  18         64.54         58.58         3.51 o                         
  -3   2  18         19.28         13.77         4.09 o                         
  -2   2  18        244.59        234.35         4.99 o                         
  -1   2  18         39.68         32.85         4.36 o                         
   0   2  18         81.71         77.21         4.49 o                         
   1   2  18         79.76         77.50         4.56 o                         
   2   2  18         53.49         48.79         4.32 o                         
   3   2  18         38.45         34.37         4.14 o                         
   4   2  18          2.21          7.72         5.52 o                         
   5   2  18          1.45          4.96         3.70 o                         
  -7   3  18          0.57         -1.81         3.91 o                         
  -6   3  18         28.61         29.42         3.86 o                         
  -5   3  18         24.98         20.04         3.80 o                         
  -4   3  18        164.79        176.11        15.40 o                         
  -3   3  18         11.21         12.93         5.22 o                         
  -2   3  18        298.41        290.77         7.37 o                         
   1   3  18         32.46         29.71         5.99 o                         
   2   3  18         77.71         75.25         5.62 o                         
   3   3  18         21.56         18.47         4.63 o                         
   4   3  18         51.20         52.11         4.30 o                         
   5   3  18          7.66          8.16         5.62 o                         
  -6   4  18         20.59         14.78         3.71 o                         
  -5   4  18         47.88         52.34         3.95 o                         
  -4   4  18        171.92        163.03         7.48 o                         
   4   4  18         31.90         28.56         5.55 o                         
  -5   5  18         17.78         26.38         5.65 o                         
  -4  -5  19         10.34         10.16         3.09 o                         
  -3  -5  19        106.03         99.51         7.00 o                         
  -2  -5  19         19.90         17.52         3.69 o                         
  -1  -5  19         15.83         11.42         3.12 o                         
   0  -5  19         25.66         27.02         6.00 o                         
   1  -5  19         47.45         48.05         3.30 o                         
   2  -5  19         26.12         27.47         3.60 o                         
  -5  -4  19          1.13          4.01         4.91 o                         
  -4  -4  19         17.97         15.78         4.68 o                         
  -3  -4  19         84.16         79.16         3.29 o                         
  -2  -4  19          1.52          2.90         3.16 o                         
  -1  -4  19          2.09          0.34         3.01 o                         
   0  -4  19         16.73         20.72         5.70 o                         
   1  -4  19         42.74         55.06         3.59 o                         
   2  -4  19         16.63         24.45         3.53 o                         
   3  -4  19          5.72          8.27         7.54 o                         
  -6  -3  19         21.78         23.04         6.67 o                         
  -5  -3  19         14.55         14.02         3.90 o                         
  -4  -3  19         17.28         11.97         4.68 o                         
  -3  -3  19        132.88        128.82         7.39 o                         
  -2  -3  19          0.47         -0.39         3.26 o                         
  -1  -3  19         71.44         65.21         3.23 o                         
   0  -3  19         26.31         26.97         3.43 o                         
   1  -3  19         39.35         47.05         5.65 o                         
   2  -3  19         79.67         91.78         3.43 o                         
   3  -3  19         11.22         16.93         3.41 o                         
   4  -3  19         80.11         97.05         6.22 o                         
  -7  -2  19         45.07         40.51         4.81 o                         
  -6  -2  19        111.63        108.95         5.20 o                         
  -5  -2  19         24.58         22.64         3.71 o                         
  -4  -2  19        108.59        109.67         4.88 o                         
  -3  -2  19        253.06        257.29         4.45 o                         
  -2  -2  19         29.35         32.36         3.55 o                         
  -1  -2  19        101.05        105.35         3.73 o                         
   0  -2  19          7.46         10.83         3.34 o                         
   1  -2  19        292.18        311.23         6.39 o                         
   2  -2  19        162.39        167.00        14.88 o                         
   3  -2  19         57.73         64.09         7.09 o                         
   4  -2  19         25.05         27.60         5.28 o                         
   5  -2  19          6.31          1.60         5.55 o                         
  -7  -1  19          8.98          8.17         3.63 o                         
  -6  -1  19          2.47          5.33         3.58 o                         
  -5  -1  19         28.81         31.65         3.56 o                         
  -4  -1  19         49.80         49.91         5.01 o                         
  -3  -1  19         54.09         53.58         3.54 o                         
  -2  -1  19         73.94         67.40         3.58 o                         
  -1  -1  19         57.49         55.01         3.68 o                         
   0  -1  19         28.67         32.87         3.51 o                         
   1  -1  19          9.28         12.24         3.68 o                         
   2  -1  19         24.29         32.00         6.65 o                         
   3  -1  19         10.47         12.22         3.36 o                         
   4  -1  19          1.61          5.51         7.84 o                         
   5  -1  19         11.69          7.71         3.86 o                         
  -7   0  19          0.22          2.31         3.45 o                         
  -6   0  19          1.18         -1.06         3.70 o                         
  -5   0  19          5.74          3.23         4.68 o                         
  -4   0  19         26.28         28.70         5.43 o                         
  -3   0  19          1.65         -0.11         3.34 o                         
  -2   0  19         34.78         29.46         7.69 o                         
  -1   0  19          4.66          4.52         4.23 o                         
   0   0  19         20.24         21.78         3.55 o                         
   1   0  19          2.48          1.22         3.74 o                         
   2   0  19          3.72          5.73         3.57 o                         
   3   0  19          1.99          2.60         3.67 o                         
   4   0  19          3.42          5.04         3.63 o                         
   5   0  19         25.41         28.12         3.81 o                         
  -7   1  19          8.96          7.59         3.69 o                         
  -6   1  19          2.45          4.43         3.68 o                         
  -5   1  19         28.93         25.96         4.18 o                         
  -4   1  19         50.13         50.85         5.60 o                         
  -3   1  19         54.16         57.76         4.05 o                         
  -2   1  19         73.89         71.49         3.89 o                         
  -1   1  19         57.28         58.39         5.95 o                         
   0   1  19         28.63         32.77         3.98 o                         
   1   1  19          9.24         11.96         3.87 o                         
   2   1  19         24.35         30.99         3.96 o                         
   3   1  19         10.47         12.88         3.75 o                         
   4   1  19          1.58         -1.79         4.24 o                         
   5   1  19         11.78          6.45         5.05 o                         
  -7   2  19         45.25         46.41         3.77 o                         
  -6   2  19        111.70        106.37         6.50 o                         
  -5   2  19         24.45         27.06         3.51 o                         
  -4   2  19        108.51         96.96         5.62 o                         
  -3   2  19        253.35        243.57         4.91 o                         
  -2   2  19         29.51         31.85         4.16 o                         
  -1   2  19        100.95        102.78         4.57 o                         
   0   2  19          7.43          7.33         4.15 o                         
   1   2  19        292.27        283.93         7.78 o                         
   2   2  19        162.61        163.70         4.69 o                         
   3   2  19         57.79         61.64         4.36 o                         
   4   2  19         24.97         26.30         4.03 o                         
   5   2  19          6.24          7.86         5.58 o                         
  -6   3  19         21.74         22.84         4.11 o                         
  -5   3  19         14.56         16.94         3.40 o                         
  -4   3  19         17.22         12.31         4.52 o                         
  -3   3  19        132.77        116.49         5.86 o                         
  -2   3  19          0.48         -0.96         5.98 o                         
   1   3  19         39.28         42.61         6.25 o                         
   2   3  19         79.80         81.39         5.65 o                         
   3   3  19         11.19         11.94         4.71 o                         
   4   3  19         80.00         88.64         7.10 o                         
  -5   4  19          1.16          3.99         3.91 o                         
  -4   4  19         17.93         18.65        12.27 o                         
  -2  -5  20         22.53         30.31         3.51 o                         
  -1  -5  20         11.83          7.57         3.81 o                         
   0  -5  20          7.07          5.71         3.28 o                         
  -4  -4  20         10.37         17.34         5.43 o                         
  -3  -4  20         21.70         19.25         3.69 o                         
  -2  -4  20          9.77          9.17         3.21 o                         
  -1  -4  20         25.21         22.13         3.61 o                         
   0  -4  20         10.71         13.61         3.59 o                         
   1  -4  20         17.76         21.57         3.83 o                         
   2  -4  20         81.46         96.62         4.00 o                         
  -5  -3  20          1.81          3.71         3.98 o                         
  -4  -3  20         17.04         19.22         3.00 o                         
  -3  -3  20          7.99          8.68         3.24 o                         
  -2  -3  20         36.08         34.66         3.42 o                         
  -1  -3  20          7.74         11.81         3.40 o                         
   0  -3  20          7.66          9.76         3.41 o                         
   1  -3  20        114.45        127.55         3.47 o                         
   2  -3  20         57.46         64.95         3.33 o                         
   3  -3  20         56.00         70.52         4.81 o                         
  -6  -2  20          8.28          5.42         3.73 o                         
  -5  -2  20          5.60          5.10         3.32 o                         
  -4  -2  20         55.85         57.60         4.71 o                         
  -3  -2  20         15.76         15.14         3.46 o                         
  -2  -2  20          9.93          4.96         5.18 o                         
  -1  -2  20          2.90         -0.24         3.44 o                         
   0  -2  20         37.04         37.14         3.75 o                         
   1  -2  20         30.07         29.49         5.03 o                         
   2  -2  20          6.74          5.00         3.86 o                         
   3  -2  20          0.98          3.40         3.83 o                         
   4  -2  20          7.46          7.05         3.94 o                         
  -6  -1  20         39.31         36.71         3.63 o                         
  -5  -1  20         12.53         10.12         3.79 o                         
  -4  -1  20         23.41         27.38         5.15 o                         
  -3  -1  20         32.17         35.79         4.86 o                         
  -2  -1  20         28.49         24.95         3.61 o                         
  -1  -1  20          3.56          4.54         3.51 o                         
   0  -1  20         55.99         52.79         6.37 o                         
   1  -1  20         41.98         38.42         3.62 o                         
   2  -1  20         56.51         60.77         3.79 o                         
   3  -1  20          4.76          5.66         3.65 o                         
   4  -1  20          5.79          2.26         3.87 o                         
  -7   0  20         12.09         13.65         3.50 o                         
  -6   0  20          1.11         -1.06         3.65 o                         
  -5   0  20          1.05         -3.42         3.42 o                         
  -4   0  20          1.10          3.74         4.68 o                         
  -3   0  20        117.42        109.88         3.76 o                         
  -2   0  20         30.77         25.85         3.57 o                         
  -1   0  20          6.83          8.87         4.13 o                         
   0   0  20         14.06         11.16         3.71 o                         
   1   0  20          1.36          1.12         3.52 o                         
   2   0  20          4.34          7.23         3.71 o                         
   3   0  20        120.97        145.10         4.01 o                         
   4   0  20         14.58          7.41         3.78 o                         
  -6   1  20         39.28         37.62         3.89 o                         
  -5   1  20         12.45         15.52         3.72 o                         
  -4   1  20         23.25         21.83         4.95 o                         
  -3   1  20         32.12         32.94         3.98 o                         
  -2   1  20         28.48         27.94         4.00 o                         
  -1   1  20          3.58          4.27         3.68 o                         
   0   1  20         56.02         58.56         4.22 o                         
   1   1  20         41.99         38.40         4.14 o
[truncated: 10,209 more chars]
