# Supplementary material for: Crystal structures of three bicyclic carbohydrate derivatives
Source: Acta Crystallogr E Crystallogr Commun. 2016 Nov 29;72(Pt 12):1839–44. doi: 10.1107/S2056989016018727 (PMC5137623; doi:10.1107/S2056989016018727)
Supplement: Supplementary file 3 [file e-72-01839-IIsup3.hkl]

data_II                                                                         
_shelx_title ' UM6'                                                             
_shelx_refln_list_code          4                                               
_shelx_F_calc_maximum      131.72                                               
_exptl_crystal_F_000       544.00                                               
_reflns_d_resolution_high  0.8107                                               
                                                                                
loop_                                                                           
 _space_group_symop_operation_xyz                                               
 'x, y, z'                                                                      
 '-x, y+1/2, -z'                                                                
                                                                                
_cell_length_a     8.9910                                                       
_cell_length_b     9.6231                                                       
_cell_length_c    14.4915                                                       
_cell_angle_alpha  90.000                                                       
_cell_angle_beta  101.742                                                       
_cell_angle_gamma  90.000                                                       
                                                                                
_shelx_F_squared_multiplier     1.000                                           
                                                                                
loop_                                                                           
 _refln_index_h                                                                 
 _refln_index_k                                                                 
 _refln_index_l                                                                 
 _refln_F_squared_calc                                                          
 _refln_F_squared_meas                                                          
 _refln_F_squared_sigma                                                         
 _refln_observed_status                                                         
   1 -11   0         10.73         15.24         1.23 o                         
   2 -11   0         12.13         12.92         1.32 o                         
   3 -11   0         42.92         44.31         2.22 o                         
   4 -11   0          5.08          3.52         1.43 o                         
   0 -10   0          0.53          1.55         1.50 o                         
   1 -10   0         21.91         23.44         1.26 o                         
   2 -10   0          4.57          5.14         1.09 o                         
   3 -10   0         14.33         16.45         1.88 o                         
   4 -10   0          9.23          9.93         1.32 o                         
   5 -10   0         27.86         31.84         2.83 o                         
   1  -9   0         20.04         29.34         3.06 o                         
   2  -9   0        101.56         97.45         1.77 o                         
   3  -9   0         38.64         35.55         1.28 o                         
   4  -9   0         14.78         15.29         1.37 o                         
   5  -9   0         15.37         15.63         1.30 o                         
   6  -9   0          3.75          4.33         1.34 o                         
   7  -9   0          6.04          4.60         1.44 o                         
   0  -8   0         24.55         23.91         1.50 o                         
   1  -8   0         82.54         80.97         3.62 o                         
   2  -8   0        129.70        149.11         5.96 o                         
   3  -8   0         37.16         36.03         3.68 o                         
   4  -8   0         13.82         13.88         1.25 o                         
   5  -8   0          4.35          4.58         1.21 o                         
   6  -8   0         87.57         90.67         3.46 o                         
   7  -8   0          9.84          9.80         1.37 o                         
   8  -8   0         21.77         20.47         1.65 o                         
   1  -7   0         77.78         79.79         2.35 o                         
   2  -7   0        348.24        399.97        13.66 o                         
   3  -7   0         40.46         41.97         2.89 o                         
   4  -7   0         94.59         91.92         8.50 o                         
   5  -7   0          6.52          5.28         1.16 o                         
   6  -7   0         79.45         77.59         6.32 o                         
   7  -7   0          0.43          0.20         1.24 o                         
   8  -7   0         28.03         28.30         2.27 o                         
   0  -6   0        476.61        526.56         3.31 o                         
   1  -6   0         35.55         38.60         3.18 o                         
   2  -6   0         75.17         78.57         1.28 o                         
   3  -6   0         73.30         72.98         1.21 o                         
   4  -6   0        341.91        344.19         8.88 o                         
   5  -6   0         39.35         42.84         1.29 o                         
   6  -6   0         76.35         73.41         1.42 o                         
   7  -6   0        101.48        104.74         4.43 o                         
   8  -6   0          4.63          3.58         1.53 o                         
   9  -6   0         13.02         13.35         1.95 o                         
   1  -5   0       3291.11       3816.72        42.58 o                         
   2  -5   0        643.64        710.89        21.35 o                         
   3  -5   0        205.22        216.98         9.12 o                         
   4  -5   0          5.26          5.37         1.02 o                         
   5  -5   0        265.78        271.54         4.02 o                         
   6  -5   0        123.91        124.78         3.93 o                         
   7  -5   0          6.95          6.84         1.49 o                         
   8  -5   0         55.47         55.83         2.11 o                         
   9  -5   0         27.02         27.96         2.08 o                         
   0  -4   0        714.94        742.34         4.47 o                         
   1  -4   0       2988.27       3167.65        14.08 o                         
   2  -4   0         88.24        117.07        12.38 o                         
   3  -4   0        641.12        670.07        68.33 o                         
   4  -4   0         63.93         65.23         5.26 o                         
   5  -4   0        845.62        807.43        40.31 o                         
   6  -4   0         16.57         13.58         1.15 o                         
   7  -4   0         91.67         86.69         2.14 o                         
   8  -4   0         44.40         45.16         1.54 o                         
   9  -4   0         23.06         21.59         2.96 o                         
   1  -3   0       4200.72       4397.31         9.86 o                         
   2  -3   0        302.34        319.65         4.70 o                         
   3  -3   0       1723.86       1695.63        37.42 o                         
   4  -3   0        104.92        111.80         2.83 o                         
   5  -3   0        325.93        323.20        12.19 o                         
   6  -3   0         11.14         12.89         1.22 o                         
   7  -3   0        569.48        561.40        30.60 o                         
   8  -3   0         23.45         24.11         1.90 o                         
   9  -3   0         65.50         67.99         5.79 o                         
   0  -2   0       3169.98       3476.99        12.78 o                         
   1  -2   0       1291.29       1195.09       111.38 o                         
   2  -2   0       1698.37       1570.62       116.51 o                         
   3  -2   0       1042.13        951.20        84.16 o                         
   4  -2   0        173.34        186.31         4.14 o                         
   5  -2   0         35.13         31.95         1.34 o                         
   6  -2   0         15.73         15.30         1.06 o                         
   7  -2   0        304.01        278.28         7.38 o                         
   8  -2   0        157.68        151.37         9.16 o                         
   9  -2   0          0.27          0.66         1.71 o                         
  10  -2   0         21.28         20.59         2.85 o                         
   1  -1   0        227.50        179.40        20.96 o                         
   2  -1   0        946.93        774.56        82.56 o                         
   3  -1   0         42.66         38.10         1.36 o                         
   4  -1   0        272.09        270.52         7.95 o                         
   5  -1   0        113.45        102.11         1.42 o                         
   6  -1   0       1263.59       1312.05        52.58 o                         
   7  -1   0        151.85        143.05         2.09 o                         
   8  -1   0         37.02         39.87         1.66 o                         
   9  -1   0         20.98         18.18         1.60 o                         
  10  -1   0          4.49          4.44         1.88 o                         
   1   0   0        156.86        119.03         7.28 o                         
   2   0   0       3203.21       2803.92        13.25 o                         
   3   0   0         97.29         96.15         6.84 o                         
   4   0   0       1376.11       1225.25        17.15 o                         
   5   0   0         99.52         83.99         2.50 o                         
   6   0   0        582.74        541.91        34.07 o                         
   7   0   0          2.00          3.44         1.34 o                         
   8   0   0         16.74         16.80         1.39 o                         
   9   0   0          3.86          2.72         1.39 o                         
  10   0   0         11.98         11.36         1.68 o                         
   1   1   0        227.27        180.39        17.10 o                         
   2   1   0        946.20        845.00        47.41 o                         
   3   1   0         42.53         38.48         1.34 o                         
   4   1   0        273.04        290.31         3.16 o                         
   5   1   0        113.48         99.13         2.13 o                         
   6   1   0       1264.65       1296.57         7.59 o                         
   7   1   0        151.94        152.04         1.75 o                         
   8   1   0         36.98         41.99         1.48 o                         
   9   1   0         20.97         19.31         1.44 o                         
  10   1   0          4.45          3.83         1.53 o                         
   0   2   0       3170.14       3200.28        12.01 o                         
   1   2   0       1291.91       1198.83        67.41 o                         
   2   2   0       1699.13       1583.95        71.47 o                         
   3   2   0       1042.19        992.48        83.32 o                         
   4   2   0        173.15        181.60        11.41 o                         
   5   2   0         35.03         30.37         1.71 o                         
   6   2   0         15.65         15.11         1.64 o                         
   7   2   0        304.38        323.78         3.08 o                         
   8   2   0        157.73        170.52         4.06 o                         
   9   2   0          0.27          1.07         1.28 o                         
  10   2   0         21.36         24.36         1.49 o                         
   1   3   0       4197.90       4313.15       273.22 o                         
   2   3   0        302.27        282.69        26.16 o                         
   3   3   0       1721.80       1576.37        97.65 o                         
   4   3   0        104.90        105.40         3.49 o                         
   5   3   0        326.28        332.65        18.35 o                         
   6   3   0         11.03         12.03         1.34 o                         
   7   3   0        569.15        600.21         3.69 o                         
   8   3   0         23.51         27.79         1.98 o                         
   9   3   0         65.42         72.97         3.00 o                         
  10   3   0          7.03          4.79         1.49 o                         
   0   4   0        715.27        717.06         4.35 o                         
   1   4   0       2989.85       3188.70        41.59 o                         
   2   4   0         88.27        119.00         8.88 o                         
   3   4   0        641.68        660.56        43.56 o                         
   4   4   0         64.02         71.08         1.41 o                         
   5   4   0        845.00        807.53        58.28 o                         
   6   4   0         16.54         13.84         1.15 o                         
   7   4   0         91.60         89.53         1.85 o                         
   8   4   0         44.49         44.71         1.92 o                         
   9   4   0         22.96         22.96         2.18 o                         
  10   4   0          0.19         -0.82         1.50 o                         
   1   5   0       3293.99       3670.31        11.41 o                         
   2   5   0        644.02        656.49        37.35 o                         
   3   5   0        205.37        212.53         5.01 o                         
   4   5   0          5.22          4.11         1.01 o                         
   5   5   0        265.46        257.07        12.33 o                         
   6   5   0        123.94        133.77         5.32 o                         
   7   5   0          6.98          5.89         1.39 o                         
   8   5   0         55.55         54.23         1.92 o                         
   9   5   0         27.05         29.55         1.82 o                         
   0   6   0        477.45        487.16         3.11 o                         
   1   6   0         35.45         37.74         1.05 o                         
   2   6   0         74.81         70.38         3.64 o                         
   3   6   0         73.18         67.35         1.20 o                         
   4   6   0        342.08        324.01        12.20 o                         
   5   6   0         39.44         44.86         1.27 o                         
   6   6   0         76.30         69.93         4.10 o                         
   7   6   0        101.65        116.74        10.60 o                         
   8   6   0          4.68          4.21         1.42 o                         
   9   6   0         13.03         11.95         2.08 o                         
   1   7   0         77.78         78.53         7.69 o                         
   2   7   0        348.47        390.56        27.30 o                         
   3   7   0         40.56         37.58         4.34 o                         
   4   7   0         94.78         89.89         5.62 o                         
   5   7   0          6.54          5.17         1.59 o                         
   6   7   0         79.62         77.31         3.34 o                         
   7   7   0          0.43         -1.47         1.47 o                         
   8   7   0         27.79         28.28         1.70 o                         
   0   8   0         24.55         22.14         1.71 o                         
   1   8   0         82.36         75.86         5.37 o                         
   2   8   0        129.54        131.66         4.06 o                         
   3   8   0         37.01         31.36         2.50 o                         
   4   8   0         13.77         14.33         1.48 o                         
   5   8   0          4.31          4.09         1.24 o                         
   6   8   0         87.52         96.25         7.50 o                         
   7   8   0          9.83          8.03         1.62 o                         
   8   8   0         21.81         24.49         2.76 o                         
   1   9   0         20.10         30.20         5.00 o                         
   2   9   0        101.50         90.26         1.42 o                         
   3   9   0         38.56         29.84         2.46 o                         
   4   9   0         14.81         14.94         1.65 o                         
   5   9   0         15.35         16.16         3.50 o                         
   6   9   0          3.74          3.82         1.31 o                         
   7   9   0          6.05          2.93         1.58 o                         
   0  10   0          0.53          1.66         1.77 o                         
   1  10   0         21.92         19.32         2.04 o                         
   2  10   0          4.58          6.55         1.80 o                         
   3  10   0         14.36         14.06         2.38 o                         
   4  10   0          9.24          9.97         1.32 o                         
   5  10   0         27.93         29.24         1.65 o                         
   1  11   0         10.67         10.08         1.35 o                         
   2  11   0         12.18         12.28         1.85 o                         
   3  11   0         43.13         39.00         1.52 o                         
   4  11   0          5.05          5.97         1.56 o                         
  -4 -11   1          8.37         13.19         2.09 o                         
  -3 -11   1         10.31          8.51         1.49 o                         
  -2 -11   1          7.64          7.62         1.20 o                         
  -1 -11   1         23.25         26.50         2.38 o                         
   0 -11   1         54.02         58.86         2.93 o                         
   1 -11   1          7.16          7.17         1.69 o                         
   2 -11   1          4.54          4.36         1.66 o                         
   3 -11   1          4.29          7.03         1.33 o                         
  -5 -10   1          0.24          0.17         1.49 o                         
  -4 -10   1         18.86         20.36         1.47 o                         
  -3 -10   1          3.35          4.12         1.16 o                         
  -2 -10   1          2.25          1.40         1.24 o                         
  -1 -10   1          0.84          1.22         1.11 o                         
   0 -10   1         34.36         33.89         1.19 o                         
   1 -10   1          1.63          1.07         1.03 o                         
   2 -10   1         34.57         36.29         2.87 o                         
   3 -10   1          8.20          9.41         1.44 o                         
   4 -10   1         44.84         46.36         4.87 o                         
   5 -10   1          7.75         10.14         3.65 o                         
  -7  -9   1          2.26          2.27         1.42 o                         
  -6  -9   1          2.14          2.15         1.35 o                         
  -5  -9   1         43.35         42.14         2.18 o                         
  -4  -9   1         30.14         24.81         2.09 o                         
  -3  -9   1         23.31         27.54         2.36 o                         
  -2  -9   1         98.57        100.71         3.26 o                         
  -1  -9   1          8.28          8.33         1.56 o                         
   0  -9   1         30.64         27.25         1.14 o                         
   1  -9   1         83.81         87.70         5.22 o                         
   2  -9   1         41.23         46.13         1.22 o                         
   3  -9   1         19.92         20.14         2.92 o                         
   4  -9   1         30.47         28.14         4.14 o                         
   5  -9   1         30.79         32.78         2.27 o                         
   6  -9   1         27.39         28.52         1.54 o                         
  -8  -8   1          7.82         12.86         3.51 o                         
  -7  -8   1         49.59         47.08         1.68 o                         
  -6  -8   1         10.56          9.26         1.35 o                         
  -5  -8   1         40.80         40.11         1.43 o                         
  -4  -8   1         12.73         13.94         1.33 o                         
  -3  -8   1        512.48        575.06        13.57 o                         
  -2  -8   1        131.38        137.93         1.51 o                         
  -1  -8   1         56.45         54.51         2.56 o                         
   0  -8   1         82.19         89.49         3.81 o                         
   1  -8   1        319.40        332.01        13.71 o                         
   2  -8   1        116.60        121.09        12.90 o                         
   3  -8   1        202.38        214.59        14.95 o                         
   4  -8   1          2.30          2.42         1.20 o                         
   5  -8   1         88.91         80.91         7.96 o                         
   6  -8   1          6.34          5.24         1.38 o                         
   7  -8   1          2.70          4.61         1.34 o                         
  -8  -7   1          4.09          5.00         1.44 o                         
  -7  -7   1         48.51         47.95         1.50 o                         
  -6  -7   1          1.72          1.42         1.18 o                         
  -5  -7   1        135.89        142.79         4.88 o                         
  -4  -7   1         65.43         64.58         1.31 o                         
  -3  -7   1          4.10          2.85         1.07 o                         
  -2  -7   1         10.60         12.44         1.00 o                         
  -1  -7   1         48.39         56.41         1.85 o                         
   0  -7   1         17.92         17.11         1.27 o                         
   1  -7   1        242.75        265.82        11.83 o                         
   2  -7   1         62.33         69.99         6.02 o                         
   3  -7   1        166.73        182.01        13.86 o                         
   4  -7   1         40.27         42.73         1.22 o                         
   5  -7   1        122.02        132.25         9.86 o                         
   6  -7   1         57.08         53.91         1.53 o                         
   7  -7   1        119.48        113.17         1.65 o                         
   8  -7   1          3.80          2.32         1.58 o                         
  -9  -6   1         24.20         25.97         2.00 o                         
  -8  -6   1          8.10          7.55         1.69 o                         
  -7  -6   1        192.24        195.31         4.48 o                         
  -6  -6   1        180.42        179.43        12.63 o                         
  -5  -6   1         49.99         54.97         4.55 o                         
  -4  -6   1        132.85        123.65         1.52 o                         
  -3  -6   1         94.56        100.97         1.35 o                         
  -2  -6   1        110.94        120.98         4.49 o                         
  -1  -6   1        361.28        373.62         2.01 o                         
   0  -6   1         97.79         99.42         9.56 o                         
   1  -6   1         43.01         42.76         3.55 o                         
   2  -6   1        121.48        132.17         2.64 o                         
   3  -6   1         66.41         73.83         1.25 o                         
   4  -6   1         14.41         15.33         1.14 o                         
   5  -6   1        163.99        156.96         2.81 o                         
   6  -6   1         18.18         18.78         1.39 o                         
   7  -6   1        137.43        145.85         6.98 o                         
   8  -6   1         11.94         10.34         1.37 o                         
   9  -6   1         34.36         33.76         2.61 o                         
  -9  -5   1          9.89          8.71         1.87 o                         
  -8  -5   1        227.35        241.02         2.60 o                         
  -7  -5   1        145.17        136.32         1.83 o                         
  -6  -5   1        135.99        130.20         1.75 o                         
  -5  -5   1        240.56        225.02        17.93 o                         
  -4  -5   1        288.93        295.03        13.83 o                         
  -3  -5   1         75.72         86.63         1.44 o                         
  -2  -5   1        691.63        748.80         2.98 o                         
  -1  -5   1       1776.13       2056.61       149.85 o                         
   0  -5   1        630.52        724.48        12.78 o                         
   1  -5   1        402.82        424.43        13.65 o                         
   2  -5   1        312.58        352.61         2.13 o                         
   3  -5   1        165.95        174.51         5.03 o                         
   4  -5   1         63.48         67.91         2.18 o                         
   5  -5   1         50.44         51.12         1.29 o                         
   6  -5   1        251.52        245.31         2.56 o                         
   7  -5   1         75.38         70.31         1.45 o                         
   8  -5   1          2.92          3.24         1.32 o                         
   9  -5   1         38.31         34.02         2.26 o                         
  -9  -4   1          0.65          1.43         1.92 o                         
  -8  -4   1         77.98         82.92         2.21 o                         
  -7  -4   1          7.88          6.99         1.19 o                         
  -6  -4   1         49.46         53.71         1.57 o                         
  -5  -4   1         11.99         13.98         2.25 o                         
  -4  -4   1        400.20        432.22        28.50 o                         
  -3  -4   1         43.16         44.32         2.83 o                         
  -2  -4   1       1239.53       1350.98        95.43 o                         
  -1  -4   1        312.69        317.11         4.90 o                         
   0  -4   1       1946.97       2124.14         9.25 o                         
   1  -4   1        171.62        198.94        19.82 o                         
   2  -4   1        591.11        684.64        26.33 o                         
   3  -4   1        127.47        127.57         1.54 o                         
   4  -4   1        472.47        474.32         2.54 o                         
   5  -4   1          9.43          8.90         2.18 o                         
   6  -4   1        189.78        173.95         7.28 o                         
   7  -4   1          0.50          0.33         1.25 o                         
   8  -4   1        115.05        106.31         7.12 o                         
   9  -4   1         28.92         22.02         2.03 o                         
  10  -4   1         11.04          9.75         2.67 o                         
  -8  -3   1        514.52        489.26         3.74 o                         
  -7  -3   1          7.63          8.32         1.36 o                         
  -6  -3   1        212.95        201.32         3.47 o                         
  -5  -3   1         28.65         26.32         1.24 o                         
  -4  -3   1        492.51        529.61        24.05 o                         
  -3  -3   1        257.57        283.20        18.30 o                         
  -2  -3   1       2316.40       2260.59       246.91 o                         
  -1  -3   1        184.03        225.27         7.80 o                         
   0  -3   1       4018.53       4057.96        28.83 o                         
   1  -3   1        151.05        174.40        22.22 o                         
   2  -3   1        331.35        283.70        15.04 o                         
   3  -3   1         61.99         75.75        13.23 o                         
   4  -3   1         57.26         70.02         2.36 o                         
   5  -3   1        178.23        186.52         8.35 o                         
   6  -3   1        105.15         98.69         5.96 o                         
   7  -3   1          8.16          7.59         1.47 o                         
   8  -3   1        191.22        172.75        12.14 o                         
   9  -3   1          3.47          4.22         1.66 o                         
  10  -3   1          2.30          2.20         2.00 o                         
  -9  -2   1          6.89          6.54         2.88 o                         
  -8  -2   1         88.55         74.74         2.73 o                         
  -7  -2   1        459.86        456.52        13.13 o                         
  -6  -2   1         18.14         17.78         1.17 o                         
  -5  -2   1         39.67         34.81         1.20 o                         
  -4  -2   1        133.85        133.46         1.98 o                         
  -3  -2   1         48.17         44.25         5.26 o                         
  -2  -2   1       2017.26       1948.75       244.55 o                         
  -1  -2   1       4035.82       4197.63        90.21 o                         
   0  -2   1       2050.66       1812.13        24.40 o                         
   1  -2   1       3348.41       3216.50       261.35 o                         
   2  -2   1        350.95        308.97        25.39 o                         
   3  -2   1        791.80        779.75        58.35 o                         
   4  -2   1        874.51        855.70        51.38 o                         
   5  -2   1         16.97         16.33         1.21 o                         
   6  -2   1         36.64         41.16         1.44 o                         
   7  -2   1        101.85         96.92         2.97 o                         
   8  -2   1        229.85        215.27        14.97 o                         
   9  -2   1          2.61          3.09         1.52 o                         
  10  -2   1          3.24          3.99         1.82 o                         
 -10  -1   1          5.71          7.55         2.27 o                         
  -9  -1   1         16.55         16.75         1.87 o                         
  -8  -1   1         49.61         49.29         1.98 o                         
  -7  -1   1        301.02        285.97         2.96 o                         
  -6  -1   1         51.78         61.47         1.87 o                         
  -5  -1   1        445.90        465.92        11.07 o                         
  -4  -1   1         54.61         51.55         1.71 o                         
  -3  -1   1         93.31        101.54         9.46 o                         
  -2  -1   1         89.91         72.13         2.43 o                         
  -1  -1   1       5632.11       5447.64       164.59 o                         
   0  -1   1        615.07        538.86        22.39 o                         
   1  -1   1        828.18        769.75        25.85 o                         
   2  -1   1        482.03        455.15        14.08 o                         
   3  -1   1       1498.87       1425.60        78.72 o                         
   4  -1   1        630.85        619.33         4.84 o                         
   5  -1   1         31.79         32.22         1.34 o                         
   6  -1   1        296.75        290.50         3.87 o                         
   7  -1   1        497.80        504.21         9.86 o                         
   8  -1   1         70.95         62.54         1.63 o                         
   9  -1   1         20.72         19.53         1.52 o                         
  10  -1   1         17.33         16.36         1.80 o                         
 -10   0   1          8.10          5.84         1.82 o                         
  -9   0   1        619.47        627.45        23.84 o                         
  -8   0   1         34.58         34.79         1.55 o                         
  -7   0   1        936.23        943.90        31.77 o                         
  -6   0   1        149.54        132.64         2.02 o                         
  -5   0   1        697.47        633.81         3.85 o                         
  -4   0   1          9.84         18.14         2.08 o                         
  -3   0   1       5743.43       4886.86        97.43 o                         
  -2   0   1         33.28         31.86         2.00 o                         
  -1   0   1          2.96          6.40         2.00 o                         
   1   0   1       2635.36       2159.28       147.50 o                         
   2   0   1        377.60        367.89         4.22 o                         
   3   0   1         16.42         12.28         1.42 o                         
   4   0   1        222.30        215.59         2.03 o                         
   5   0   1        118.86        120.53         1.67 o                         
   6   0   1          4.45          5.02         1.11 o                         
   7   0   1         33.52         33.84         1.28 o                         
   8   0   1          3.78          5.49         1.23 o                         
   9   0   1          0.94          4.17         1.37 o                         
  10   0   1          0.11          1.31         1.53 o                         
 -10   1   1          5.71          9.24         1.63 o                         
  -9   1   1         16.59         18.92         1.46 o                         
  -8   1   1         49.66         56.35         1.64 o                         
  -7   1   1        301.13        277.63        15.77 o                         
  -6   1   1         51.80         53.67         2.03 o                         
  -5   1   1        446.02        466.91         4.13 o                         
  -4   1   1         54.72         52.03         1.92 o                         
  -3   1   1         93.46        104.92         2.42 o                         
  -2   1   1         89.75         74.61         2.56 o                         
  -1   1   1       5629.09       5641.58        43.01 o                         
   0   1   1        614.85        534.55        10.76 o                         
   1   1   1        829.99        730.35        42.54 o                         
   2   1   1        482.28        431.64        21.85 o                         
   3   1   1       1498.70       1366.77        12.24 o                         
   4   1   1        631.24        546.09         3.79 o                         
   5   1   1         32.10         29.54         1.22 o                         
   6   1   1        296.73        288.58        20.89 o                         
   7   1   1        497.85        512.25        40.36 o                         
   8   1   1         70.92         68.87         2.03 o                         
   9   1   1         20.74         19.99         1.34 o                         
  10   1   1         17.38         17.00         1.48 o                         
 -10   2   1         50.10         55.83         1.83 o                         
  -9   2   1          6.93          6.65         1.39 o                         
  -8   2   1         88.60         82.54         1.65 o                         
  -7   2   1        460.25        459.98         3.85 o                         
  -6   2   1         18.25         18.59         1.64 o                         
  -5   2   1         39.70         41.37         1.82 o                         
  -4   2   1        133.57        140.51         3.37 o                         
  -3   2   1         48.12         45.87         3.62 o                         
  -2   2   1       2021.16       1917.41       128.34 o                         
  -1   2   1       4035.94       4288.38        90.83 o                         
   0   2   1       2050.56       1917.34       137.58 o                         
   1   2   1       3348.57       3182.09        84.04 o                         
   2   2   1        351.53        325.23         6.38 o                         
   3   2   1        791.03        831.62        30.40 o                         
   4   2   1        874.44        908.24        17.12 o                         
   5   2   1         16.94         13.77         1.13 o                         
   6   2   1         36.79         48.04         1.79 o                         
   7   2   1        102.11        108.83         1.49 o                         
   8   2   1        229.85        241.84        10.06 o                         
   9   2   1          2.60          3.98         1.26 o                         
  10   2   1          3.24          3.73         1.42 o                         
 -10   3   1         24.44         26.62         1.70 o                         
  -9   3   1         27.60         29.88         1.43 o                         
  -8   3   1        514.84        522.21         3.84 o                         
  -7   3   1          7.59          6.93         1.68 o                         
  -6   3   1        212.15        203.40         2.52 o                         
  -5   3   1         28.56         26.63         1.40 o                         
  -4   3   1        492.85        488.41        37.10 o                         
  -3   3   1        257.41        275.58        17.71 o                         
  -2   3   1       2314.98       2290.61       137.37 o                         
  -1   3   1        184.08        210.20         5.93 o                         
   0   3   1       4023.28       4058.83       190.46 o                         
   1   3   1        150.98        190.73        33.38 o                         
   2   3   1        331.57        292.58         6.88 o                         
   3   3   1         62.08         73.52        12.11 o                         
   4   3   1         57.35         73.70         3.87 o                         
   5   3   1        178.28        165.63         4.30 o                         
   6   3   1        104.93        102.30         2.49 o                         
   7   3   1          8.22          7.19         1.37 o                         
   8   3   1        191.28        200.32         4.78 o                         
   9   3   1          3.47          2.20         1.68 o                         
  10   3   1          2.31          0.69         1.50 o                         
 -10   4   1          8.87         10.41         1.59 o                         
  -9   4   1          0.65          0.45         2.08 o                         
  -8   4   1         77.84         77.98         2.24 o                         
  -7   4   1          7.90         10.24         1.77 o                         
  -6   4   1         49.62         52.50         1.56 o                         
  -5   4   1         11.94         15.54         1.28 o                         
  -4   4   1        399.96        450.87        10.90 o                         
  -3   4   1         43.20         43.10         2.17 o                         
  -2   4   1       1240.07       1279.31        81.01 o                         
  -1   4   1        312.78        306.80         9.79 o                         
   0   4   1       1948.17       2106.31        70.83 o                         
   1   4   1        171.81        204.02        17.33 o                         
   2   4   1        591.15        660.52         6.90 o                         
   3   4   1        127.69        125.86         6.72 o                         
   4   4   1        472.89        447.01        41.13 o                         
   5   4   1          9.44         12.24         1.26 o                         
   6   4   1        189.58        185.67        10.94 o                         
   7   4   1          0.51          0.70         1.11 o                         
   8   4   1        115.01        120.54         2.32 o                         
   9   4   1         28.94         25.86         1.32 o                         
  10   4   1         11.00         11.65         1.41 o                         
  -9   5   1          9.90          9.82         2.11 o                         
  -8   5   1        227.49        283.38         3.10 o                         
  -7   5   1        145.16        138.18         2.02 o                         
  -6   5   1        135.90        142.91         4.07 o                         
  -5   5   1        240.34        225.89         4.65 o                         
  -4   5   1        289.49        289.90         7.57 o                         
  -3   5   1         76.24         86.70         2.21 o                         
  -2   5   1        691.83        692.09         2.82 o                         
  -1   5   1       1777.74       2016.31       124.79 o                         
   0   5   1        630.47        688.46        14.94 o                         
   1   5   1        402.71        428.27        12.41 o                         
   2   5   1        312.47        332.19         3.89 o                         
   3   5   1        166.37        170.74         9.26 o                         
   4   5   1         63.48         67.08         5.33 o                         
   5   5   1         50.46         49.13         1.26 o                         
   6   5   1        252.26        264.21         7.23 o                         
   7   5   1         75.26         70.77         1.45 o                         
   8   5   1          2.95          3.24         1.89 o                         
   9   5   1         38.27         42.01         1.85 o                         
  -9   6   1         24.26         27.28         2.16 o                         
  -8   6   1          8.16          9.45         1.77 o                         
  -7   6   1        192.62        198.35         7.27 o                         
  -6   6   1        180.18        185.28         2.09 o                         
  -5   6   1         49.93         51.03         4.46 o                         
  -4   6   1        132.65        124.21         8.79 o                         
  -3   6   1         94.98         93.62         3.31 o                         
  -2   6   1        111.09        109.51         1.34 o                         
  -1   6   1        361.07        350.24         7.02 o                         
   0   6   1         97.89         95.04         5.63 o                         
   1   6   1         42.93         41.49         1.05 o                         
   2   6   1        121.33        123.09         2.42 o                         
   3   6   1         66.86         69.76         7.16 o                         
   4   6   1         14.32         16.19         1.17 o                         
   5   6   1        164.67        156.26         1.59 o                         
   6   6   1         18.26         17.45         1.36 o                         
   7   6   1        137.49        147.19         1.94 o                         
   8   6   1         11.92         11.32         1.39 o                         
   9   6   1         34.34         40.40         1.97 o                         
  -8   7   1          4.09          2.24         1.72 o                         
  -7   7   1         48.69         51.24         2.16 o                         
  -6   7   1          1.72          0.22         1.23 o                         
  -5   7   1        135.89        126.47         9.79 o                         
  -4   7   1         65.27         57.65         1.52 o                         
  -3   7   1          4.06          2.89         1.05 o                         
  -2   7   1         10.60         11.34         1.08 o                         
  -1   7   1         48.32         54.70         4.22 o                         
   0   7   1         17.96         16.35         1.11 o                         
   1   7   1        242.31        255.32        21.66 o                         
   2   7   1         62.33         67.42         7.99 o                         
   3   7   1        166.73        183.03        21.89 o                         
   4   7   1         40.21         39.69         1.31 o                         
   5   7   1        121.99        123.86        11.69 o                         
   6   7   1         57.08         55.00         1.41 o                         
   7   7   1        119.46        117.12         5.40 o                         
   8   7   1          3.82          3.01         1.45 o                         
  -8   8   1          7.81          6.82         1.66 o                         
  -7   8   1         49.31         49.38         5.43 o                         
  -6   8   1         10.54          9.35         1.30 o                         
  -5   8   1         40.61         38.14         2.27 o                         
  -4   8   1         12.71         12.02         1.22 o                         
  -3   8   1        512.36        506.85        23.89 o                         
  -2   8   1        131.35        132.62         6.26 o                         
  -1   8   1         56.49         49.41         3.42 o                         
   0   8   1         82.21         78.72         4.75 o                         
   1   8   1        319.20        312.23        29.37 o                         
   2   8   1        116.38        112.14         9.02 o                         
   3   8   1        202.50        200.17         4.07 o                         
   4   8   1          2.32          2.06         1.08 o                         
   5   8   1         88.79         77.31         7.26 o                         
   6   8   1          6.34          6.41         2.10 o                         
   7   8   1          2.67          6.19         1.39 o                         
  -7   9   1          2.27          1.17         1.59 o                         
  -6   9   1          2.13          1.44         1.43 o                         
  -5   9   1         43.33         38.31         1.54 o                         
  -4   9   1         30.13         23.32         3.13 o                         
  -3   9   1         23.26         25.75         1.84 o                         
  -2   9   1         98.54         95.92         1.49 o                         
  -1   9   1          8.28          5.73         1.14 o                         
   0   9   1         30.55         25.09         4.51 o                         
   1   9   1         83.77         85.73         9.13 o                         
   2   9   1         41.44         43.90         5.18 o                         
   3   9   1         19.92         17.95         1.22 o                         
   4   9   1         30.47         25.58         2.00 o                         
   5   9   1         30.79         33.50         4.14 o                         
   6   9   1         27.41         32.32         6.79 o                         
  -5  10   1          0.24         -1.29         1.43 o                         
  -4  10   1         18.88         17.42         2.56 o                         
  -3  10   1          3.37          2.24         1.26 o                         
  -2  10   1          2.25          0.97         1.21 o                         
  -1  10   1          0.84          0.49         1.17 o                         
   0  10   1         34.29         29.04         1.61 o                         
   1  10   1          1.64          0.70         1.14 o                         
   2  10   1         34.50         31.71         1.33 o                         
   3  10   1          8.20         10.21         1.83 o                         
   4  10   1         44.78         45.58         7.39 o                         
   5  10   1          7.72          9.62         1.30 o                         
  -4  11   1          8.33          9.00         1.41 o                         
  -3  11   1         10.27          7.34         1.39 o                         
  -2  11   1          7.54          7.17         1.45 o                         
  -1  11   1         23.25         24.35         1.62 o                         
   0  11   1         53.94         51.21         5.06 o                         
   1  11   1          7.16          7.88         2.65 o                         
   2  11   1          4.53          4.72         1.57 o                         
   3  11   1          4.26          5.12         1.33 o                         
  -4 -11   2         19.79         22.58         1.53 o                         
  -3 -11   2          0.58          0.85         1.35 o                         
  -2 -11   2          0.42          0.90         1.26 o                         
  -1 -11   2         28.38         26.88         1.32 o                         
   0 -11   2          6.87          9.11         1.25 o                         
   1 -11   2         63.18         63.74         9.86 o                         
   2 -11   2          1.95          2.41         1.17 o                         
   3 -11   2          4.91          4.68         1.35 o                         
  -5 -10   2         15.00         15.10         1.43 o                         
  -4 -10   2         19.02         19.81         2.16 o                         
  -3 -10   2         22.81         25.40         1.39 o                         
  -2 -10   2          1.77          2.93         1.20 o                         
  -1 -10   2         13.28         14.60         1.23 o                         
   0 -10   2          5.35          7.97         1.73 o                         
   1 -10   2         25.21         28.46         1.65 o                         
   2 -10   2          1.24          0.87         1.30 o                         
   3 -10   2         25.35         23.54         3.40 o                         
   4 -10   2         17.75         20.34         1.79 o                         
   5 -10   2         13.59         11.95         1.41 o                         
  -7  -9   2          6.65          7.45         3.51 o                         
  -6  -9   2         14.50         16.04         1.44 o                         
  -5  -9   2         18.48         19.11         1.39 o                         
  -4  -9   2         42.52         43.10         1.32 o                         
  -3  -9   2          0.04          1.34         1.17 o                         
  -2  -9   2         16.22         18.40         2.34 o                         
  -1  -9   2         75.07         67.14         4.09 o                         
   0  -9   2          4.04          3.91         1.08 o                         
   1  -9   2         84.44         89.35         8.28 o                         
   2  -9   2          3.82          6.51         1.31 o                         
   3  -9   2          1.13          2.19         1.41 o                         
   4  -9   2         16.69         14.62         1.90 o                         
   5  -9   2          6.87          8.04         1.30 o                         
   6  -9   2         12.44         10.64         2.11 o                         
  -8  -8   2         40.48         45.22         2.20 o                         
  -7  -8   2          5.66          6.47         1.35 o                         
  -6  -8   2          4.03          3.95         1.44 o                         
  -5  -8   2         38.59         42.57         1.36 o                         
  -4  -8   2         39.44         45.80         2.24 o                         
  -3  -8   2         91.96         99.41         1.46 o                         
  -2  -8   2        125.07        144.31         7.63 o                         
  -1  -8   2        150.91        155.10         4.59 o                         
   0  -8   2         68.77         55.04         5.03 o                         
   1  -8   2        170.85        188.65        15.71 o                         
   2  -8   2        149.07        158.35        11.37 o                         
   3  -8   2         47.53         49.38         3.04 o                         
   4  -8   2         16.46         17.19         1.19 o                         
   5  -8   2         19.11         21.48         2.69 o                         
   6  -8   2         39.06         42.79         2.19 o                         
   7  -8   2          6.03          3.81         1.39 o                         
  -8  -7   2          9.29         14.53         2.00 o                         
  -7  -7   2          2.32         10.74         5.04 o                         
  -6  -7   2         32.63         33.27         3.46 o                         
  -5  -7   2         29.78         33.11         1.75 o                         
  -4  -7   2        120.19        117.47         1.52 o                         
  -3  -7   2         13.76         18.01         1.12 o                         
  -2  -7   2         93.08         88.25         5.74 o                         
  -1  -7   2         72.28         79.69         7.05 o                         
   0  -7   2        246.27        276.79        23.08 o                         
   1  -7   2          8.99         10.35         1.23 o                         
   2  -7   2        423.25        481.58         2.64 o                         
   3  -7   2         22.33         24.20         1.98 o                         
   4  -7   2        106.16        106.94         1.44 o                         
   5  -7   2         28.40         24.69         1.43 o                         
   6  -7   2         87.80         95.45         5.29 o                         
   7  -7   2          2.28          2.91         1.39 o                         
   8  -7   2          9.93         13.33         1.62 o                         
  -9  -6   2          3.43          3.55         1.95 o                         
  -8  -6   2          6.40          4.08         1.85 o                         
  -7  -6   2         37.37         39.06         1.56 o                         
  -6  -6   2        299.32        319.47        13.91 o                         
  -5  -6   2         31.69         28.48         1.37 o                         
  -4  -6   2         31.25         36.49         2.20 o                         
  -3  -6   2         38.27         41.21         1.52 o                         
  -2  -6   2        588.50        611.11        25.26 o                         
  -1  -6   2        172.81        179.13        10.08 o                         
   0  -6   2       1155.68       1219.75       108.12 o                         
   1  -6   2        323.92        344.42         1.95 o                         
   2  -6   2        262.64        276.27         9.32 o                         
   3  -6   2        154.25        147.86         1.41 o                         
   4  -6   2         36.05         39.97         2.79 o                         
   5  -6   2         97.82         91.96         1.42 o                         
   6  -6   2         37.04         34.55         2.39 o                         
   7  -6   2         44.33         40.16         2.05 o                         
   8  -6   2          0.11          1.07         1.31 o                         
   9  -6   2          4.70          5.34         2.03 o                         
 -10  -5   2         21.26         20.59         2.18 o                         
  -9  -5   2         22.00         23.62         1.76 o                         
  -8  -5   2         11.89         14.45         1.97 o                         
  -7  -5   2         93.48         86.17         2.11 o                         
  -6  -5   2        170.34        173.64         6.81 o                         
  -5  -5   2        590.88        597.48        21.94 o                         
  -4  -5   2        286.93        302.76        25.32 o                         
  -3  -5   2         96.35        112.30         3.97 o                         
  -2  -5   2        111.63        123.54        14.34 o                         
  -1  -5   2        258.26        406.37        24.44 o                         
   0  -5   2       1428.87       1538.46        11.61 o                         
   1  -5   2         49.64         54.26         4.37 o                         
   2  -5   2        213.53        230.70         2.84 o                         
   3  -5   2        394.61        410.56         8.12 o                         
   4  -5   2         29.86         32.78         1.11 o                         
   5  -5   2         52.33         53.78         1.26 o                         
   6  -5   2        217.35        229.21        17.12 o                         
   7  -5   2         62.25         63.10         5.96 o                         
   8  -5   2         10.40          6.27         2.22 o                         
   9  -5   2         86.72         81.15         7.22 o                         
  -9  -4   2          7.49          8.22         1.89 o                         
  -8  -4   2          9.48         10.16         1.76 o                         
  -7  -4   2        348.71        336.58         3.06 o                         
  -6  -4   2          5.00          4.83         1.26 o                         
  -5  -4   2        190.45        192.28         5.08 o                         
  -4  -4   2         30.66         33.39         2.68 o                         
  -3  -4   2        401.34        413.78        36.67 o                         
  -2  -4   2         21.53         21.15         1.09 o                         
  -1  -4   2       1084.58       1097.66        12.16 o                         
   0  -4   2        206.62        202.39         8.43 o                         
   1  -4   2       1344.46       1370.64         8.09 o                         
   2  -4   2         32.65         29.17         1.20 o                         
   3  -4   2        381.34        448.64        18.98 o                         
   4  -4   2         24.34         21.54         1.05 o                         
   5  -4   2        204.04        202.93        16.98 o                         
   6  -4   2          3.17          4.49         1.41 o                         
   7  -4   2         69.29         63.44         7.48 o                         
   8  -4   2          6.64          5.00         1.52 o                         
   9  -4   2          0.06          0.22         1.58 o                         
  -9  -3   2         29.75         31.74         1.93 o                         
  -8  -3   2         51.01         53.49         2.13 o                         
  -7  -3   2         89.86         84.69         2.11 o                         
  -6  -3   2         17.59         16.03         1.34 o                         
  -5  -3   2         84.84         57.31         1.61 o                         
  -4  -3   2         18.44         19.49         1.27 o                         
  -3  -3   2         60.77         50.65         2.32 o                         
  -2  -3   2         15.15         16.88         1.62 o                         
  -1  -3   2       1665.37       1721.91        21.85 o                         
   0  -3   2        435.06        427.29        11.14 o                         
   1  -3   2        505.03        445.27         2.46 o                         
   2  -3   2        214.66        191.77         8.38 o                         
   3  -3   2        360.11        324.69        12.16 o                         
   4  -3   2        385.16        351.57        16.39 o                         
   5  -3   2        271.49        266.78         7.46 o                         
   6  -3   2         11.74         11.82         1.03 o                         
   7  -3   2        455.84        435.39         4.32 o                         
   8  -3   2         41.46         40.57         1.61 o                         
   9  -3   2          0.11         -0.42         1.50 o                         
  10  -3   2          0.43          0.46         1.82 o                         
  -8  -2   2        296.77        306.16         3.32 o                         
  -7  -2   2        661.05        664.16         4.18 o                         
  -6  -2   2        208.46        209.18         2.66 o                         
  -5  -2   2         17.46         17.85         1.68 o                         
  -4  -2   2         68.95         66.21         1.74 o                         
  -3  -2   2         13.42         12.17         1.34 o                         
  -2  -2   2        978.90       1017.21         6.34 o                         
  -1  -2   2       4265.55       4302.70        40.82 o                         
   0  -2   2        993.80        840.84        33.53 o                         
   1  -2   2       4393.34       4148.74       142.56 o                         
   2  -2   2        899.38        781.76         7.75 o                         
   3  -2   2        192.59        169.50         6.26 o                         
   4  -2   2        540.18        566.91        43.63 o                         
   5  -2   2        694.35        638.09         4.90 o                         
   6  -2   2        117.94        118.69         2.60 o                         
   7  -2   2         68.74         65.78         2.02 o                         
   8  -2   2         93.80         92.00         2.88 o                         
   9  -2   2         16.39         16.48         1.52 o                         
  10  -2   2         34.32         32.89         2.88 o                         
  -9  -1   2         11.93          9.51         2.71 o                         
  -8  -1   2         64.08         64.25         5.08 o                         
  -7  -1   2         44.43         45.16         2.52 o                         
  -6  -1   2         70.93         68.71         2.77 o                         
  -5  -1   2        174.20        183.24         4.48 o                         
  -4  -1   2        492.62        515.15         4.40 o                         
  -3  -1   2        897.85        699.05         5.34 o                         
  -2  -1   2       1161.55       1258.86         8.22 o                         
  -1  -1   2       5974.51       4943.33        15.22 o                         
   0  -1   2       1951.79       1725.56         8.71 o                         
   1  -1   2       1704.98       1502.19         5.23 o                         
   2  -1   2       1119.99       1000.20         5.79 o                         
   3  -1   2        218.61        220.66         2.87 o                         
   4  -1   2       2641.86       2855.83         8.83 o                         
   5  -1   2        138.39        144.44         1.76 o                         
   6  -1   2        685.93        692.31         9.67 o                         
   7  -1   2          3.33          4.40         1.16 o                         
   8  -1   2        134.82        117.16         6.96 o                         
   9  -1   2         18.57         17.33         1.54 o                         
  10  -1   2          4.82          5.67         1.65 o                         
 -11   0   2          3.28          2.01         2.50 o                         
 -10   0   2          1.28          1.55         1.78 o                         
  -9   0   2         17.07         14.75         1.76 o                         
  -8   0   2        547.62        589.31        28.36 o                         
  -7   0   2         69.37         67.24         1.88 o                         
  -6   0   2        336.69        372.69         8.03 o                         
  -5   0   2         62.37         62.67         2.61 o                         
  -4   0   2        941.07        944.25        46.55 o                         
  -3   0   2        137.83        126.73        13.66 o                         
  -2   0   2      10935.61      10178.70       260.27 o                         
  -1   0   2        298.59        245.58         3.25 o                         
   0   0   2       1765.16       1543.20        20.79 o                         
   1   0   2        130.43        111.19         2.75 o                         
   2   0   2      10417.79       9747.30       393.23 o                         
   3   0   2        279.72        226.77        10.78 o                         
   4   0   2       1668.92       1836.10        48.46 o                         
   5   0   2         30.23         30.89         2.98 o                         
   6   0   2        101.78        104.47         3.41 o                         
   7   0   2          2.08          0.76         1.09 o                         
   8   0   2         40.16         42.62         1.50 o                         
   9   0   2          5.59          5.58         1.32 o                         
  10   0   2         50.72         56.74         1.99 o                         
 -11   1   2          1.43          1.05         1.91 o                         
 -10   1   2          3.02          4.57         1.67 o                         
  -9   1   2         11.85         10.64         1.53 o                         
  -8   1   2         64.26         72.41         5.81 o                         
  -7   1   2         44.24         43.21         2.10 o                         
  -6   1   2         71.03         75.90         2.42 o                         
  -5   1   2        174.15        182.50         2.95 o                         
  -4   1   2        492.78        583.57         4.93 o                         
  -3   1   2        897.72        909.49         6.46 o                         
  -2   1   2       1162.60       1200.69         7.56 o                         
  -1   1   2       5974.40       5465.68       247.13 o                         
   0   1   2       1952.53       1794.13        48.50 o                         
   1   1   2       1706.09       1563.52        60.50 o                         
   2   1   2       1120.61       1043.12        56.86 o                         
   3   1   2        218.73        201.89         2.18 o                         
   4   1   2       2643.81       2836.66        34.30 o                         
   5   1   2        138.52        146.72         3.39 o                         
   6   1   2        685.96        679.38         2.78 o                         
   7   1   2          3.32          4.42         1.13 o                         
   8   1   2        134.70        126.51         8.27 o                         
   9   1   2         18.57         16.48         1.26 o                         
  10   1   2          4.85          5.35         1.47 o                         
 -10   2   2          1.47          2.41         1.58 o                         
  -9   2   2         95.48        108.59         4.97 o                         
  -8   2   2        296.66        339.90         3.58 o                         
  -7   2   2        661.44        727.88         4.53 o                         
  -6   2   2        208.45        220.44         2.85 o                         
  -5   2   2         17.35         17.43         1.79 o                         
  -4   2   2         68.95         81.84         2.13 o                         
  -3   2   2         13.35         11.79         1.30 o                         
  -2   2   2        981.65       1039.02        22.30 o                         
  -1   2   2       4266.09       4201.59       179.22 o                         
   0   2   2        992.95        876.68         3.87 o                         
   1   2   2       4390.98       4092.87        87.37 o                         
   2   2   2        900.01        807.78        36.22 o                         
   3   2   2        192.77        159.02         6.72 o                         
   4   2   2        540.93        593.80         7.68 o                         
   5   2   2        694.59        656.94         2.77 o                         
   6   2   2        118.23        125.66         3.24 o                         
   7   2   2         68.75         60.78         4.85 o                         
   8   2   2         93.68         93.60         6.08 o                         
   9   2   2         16.47         19.51         1.30 o                         
  10   2   2         34.35         38.27         1.61 o                         
 -10   3   2         23.57         22.46         1.54 o                         
  -9   3   2         29.71         35.03         2.21 o                         
  -8   3   2         51.06         59.30         2.27 o                         
  -7   3   2         90.08         92.36         2.26 o                         
  -6   3   2         17.51         17.99         1.66 o                         
  -5   3   2         85.33         74.48         2.02 o                         
  -4   3   2         18.37         21.28         1.89 o                         
  -3   3   2         60.88         53.57         1.55 o                         
  -2   3   2         15.19         16.70         1.24 o                         
  -1   3   2       1664.59       1806.27        65.98 o                         
   0   3   2        435.64        433.75        26.17 o                         
   1   3   2        505.94        449.74         9.54 o                         
   2   3   2        214.68        180.98         3.91 o                         
   3   3   2        360.06        337.99        10.79 o                         
   4   3   2        385.45        346.18         2.12 o                         
   5   3   2        270.59        278.54         3.30 o                         
   6   3   2         11.77         13.12         1.16 o                         
   7   3   2        456.10        450.67         9.88 o                         
   8   3   2         41.41         40.52         1.40 o                         
   9   3   2          0.10          0.59         1.30 o                         
  10   3   2          0.42         -0.15         1.41 o                         
 -10   4   2         21.04         23.26         2.31 o                         
  -9   4   2          7.50          9.66         1.95 o                         
  -8   4   2          9.48         10.96         1.92 o                         
  -7   4   2        348.71        413.24         3.29 o                         
  -6   4   2          5.04          6.37         1.45 o                         
  -5   4   2        190.30        202.12         2.95 o                         
  -4   4   2         30.73         32.95         1.90 o                         
  -3   4   2        401.81        420.79        12.95 o                         
  -2   4   2         21.43         19.83         1.83 o                         
  -1   4   2       1084.48       1136.31        54.96 o                         
   0   4   2        206.72        196.66        11.65 o                         
   1   4   2       1345.37       1471.40        19.98 o                         
   2   4   2         32.71         29.15         1.23 o                         
   3   4   2        382.29        427.75         7.68 o                         
   4   4   2         24.33         22.08         1.05 o                         
   5   4   2        204.09        208.70         6.48 o                         
   6   4   2          3.17          3.89         1.08 o                         
   7   4   2         69.24         63.92         1.90 o                         
   8   4   2          6.64          8.00         1.19 o                         
   9   4   2          0.05          0.46         1.16 o                         
 -10   5   2         21.23         20.70         2.34 o                         
  -9   5   2         21.93         23.86         2.11 o                         
  -8   5   2         11.87         13.40         2.11 o                         
  -7   5   2         93.59         92.99         2.37 o                         
  -6   5   2        170.22        179.29         2.04 o                         
  -5   5   2        591.05        605.80        31.36 o                         
  -4   5   2        287.44        292.71         8.29 o                         
  -3   5   2         96.64        105.70         1.78 o                         
  -2   5   2        111.70        122.86        11.94 o                         
  -1   5   2        259.10        409.30        15.33 o                         
   0   5   2       1429.32       1525.06        32.80 o                         
   1   5   2         49.83         50.22         1.71 o                         
   2   5   2        213.59        210.89        12.79 o                         
   3   5   2        395.36        380.14         8.71 o                         
   4   5   2         30.08         32.78         2.00 o                         
   5   5   2         52.35         55.43         4.29 o                         
   6   5   2        217.71        219.25         9.73 o                         
   7   5   2         62.36         61.87         2.56 o                         
   8   5   2         10.36          8.70         1.27 o                         
   9   5   2         86.54         98.91         4.36 o                         
  -9   6   2          3.45          3.14         1.97 o                         
  -8   6   2          6.42          4.63         2.08 o                         
  -7   6   2         37.38         42.59         1.83 o                         
  -6   6   2        299.12        302.03         2.44 o                         
  -5   6   2         31.67         29.55         2.08 o                         
  -4   6   2         31.16         34.60         1.20 o                         
  -3   6   2         38.33         37.73         3.35 o                         
  -2   6   2        588.27        570.67         7.08 o                         
  -1   6   2        172.79        166.84        16.75 o                         
   0   6   2       1157.17       1195.47         5.80 o                         
   1   6   2        324.10        320.18        14.96 o                         
   2   6   2        263.51        257.79         6.22 o                         
   3   6   2        154.44        144.05         1.39 o                         
   4   6   2         35.93         38.55         2.43 o                         
   5   6   2         97.69         92.92         1.96 o                         
   6   6   2         37.11         33.50         1.45 o                         
   7   6   2         44.21         45.10         1.80 o                         
   8   6   2          0.11         -0.39         1.51 o                         
   9   6   2          4.70          7.59         2.03 o                         
  -8   7   2          9.26         10.06         1.98 o                         
  -7   7   2          2.30          1.39         1.48 o                         
  -6   7   2         32.72         29.84         3.76 o                         
  -5   7   2         29.66         31.53         2.18 o                         
  -4   7   2        120.08        105.44         4.89 o                         
  -3   7   2         13.73         15.38         1.05 o                         
  -2   7   2         93.10         89.73         2.38 o                         
  -1   7   2         72.30         78.21         1.33 o                         
   0   7   2        246.36        262.37         7.69 o                         
   1   7   2          8.95          9.71         1.10 o                         
   2   7   2        422.97        470.29         2.21 o                         
   3   7   2         22.30         22.25         2.39 o                         
   4   7   2        106.43        102.84         6.73 o                         
   5   7   2         28.41         23.61         1.24 o                         
   6   7   2         87.79         92.54         1.65 o                         
   7   7   2          2.28          2.30         1.36 o                         
   8   7   2          9.98         11.58         1.51 o                         
  -8   8   2         40.46         38.41         1.97 o                         
  -7   8   2          5.61          5.23         1.41 o                         
  -6   8   2          4.03          3.63         1.34 o                         
  -5   8   2         38.59         37.85         5.27 o                         
  -4   8   2         39.37         37.33         1.33 o                         
  -3   8   2         92.06         91.26         1.48 o                         
  -2   8   2        125.00        124.00         4.86 o                         
  -1   8   2        151.03        146.48         2.76 o                         
   0   8   2         68.93         52.43         2.28 o                         
   1   8   2        170.95        178.32        20.14 o                         
   2   8   2        149.21        148.83        10.16 o                         
   3   8   2         47.43         43.93         4.46 o                         
   4   8   2         16.46         17.44         1.68 o                         
   5   8   2         19.06         19.56         1.23 o                         
   6   8   2         39.05         42.42         3.88 o                         
   7   8   2          5.97          5.45         1.29 o                         
  -7   9   2          6.64          6.23         1.45 o                         
  -6   9   2         14.44         15.75         2.92 o                         
  -5   9   2         18.60         15.13         1.47 o                         
  -4   9   2         42.47         35.72         3.93 o                         
  -3   9   2          0.04          2.37         1.73 o                         
  -2   9   2         16.26         16.20         1.68 o                         
  -1   9   2         74.83         62.98         4.80 o                         
   0   9   2          4.01          3.66         1.41 o                         
   1   9   2         84.28         82.58         7.05 o                         
   2   9   2          3.87          5.18         1.30 o                         
   3   9   2          1.11          3.29         1.09 o                         
   4   9   2         16.68         13.40         1.60 o                         
   5   9   2          6.93          5.46         1.45 o                         
   6   9   2         12.40          8.97         1.42 o                         
  -5  10   2         15.01         14.79         2.32 o                         
  -4  10   2         19.03         14.76         1.37 o                         
  -3  10   2         22.93         21.88         2.22 o                         
  -2  10   2          1.77          3.08         1.31 o                         
  -1  10   2         13.29         13.37         1.29 o                         
   0  10   2          5.35          6.63         1.19 o                         
   1  10   2         25.21         23.52         3.10 o                         
   2  10   2          1.25          0.46         1.26 o                         
   3  10   2         25.34         24.23         3.40 o                         
   4  10   2         17.72         20.95         3.46 o                         
   5  10   2         13.64         12.27         2.35 o                         
  -4  11   2         19.73         17.90         1.39 o                         
  -3  11   2          0.58          0.41         1.31 o                         
  -2  11   2          0.43          0.98         1.19 o                         
  -1  11   2         28.47         25.66         1.46 o                         
   0  11   2          6.84          5.05         1.19 o                         
   1  11   2         63.05         62.13         6.23 o                         
   2  11   2          1.95          2.35         1.34 o                         
   3  11   2          4.91          4.83         1.36 o                         
  -4 -11   3          1.74          2.40         2.40 o                         
  -3 -11   3         10.30         11.29         1.79 o                         
  -2 -11   3          6.01          4.04         2.07 o                         
  -1 -11   3          3.64          3.85         1.25 o                         
   0 -11   3         33.50         36.39         5.08 o                         
   1 -11   3          8.07          9.16         1.21 o                         
   2 -11   3         13.70         13.69         1.38 o                         
   3 -11   3          0.07         -0.10         1.56 o                         
  -5 -10   3         29.88         35.23         1.55 o                         
  -4 -10   3         57.97         61.74         1.60 o                         
  -3 -10   3          0.75         -0.05         1.13 o                         
  -2 -10   3         41.76         42.27         6.14 o                         
  -1 -10   3          0.89          1.14         1.08 o                         
   0 -10   3         48.84         53.40         4.61 o                         
   1 -10   3          3.92          5.04         1.21 o                         
   2 -10   3          5.22          5.45         1.17 o                         
   3 -10   3         22.68         21.76         2.02 o                         
   4 -10   3         52.02         58.35         8.38 o                         
   5 -10   3          0.90          1.83         1.47 o                         
  -7  -9   3          3.97          3.25         1.50 o                         
  -6  -9   3         35.05         39.68         5.35 o                         
  -5  -9   3         14.43         15.53         2.49 o                         
  -4  -9   3         27.47         27.03         1.36 o                         
  -3  -9   3         30.20         26.33         1.45 o                         
  -2  -9   3         11.98         13.07         2.46 o                         
  -1  -9   3         98.77        105.33        13.57 o                         
   0  -9   3         72.11         73.16         6.32 o                         
   1  -9   3          2.33          2.82         1.16 o                         
   2  -9   3         28.23         23.31         2.63 o                         
   3  -9   3         34.10         33.82         2.70 o                         
   4  -9   3         36.51         39.44         7.63 o                         
   5  -9   3         71.89         73.41         2.70 o                         
   6  -9   3          2.87          2.24         1.37 o                         
  -8  -8   3         21.17         18.83         2.11 o                         
  -7  -8   3         63.07         60.20         1.82 o                         
  -6  -8   3          9.18         10.47         1.43 o                         
  -5  -8   3          2.77          2.44         1.21 o                         
  -4  -8   3         53.44         58.91         1.49 o                         
  -3  -8   3        244.78        257.46        16.14 o                         
  -2  -8   3        146.25        151.04        11.64 o                         
  -1  -8   3        790.74        803.16        68.46 o                         
   0  -8   3         35.26         35.53         1.48 o                         
   1  -8   3        236.28        237.93        22.22 o                         
   2  -8   3         82.98         89.05         8.75 o                         
   3  -8   3        308.68        330.36        37.24 o                         
   4  -8   3         10.49         11.58         1.96 o                         
   5  -8   3         39.20         37.13         2.56 o                         
   6  -8   3          2.89          1.97         1.26 o                         
   7  -8   3          2.04          2.68         1.34 o                         
  -8  -7   3         23.08         25.97         1.82 o                         
  -7  -7   3        317.34        345.85        11.94 o                         
  -6  -7   3         13.54         14.57         1.34 o                         
  -5  -7   3         93.44        100.80        11.38 o                         
  -4  -7   3          7.48          7.91         1.30 o                         
  -3  -7   3        157.54        171.48        12.93 o                         
  -2  -7   3          6.23          5.44         0.98 o                         
  -1  -7   3          8.13         11.31         1.00 o                         
   0  -7   3         23.66         25.30         2.13 o                         
   1  -7   3         76.63         82.60         3.52 o                         
   2  -7   3          3.74          6.64         1.14 o                         
   3  -7   3        142.17        132.88         5.89 o                         
   4  -7   3         16.42         17.23         1.19 o                         
   5  -7   3          5.00          6.16         1.36 o                         
   6  -7   3         25.53         28.32         3.04 o                         
   7  -7   3          2.76          3.62         1.38 o                         
   8  -7   3          1.18          1.54         1.42 o                         
  -9  -6   3          7.04          6.93         1.68 o                         
  -8  -6   3         40.40         35.73         2.06 o                         
  -7  -6   3         37.81         44.85         2.06 o                         
  -6  -6   3         63.10         62.15         7.54 o                         
  -5  -6   3         52.75         52.47         5.34 o                         
  -4  -6   3         50.62         59.68         3.22 o                         
  -3  -6   3        292.64        308.20        23.61 o                         
  -2  -6   3        307.29        313.73        12.62 o                         
  -1  -6   3        233.35        202.16        22.26 o                         
   0  -6   3        201.08        222.44        10.61 o                         
   1  -6   3        510.96        528.29        14.94 o                         
   2  -6   3          7.14          7.14         0.95 o                         
   3  -6   3        435.35        451.62        14.97 o                         
   4  -6   3         70.25         76.39         7.98 o                         
   5  -6   3        104.94        101.61         7.45 o                         
   6  -6   3         16.53         19.13         2.93 o                         
   7  -6   3        102.54        109.02        12.52 o                         
   8  -6   3         15.24         12.98         2.39 o                         
 -10  -5   3          1.05          1.69         1.74 o                         
  -9  -5   3         52.30         58.76         2.18 o                         
  -8  -5   3          3.23          2.10         1.89 o                         
  -7  -5   3        237.78        251.55         2.76 o                         
  -6  -5   3        136.19        129.91         9.21 o                         
  -5  -5   3        312.93        303.64        24.33 o                         
  -4  -5   3        257.03        303.48         2.18 o                         
  -3  -5   3        362.64        412.13        34.97 o                         
  -2  -5   3         21.93         20.41         1.98 o                         
  -1  -5   3        535.18        607.82        12.88 o                         
   0  -5   3       2372.95       2325.51        28.88 o                         
   1  -5   3        222.77        217.00         6.16 o                         
   2  -5   3        195.30        179.72         1.46 o                         
   3  -5   3         50.53         56.75         1.23 o                         
   4  -5   3        134.62        109.13         7.91 o                         
   5  -5   3         23.61         23.69         1.14 o                         
   6  -5   3        418.58        421.34        31.87 o                         
   7  -5   3         51.61         48.32         4.08 o                         
   8  -5   3         28.12         22.14         2.24 o                         
   9  -5   3         19.10         17.55         1.85 o                         
 -10  -4   3          7.89          8.25         2.27 o                         
  -9  -4   3         25.12         23.52         1.93 o                         
  -8  -4   3          6.79          5.59         1.56 o                         
  -7  -4   3         58.22         60.05         2.00 o                         
  -6  -4   3        114.42        110.87         1.97 o                         
  -5  -4   3         79.32         68.67         3.50 o                         
  -4  -4   3        911.95       1023.84        18.77 o                         
  -3  -4   3         59.87         69.99         4.68 o                         
  -2  -4   3         31.85         22.63         3.85 o                         
  -1  -4   3         25.04         26.60         1.04 o                         
   0  -4   3       1426.48       1491.23        27.75 o                         
   1  -4   3        408.92        426.48         2.18 o                         
   2  -4   3        112.41         92.29         1.23 o                         
   3  -4   3         73.12         70.31         1.12 o                         
   4  -4   3        404.12        400.12        23.58 o                         
   5  -4   3          1.88          1.65         1.06 o                         
   6  -4   3         27.04         27.66         2.79 o                         
   7  -4   3          0.01          0.13         1.76 o                         
   8  -4   3         32.73         29.91         2.32 o                         
   9  -4   3         12.05         11.15         1.72 o                         
  -9  -3   3         63.47         69.62         2.22 o                         
  -8  -3   3        293.01        301.98         3.16 o                         
  -7  -3   3         30.60         28.94         1.73 o                         
  -6  -3   3         18.59         18.06         1.61 o                         
  -5  -3   3          6.60          6.61         1.55 o                         
  -4  -3   3        437.12        421.58        35.10 o                         
  -3  -3   3         13.17         10.53         1.16 o                         
  -2  -3   3       5900.99       6115.16       172.33 o                         
  -1  -3   3        248.85        259.46         7.63 o                         
   0  -3   3        642.97        590.08         9.12 o                         
   1  -3   3        608.86        592.77         2.62 o                         
   2  -3   3       1189.03       1094.21        10.71 o                         
   3  -3   3        105.90        109.80         1.32 o                         
   4  -3   3       1308.44       1231.26        49.42 o                         
   5  -3   3         31.76         28.33         1.76 o                         
   6  -3   3         66.53         64.71         2.00 o                         
   7  -3   3         24.61         22.84         2.08 o                         
   8  -3   3        135.28        123.26         9.83 o                         
   9  -3   3         22.33         22.08         1.54 o                         
  -8  -2   3        829.75        832.77         5.00 o                         
  -7  -2   3         33.44         30.74         1.95 o                         
  -6  -2   3        144.17        156.80         2.53 o                         
  -5  -2   3        393.15        366.50         3.39 o                         
  -4  -2   3         81.69         88.93         2.11 o                         
  -3  -2   3       1147.92       1245.46         6.24 o                         
  -2  -2   3        277.56        284.32        12.68 o                         
  -1  -2   3         53.68         42.59         4.18 o                         
   0  -2   3        903.41        843.59        66.86 o                         
   1  -2   3       1384.40       1243.29         9.48 o                         
   2  -2   3        760.15        754.37        23.63 o                         
   3  -2   3        628.88        621.86         4.13 o                         
   4  -2   3        373.89        426.82         3.56 o                         
   5  -2   3        461.53        463.32         3.84 o                         
   6  -2   3         26.60         24.83         1.66 o                         
   7  -2   3         53.32         48.38         1.40 o                         
   8  -2   3         54.73         55.02         1.54 o                         
   9  -2   3          5.08          5.18         1.40 o                         
  10  -2   3          3.95          1.48         1.73 o                         
  -7  -1   3        269.75        282.22         3.48 o                         
  -6  -1   3         16.56         11.77         1.82 o                         
  -5  -1   3        465.33        431.01         4.05 o                         
  -4  -1   3        434.10        452.19         4.30 o                         
  -3  -1   3       1518.44       1415.48         7.79 o                         
  -2  -1   3        150.70        130.92        13.97 o                         
  -1  -1   3      17351.47      15487.82       566.21 o                         
   0  -1   3         35.61         32.28         1.68 o                         
   1  -1   3       4090.11       4032.51        11.01 o                         
   2  -1   3        243.99        224.77         2.71 o                         
   3  -1   3       1113.15       1090.21         5.24 o                         
   4  -1   3         86.20         82.63         1.90 o                         
   5  -1   3        685.28        702.15         4.34 o                         
   6  -1   3          6.39          7.50         1.10 o                         
   7  -1   3         26.77         25.78         1.21 o                         
   8  -1   3         51.01         45.20         1.52 o                         
   9  -1   3         28.04         27.95         1.57 o                         
  10  -1   3         15.06         14.81         1.66 o                         
 -10   0   3          1.17          0.81         2.31 o                         
  -9   0   3         18.38         17.67         2.03 o                         
  -8   0   3          0.90          1.30         1.67 o                         
  -7   0   3          2.31          3.52         1.52 o                         
  -6   0   3         44.25         47.17         2.60 o                         
  -5   0   3          8.91         11.40         1.52 o                         
  -4   0   3         25.23         29.97         1.82 o                         
  -3   0   3        569.36        617.02        14.29 o                         
  -2   0   3          6.24          7.09         1.19 o                         
  -1   0   3       7596.06       6860.74       135.43 o                         
   0   0   3          3.45          5.84         1.04 o                         
   1   0   3       2773.82       2618.18         6.30 o                         
   2   0   3        356.70        292.23        15.36 o                         
   3   0   3       2597.42       2587.60        19.53 o                         
   4   0   3         14.79         18.10         1.14 o                         
   5   0   3       1746.18       1864.78        60.52 o                         
   6   0   3          4.00          5.34         1.05 o                         
   7   0   3        190.90        196.46        10.50 o                         
   8   0   3          6.88          7.74         1.23 o                         
   9   0   3         21.78         22.50         1.37 o                         
  10   0   3          6.88          7.47         1.60 o                         
 -11   1   3          2.68          2.55         2.13 o                         
 -10   1   3          1.12          1.21         1.73 o                         
  -9   1   3          6.99          6.81         1.46 o                         
  -8   1   3         63.15         64.16         2.62 o                         
  -7   1   3        270.01        298.77         3.61 o                         
  -6   1   3         16.60         13.54         1.97 o                         
  -5   1   3        464.60        510.21         4.56 o                         
  -4   1   3        433.52        507.10         4.51 o                         
  -3   1   3       1519.33       1613.45         7.79 o                         
  -2   1   3        150.70        138.00         5.47 o                         
  -1   1   3      17348.51      15738.09       206.37 o                         
   0   1   3         35.51         31.16         2.43 o                         
   1   1   3       4095.98       3942.03        99.43 o                         
   2   1   3        243.98        232.63         6.24 o                         
   3   1   3       1114.33        965.39        11.06 o                         
   4   1   3         86.58         81.52         2.37 o                         
   5   1   3        686.18        737.36        14.56 o                         
   6   1   3          6.33          7.94         1.14 o                         
   7   1   3         26.65         25.61         1.23 o                         
   8   1   3         50.93         47.40         1.45 o                         
   9   1   3         27.96         28.94         1.33 o                         
  10   1   3         15.07         14.12         1.56 o                         
 -10   2   3         16.13         16.25         1.58 o                         
  -9   2   3         33.57         33.58         2.27 o                         
  -8   2   3        829.79        894.21         5.63 o                         
  -7   2   3         33.35         32.10         1.93 o                         
  -6   2   3        143.75        165.03         2.64 o                         
  -5   2   3        393.32        420.79         3.72 o                         
  -4   2   3         81.57         98.39         2.21 o                         
  -3   2   3       1147.79       1209.13        11.92 o                         
  -2   2   3        278.31        277.58        13.41 o                         
  -1   2   3         53.64         46.26         1.32 o                         
   0   2   3        903.82        816.36        26.96 o                         
   1   2   3       1383.55       1295.14        23.02 o                         
   2   2   3        759.76        785.73        45.07 o                         
   3   2   3        629.07        614.26        40.01 o                         
   4   2   3        374.49        393.47        10.62 o                         
   5   2   3        461.55        492.51        13.70 o                         
   6   2   3         26.55         30.62         1.62 o                         
   7   2   3         53.32         48.72         2.64 o                         
   8   2   3         54.75         55.89         1.44 o                         
   9   2   3          5.04          7.01         1.29 o                         
  10   2   3          3.97          2.52         1.52 o                         
 -10   3   3         68.17         72.98         2.61 o                         
  -9   3   3         63.51         72.31         2.34 o                         
  -8   3   3        292.96        335.90         3.42 o                         
  -7   3   3         30.68         32.78         2.00 o                         
  -6   3   3         18.52         20.14         1.66 o                         
  -5   3   3          6.62          6.11         1.35 o                         
  -4   3   3        437.07        494.48        15.81 o                         
  -3   3   3         13.18          9.53         1.30 o                         
  -2   3   3       5898.63       5862.91       104.74 o                         
  -1   3   3        248.97        242.33         8.59 o                         
   0   3   3        642.18        591.30         7.42 o                         
   1   3   3        608.57        611.14        15.39 o                         
   2   3   3       1188.56       1114.37        31.63 o                         
   3   3   3        105.92        104.45         1.35 o                         
   4   3   3       1309.72       1274.28        56.33 o                         
   5   3   3         31.80         29.47         1.11 o                         
   6   3   3         66.46         66.43         1.47 o                         
   7   3   3         24.55         28.02         1.34 o                         
   8   3   3        135.24        129.04         3.84 o                         
   9   3   3         22.34         24.78         1.33 o                         
 -10   4   3          7.83         10.83         2.34 o                         
  -9   4   3         25.14         23.67         2.02 o                         
  -8   4   3          6.83          9.03         1.90 o                         
  -7   4   3         58.03         57.46         1.81 o                         
  -6   4   3        114.55        124.27         2.08 o                         
  -5   4   3         79.30         77.97         3.76 o                         
  -4   4   3        912.49       1030.79        23.51 o                         
  -3   4   3         59.97         68.34         4.31 o                         
  -2   4   3         31.68         21.19         2.23 o                         
  -1   4   3         25.06         26.72         1.11 o                         
   0   4   3       1425.76       1568.16        96.28 o                         
   1   4   3        409.12        424.39         9.53 o                         
   2   4   3        112.41         89.94         1.22 o                         
   3   4   3         73.06         72.29         2.02 o                         
   4   4   3        403.30        384.49         5.97 o                         
   5   4   3          1.87          2.51         0.98 o                         
   6   4   3         27.08         26.61         1.25 o                         
   7   4   3          0.01          0.02         0.87 o                         
   8   4   3         32.71         39.00         1.44 o                         
   9   4   3         12.04         15.04         1.25 o                         
 -10   5   3          1.05          0.44         2.21 o                         
  -9   5   3         52.21         55.90         2.26 o                         
  -8   5   3          3.26          2.64         1.84 o                         
  -7   5   3        237.74        245.30         2.56 o                         
  -6   5   3        136.09        137.03         1.95 o                         
  -5   5   3        312.94        320.61        18.27 o                         
  -4   5   3        257.23        271.44         8.89 o                         
  -3   5   3        363.11        394.43        17.10 o                         
  -2   5   3         21.90         21.30         2.27 o                         
  -1   5   3        535.20        597.12         7.87 o                         
   0   5   3       2372.33       2347.56        76.83 o                         
   1   5   3        223.16        218.43         1.63 o                         
   2   5   3        195.22        174.75         3.89 o                         
   3   5   3         50.39         53.23         1.06 o                         
   4   5   3        134.30        107.28         5.36 o                         
   5   5   3         23.73         21.87         1.13 o                         
   6   5   3        418.96        437.10        38.98 o                         
   7   5   3         51.72         48.84         2.77 o                         
   8   5   3         28.01         30.16         1.22 o                         
   9   5   3         19.12         23.03         1.24 o                         
  -9   6   3          7.07          9.88         2.00 o                         
  -8   6   3         40.46         40.71         1.92 o                         
  -7   6   3         38.05         45.34         1.98 o                         
  -6   6   3         63.00         60.68         1.73 o                         
  -5   6   3         52.93         52.26         3.39 o                         
  -4   6   3         50.52         57.15         3.44 o                         
  -3   6   3        292.22        283.12         2.37 o                         
  -2   6   3        307.33        307.88        14.25 o                         
  -1   6   3        233.29        203.51         4.04 o                         
   0   6   3        201.34        221.43         1.62 o                         
   1   6   3        510.22        519.64        23.87 o                         
   2   6   3          7.21          7.67         1.06 o                         
   3   6   3        436.13        423.09        18.06 o                         
   4   6   3         70.17         73.27         5.51 o                         
   5   6   3        105.14        103.23         1.42 o                         
   6   6   3         16.52         17.15         2.36 o                         
   7   6   3        102.28        103.07         1.66 o                         
   8   6   3         15.22         14.22         1.37 o                         
  -8   7   3         23.03         22.01         2.13 o                         
  -7   7   3        317.34        324.17        11.99 o                         
  -6   7   3         13.57         14.60         2.72 o                         
  -5   7   3         93.49         93.34         7.85 o                         
  -4   7   3          7.46          6.83         1.12 o                         
  -3   7   3        157.24        159.04         1.58 o                         
  -2   7   3          6.27          7.31         1.04 o                         
  -1   7   3          8.07          9.88         1.09 o                         
   0   7   3         23.70         21.51         1.08 o                         
   1   7   3         76.45         76.79         1.28 o                         
   2   7   3          3.77          4.45         1.12 o                         
   3   7   3        141.81        132.39        13.06 o                         
   4   7   3         16.31         13.48         1.26 o                         
   5   7   3          5.01          7.99         1.41 o                         
   6   7   3         25.50         27.67         1.60 o                         
   7   7   3          2.80          3.03         1.73 o                         
   8   7   3          1.18          1.07         1.39 o                         
  -8   8   3         21.18         20.89         1.92 o                         
  -7   8   3         63.13         52.32         1.77 o                         
  -6   8   3          9.14          8.57         1.28 o                         
  -5   8   3          2.79          3.01         1.25 o                         
  -4   8   3         53.46         46.29         1.98 o                         
  -3   8   3        244.87        238.62         2.94 o                         
  -2   8   3        146.35        136.79         1.47 o                         
  -1   8   3        790.84        786.95        51.61 o                         
   0   8   3         35.31         31.38         1.22 o                         
   1   8   3        236.16        217.49        18.23 o                         
   2   8   3         83.05         83.63         6.08 o                         
   3   8   3        307.92        317.83        14.74 o                         
   4   8   3         10.49         10.34         1.19 o                         
   5   8   3         39.12         37.41         1.54 o                         
   6   8   3          2.90          2.26         1.26 o                         
   7   8   3          2.04          1.85         1.32 o                         
  -7   9   3          3.97          5.11         1.57 o                         
  -6   9   3         35.13         31.78         3.17 o                         
  -5   9   3         14.55         12.49         1.26 o                         
  -4   9   3         27.45         23.98         1.41 o                         
  -3   9   3         30.13         25.65         1.58 o                         
  -2   9   3         11.97         12.17         1.14 o                         
  -1   9   3         99.00         98.70         5.61 o                         
   0   9   3         71.84         68.34         5.18 o                         
   1   9   3          2.35          3.81         1.26 o                         
   2   9   3         28.20         23.21         1.15 o                         
   3   9   3         34.22         35.24         4.18 o                         
   4   9   3         36.40         36.62         4.55 o                         
   5   9   3         71.79         70.03         1.69 o                         
   6   9   3          2.89          2.93         2.02 o                         
  -5  10   3         29.84         30.46         4.06 o                         
  -4  10   3         58.03         48.58         1.60 o                         
  -3  10   3          0.74          1.20         1.22 o                         
  -2  10   3         41.86         38.63         4.27 o                         
  -1  10   3          0.89          1.78         1.16 o                         
   0  10   3         48.81         54.73         7.50 o                         
   1  10   3          3.91          6.61         1.12 o                         
   2  10   3          5.21          5.30         1.15 o                         
   3  10   3         22.67         20.63         2.57 o                         
   4  10   3         51.95         55.61         5.46 o                         
   5  10   3          0.90          2.71         1.39 o                         
  -4  11   3          1.72          0.48         1.49 o                         
  -3  11   3         10.25         10.55         1.29 o                         
  -2  11   3          6.04          4.97         1.41 o                         
  -1  11   3          3.64         -0.06         1.17 o                         
   0  11   3         33.51         29.66         2.60 o                         
   1  11   3          8.05          6.57         1.29 o                         
   2  11   3         13.63         12.52         1.30 o                         
   3  11   3          0.07          0.15         1.45 o                         
  -3 -11   4         22.61         23.42         1.54 o                         
  -2 -11   4          0.78          2.15         1.32 o                         
  -1 -11   4         28.82         38.67         4.34 o                         
   0 -11   4          1.61          1.56         1.26 o                         
   1 -11   4          3.01          1.60         1.66 o                         
   2 -11   4         22.55         22.18         2.83 o                         
  -5 -10   4         35.24         40.46         6.12 o                         
  -4 -10   4         11.16         11.93         1.34 o                         
  -3 -10   4         24.04         25.01         3.13 o                         
  -2 -10   4          3.34          4.18         1.22 o                         
  -1 -10   4         42.17         45.44         4.48 o                         
   0 -10   4          6.96          5.50         1.25 o                         
   1 -10   4          1.98          2.23         1.14 o                         
   2 -10   4         13.58         14.20         1.63 o                         
   3 -10   4          9.09          9.27         1.68 o                         
   4 -10   4          7.15          8.86         1.38 o                         
  -7  -9   4          5.84          6.33         1.59 o                         
  -6  -9   4         20.54         24.09         3.65 o                         
  -5  -9   4         52.65         62.61         5.12 o                         
  -4  -9   4          6.89          5.28         1.23 o                         
  -3  -9   4         16.96         15.66         2.26 o                         
  -2  -9   4         18.82         19.39         1.35 o                         
  -1  -9   4         25.08         21.25         2.44 o                         
   0  -9   4          3.44          3.77         1.08 o                         
   1  -9   4          4.86          6.49         3.35 o                         
   2  -9   4         41.51         44.55         9.13 o                         
   3  -9   4         20.08         19.67         1.38 o                         
   4  -9   4         17.67         18.92         1.30 o                         
   5  -9   4         51.59         60.70         8.03 o                         
   6  -9   4          5.65          6.43         1.71 o                         
  -8  -8   4         18.57         18.31         2.16 o                         
  -7  -8   4          2.91          4.63         1.45 o                         
  -6  -8   4         79.51         84.85         8.54 o                         
  -5  -8   4         56.57         60.64         4.52 o                         
  -4  -8   4         50.73         49.92         4.89 o                         
  -3  -8   4        109.92        119.57         3.02 o                         
  -2  -8   4        192.45        185.72        15.25 o                         
  -1  -8   4        207.88        221.64         6.11 o                         
   0  -8   4        482.46        520.65        51.14 o                         
   1  -8   4          8.04          7.97         1.27 o                         
   2  -8   4         12.77         10.58         1.28 o                         
   3  -8   4         16.14         17.20         1.17 o                         
   4  -8   4         13.77         20.57         1.58 o                         
   5  -8   4          9.97         11.26         1.27 o                         
   6  -8   4          4.33          4.86         1.30 o                         
   7  -8   4          0.55         -0.97         1.39 o                         
  -8  -7   4         45.48         42.87         2.19 o                         
  -7  -7   4         45.08         40.08         2.16 o                         
  -6  -7   4          0.14          0.33         1.28 o                         
  -5  -7   4         14.18         19.03         1.42 o                         
  -4  -7   4        106.83        112.19         2.96 o                         
  -3  -7   4        130.89        140.14         6.96 o                         
  -2  -7   4        459.57        498.29        42.31 o                         
  -1  -7   4         33.77         35.07         1.17 o                         
   0  -7   4        807.93        868.49        18.65 o                         
   1  -7   4         39.87         46.62         1.19 o                         
   2  -7   4        115.04        104.07         2.93 o                         
   3  -7   4         35.01         34.77         3.76 o                         
   4  -7   4         69.74         61.33         2.43 o                         
   5  -7   4         54.84         50.88         2.31 o                         
   6  -7   4         66.59         67.07         5.88 o                         
   7  -7   4          1.12          0.46         1.24 o                         
  -9  -6   4          4.55          1.77         1.98 o                         
  -8  -6   4        130.86        121.06         2.50 o                         
  -7  -6   4         54.69         47.72         2.05 o                         
  -6  -6   4        354.49        361.55        29.78 o                         
  -5  -6   4         61.38         66.67         3.48 o                         
  -4  -6   4          5.44          7.77         1.12 o                         
  -3  -6   4         31.26         29.82         1.60 o                         
  -2  -6   4        418.67        429.99        18.36 o                         
  -1  -6   4         18.16         15.82         2.17 o                         
   0  -6   4        422.22        463.27        13.99 o                         
   1  -6   4         95.23         94.03         4.41 o                         
   2  -6   4         12.86         12.98         2.47 o                         
   3  -6   4        194.16        193.39        14.90 o                         
   4  -6   4        166.27        172.11        17.40 o                         
   5  -6   4        121.09        111.77         2.27 o                         
   6  -6   4        127.69        129.08        14.66 o                         
   7  -6   4         18.45         16.41         2.10 o                         
   8  -6   4         26.42         22.89         2.21 o                         
 -10  -5   4          3.42          3.69         2.16 o                         
  -9  -5   4         44.61         47.27         2.16 o                         
  -8  -5   4          1.68          1.08         1.58 o                         
  -7  -5   4        189.69        174.75         2.31 o                         
  -6  -5   4        111.62        107.00         2.03 o                         
  -5  -5   4         65.15         68.90         1.54 o                         
  -4  -5   4         43.28         48.87         4.00 o                         
  -3  -5   4        851.39        945.98        67.79 o                         
  -2  -5   4        422.61        454.15        29.58 o                         
  -1  -5   4          8.15         13.25         2.71 o                         
   0  -5   4        325.68        327.25        20.54 o                         
   1  -5   4         43.87         41.95         2.37 o                         
   2  -5   4        156.31        159.23         2.87 o                         
   3  -5   4         46.97         45.67         1.74 o                         
   4  -5   4        339.76        325.17        13.88 o                         
   5  -5   4        133.77        143.57        13.41 o                         
   6  -5   4         58.62         53.59         3.23 o                         
   7  -5   4         44.39         39.89         2.02 o                         
   8  -5   4          6.28          7.14         1.89 o                         
   9  -5   4         23.13         23.07         1.88 o                         
 -10  -4   4          7.98          5.21         2.11 o                         
  -9  -4   4        107.62        112.42         2.42 o                         
  -8  -4   4         42.26         45.54         2.03 o                         
  -7  -4   4        228.89        214.92         2.66 o                         
  -6  -4   4        133.22        130.59         2.29 o                         
  -5  -4   4        209.27        205.17         2.35 o                         
  -4  -4   4         26.74         27.96         4.97 o                         
  -3  -4   4        125.17        129.25        12.69 o                         
  -2  -4   4         79.94         80.53         1.29 o                         
  -1  -4   4        888.59        860.31        62.20 o                         
   0  -4   4        138.38        134.62         2.48 o                         
   1  -4   4        906.34        825.79        21.10 o                         
   2  -4   4        224.31        223.07         2.49 o                         
   3  -4   4         43.21         45.10         2.44 o                         
   4  -4   4        129.48        121.98         7.08 o                         
   5  -4   4        305.55        310.13        13.91 o                         
   6  -4   4         45.43         42.68         1.89 o                         
   7  -4   4         16.37         13.38         1.87 o                         
   8  -4   4         14.14         12.70         2.16 o                         
   9  -4   4         30.68         29.78         1.62 o                         
  -9  -3   4         42.73         43.66         2.31 o                         
  -8  -3   4        136.96        126.54         2.56 o                         
  -7  -3   4        255.34        221.66         2.92 o                         
  -6  -3   4         43.69         39.31         1.74 o                         
  -5  -3   4        644.90        583.41         3.66 o                         
  -4  -3   4          6.18          7.87         1.43 o                         
  -3  -3   4        596.98        569.75         3.77 o                         
  -2  -3   4        400.07        430.97        24.21 o                         
  -1  -3   4        397.13        381.98        20.84 o                         
   0  -3   4        140.06        128.64         5.77 o                         
   1  -3   4       1787.20       1729.33        62.78 o                         
   2  -3   4         47.56         43.75         1.23 o                         
   3  -3   4        586.81        605.52         2.47 o                         
   4  -3   4        157.49        148.15         2.39 o                         
   5  -3   4         55.12         56.49         1.84 o                         
   6  -3   4         48.72         46.43         1.82 o                         
   7  -3   4        203.58        177.29         2.79 o                         
   8  -3   4         10.50         10.94         1.39 o                         
   9  -3   4          7.43          6.11         1.40 o                         
  -9  -2   4          4.40          4.58         2.02 o                         
  -8  -2   4        122.43        112.60         2.45 o                         
  -7  -2   4         72.19         66.25         2.16 o                         
  -6  -2   4        115.68        116.18         2.27 o                         
  -5  -2   4        131.33        129.59         2.37 o                         
  -4  -2   4        388.31        421.83         3.79 o                         
  -3  -2   4        201.35        215.44         2.90 o                         
  -2  -2   4        294.91        316.72         3.16 o                         
  -1  -2   4        119.07        109.78         2.08 o                         
   0  -2   4        672.22        601.88         3.92 o                         
   1  -2   4        519.60        480.26         3.42 o                         
   2  -2   4        884.77        893.87         4.45 o                         
   3  -2   4        939.35        941.79         4.66 o                         
   4  -2   4         44.55         59.88         1.81 o                         
   5  -2   4        234.55        267.92         2.79 o                         
   6  -2   4        119.30        102.54         2.19 o                         
   7  -2   4         49.95         44.46         2.12 o                         
   8  -2   4          8.19          8.47         1.26 o                         
   9  -2   4          7.17          8.04         1.44 o                         
  -7  -1   4          3.59          6.77         1.82 o                         
  -6  -1   4        137.92        135.72         3.01 o                         
  -5  -1   4        328.13        316.54         3.79 o                         
  -4  -1   4        894.28       1061.15         6.55 o                         
  -3  -1   4         73.99         66.15         2.04 o                         
  -2  -1   4        549.46        495.95        18.04 o                         
  -1  -1   4       1587.66       1570.59        22.78 o                         
   0  -1   4       2108.66       2014.11        53.86 o                         
   1  -1   4        340.70        305.24         2.95 o                         
   2  -1   4       1586.70       1595.31         5.98 o                         
   3  -1   4        476.22        451.84         3.22 o                         
   4  -1   4        116.59        129.57         2.02 o                         
   5  -1   4        186.92        193.46         2.45 o                         
   6  -1   4         81.38         88.83         3.29 o                         
   7  -1   4          4.83          3.19         1.16 o                         
   8  -1   4         75.12         71.10         2.06 o                         
   9  -1   4         25.94         29.89         1.45 o                         
  10  -1   4         11.40          8.91         1.69 o                         
  -9   0   4          2.82          3.01         2.65 o                         
  -8   0   4        134.48        140.21         3.02 o                         
  -7   0   4         18.40         18.83         1.76 o                         
  -6   0   4        192.02        188.19         7.50 o                         
  -5   0   4         26.96         26.38         1.74 o                         
  -4   0   4       7827.31       8285.68       512.21 o                         
  -3   0   4         15.44         17.98         1.35 o                         
  -2   0   4       8015.71       8497.58       185.79 o                         
  -1   0   4         61.36         62.37         1.40 o                         
   0   0   4      10582.93       9221.89       144.33 o                         
   1   0   4        139.84        119.52         4.03 o                         
   2   0   4        832.71        818.05        24.64 o                         
   3   0   4          8.36          8.85         0.96 o                         
   4   0   4        625.97        584.68         3.58 o                         
   5   0   4          8.52          7.63         0.98 o                         
   6   0   4        285.00        257.13         1.86 o                         
   7   0   4          1.97          1.07         1.12 o                         
   8   0   4          3.56          3.34         1.25 o                         
   9   0   4         12.11         13.32         1.57 o                         
  10   0   4         11.75         12.20         1.61 o                         
 -11   1   4         14.39          9.93         2.49 o                         
 -10   1   4         19.87         22.85         1.94 o                         
  -9   1   4         98.51         94.89         2.12 o                         
  -8   1   4        259.66        247.18         3.80 o                         
  -7   1   4          3.58          5.95         1.85 o                         
  -6   1   4        137.48        147.34         2.93 o                         
  -5   1   4        328.07        324.09         3.61 o                         
  -4   1   4        891.90       1003.53        42.33 o                         
  -3   1   4         73.69         63.32         1.58 o                         
  -2   1   4        549.85        487.53        23.09 o                         
  -1   1   4       1586.34       1479.61        30.70 o                         
   0   1   4       2106.28       2123.06        52.90 o                         
   1   1   4        340.41        316.61         7.90 o                         
   2   1   4       1586.89       1703.48        45.02 o                         
   3   1   4        475.85        443.07         4.72 o                         
   4   1   4        116.80        132.07         5.35 o                         
   5   1   4        186.95        190.11         8.12 o                         
   6   1   4         81.19         91.04         2.60 o                         
   7   1   4          4.83          4.88         1.06 o                         
   8   1   4         75.04         70.43         2.46 o                         
   9   1   4         25.96         29.63         1.41 o                         
  10   1   4         11.46         11.93         2.35 o                         
 -10   2   4          3.88          3.70         1.54 o                         
  -9   2   4          4.40          5.19         2.06 o                         
  -8   2   4        122.34        120.24         2.76 o                         
  -7   2   4         72.39         68.42         2.34 o                         
  -6   2   4        115.51        126.75         2.37 o                         
  -5   2   4        131.38        139.41         2.43 o                         
  -4   2   4        387.93        388.54         3.32 o                         
  -3   2   4        201.31        203.66         5.04 o                         
  -2   2   4        294.36        334.77         4.60 o                         
  -1   2   4        118.89        121.93         3.74 o                         
   0   2   4        672.06        651.88        11.96 o                         
   1   2   4        519.48        508.91         5.68 o                         
   2   2   4        883.44        928.94        17.09 o                         
   3   2   4        938.93        893.94        12.06 o                         
   4   2   4         44.75         53.01         2.05 o                         
   5   2   4        234.69        265.88         5.21 o                         
   6   2   4        119.34        107.59         4.58 o                         
   7   2   4         49.84         48.05         2.80 o                         
   8   2   4          8.27         10.72         1.17 o                         
   9   2   4          7.15          8.00         1.37 o                         
 -10   3   4          2.81          2.06         2.19 o                         
  -9   3   4         42.80         49.53         2.18 o                         
  -8   3   4        136.94        151.29         2.72 o                         
  -7   3   4        254.57        241.69         2.61 o                         
  -6   3   4         43.65         43.37         1.82 o                         
  -5   3   4        645.27        681.66         3.98 o                         
  -4   3   4          6.18          8.91         1.26 o                         
  -3   3   4        596.65        567.72         5.46 o                         
  -2   3   4        399.84        445.23         2.63 o                         
  -1   3   4        396.71        396.81         2.35 o                         
   0   3   4        139.99        129.72         2.22 o                         
   1   3   4       1785.52       1789.68         4.18 o                         
   2   3   4         47.62         43.30         1.88 o                         
   3   3   4        586.88        592.62         5.62 o                         
   4   3   4        157.46        157.89         9.94 o                         
   5   3   4         54.92         53.72         1.91 o                         
   6   3   4         48.81         52.03         1.05 o                         
   7   3   4        203.32        204.79         9.38 o                         
   8   3   4         10.46         14.19         1.19 o                         
   9   3   4          7.41          6.90         1.54 o                         
 -10   4   4          7.99          8.21         2.11 o                         
  -9   4   4        107.40        125.96         2.53 o                         
  -8   4   4         42.29         45.01         1.82 o                         
  -7   4   4        228.97        257.37         2.81 o                         
  -6   4   4        133.00        151.00         2.42 o                         
  -5   4   4        208.72        218.70         3.09 o                         
  -4   4   4         26.70         29.38         1.75 o                         
  -3   4   4        125.08        135.18         1.72 o                         
  -2   4   4         79.85         77.46         1.34 o                         
  -1   4   4        888.25        878.61         7.81 o                         
   0   4   4        138.49        140.45         1.40 o                         
   1   4   4        907.51        880.85        22.26 o                         
   2   4   4        224.32        230.64         7.49 o                         
   3   4   4         43.35         43.22         1.00 o                         
   4   4   4        129.33        126.93        10.93 o                         
   5   4   4        305.98        307.97         4.93 o                         
   6   4   4         45.37         44.39         0.94 o                         
   7   4   4         16.28         15.94         0.99 o                         
   8   4   4         14.16         14.82         1.23 o                         
   9   4   4         30.65         37.36         3.52 o                         
 -10   5   4          3.41          4.98         2.26 o                         
  -9   5   4         44.53         48.56         2.37 o                         
  -8   5   4          1.69          2.40         1.56 o                         
  -7   5   4        189.40        203.27         2.66 o                         
  -6   5   4        111.34        112.18         2.05 o                         
  -5   5   4         65.36         68.58         5.96 o                         
  -4   5   4         43.10         46.74         3.01 o                         
  -3   5   4        851.92        926.80         3.40 o                         
  -2   5   4        422.85        459.93         9.71 o                         
  -1   5   4          8.13         10.49         1.35 o                         
   0   5   4        325.43        336.43        13.66 o                         
   1   5   4         43.76         42.69         2.47 o                         
   2   5   4        156.35        150.14         6.90 o                         
   3   5   4         46.99         45.77         5.29 o                         
   4   5   4        339.48        329.53         8.30 o                         
   5   5   4        133.77        140.02         4.26 o                         
   6   5   4         58.69         54.01         2.64 o                         
   7   5   4         44.37         45.81         1.25 o                         
   8   5   4          6.29          7.47         1.10 o                         
   9   5   4         23.15         26.91         2.34 o                         
  -9   6   4          4.52          4.48         2.00 o                         
  -8   6   4        130.98        131.31         2.52 o                         
  -7   6   4         54.51         57.35         2.06 o                         
  -6   6   4        354.21        334.76         2.72 o                         
  -5   6   4         61.37         61.16         1.59 o                         
  -4   6   4          5.44          7.38         1.08 o                         
  -3   6   4         31.10         29.33         1.23 o                         
  -2   6   4        418.07        428.05         7.95 o                         
  -1   6   4         18.02         15.54         2.66 o                         
   0   6   4        421.24        467.68         4.88 o                         
   1   6   4         95.17         96.92         1.28 o                         
   2   6   4         12.96         13.09         1.83 o                         
   3   6   4        194.56        187.49         9.63 o                         
   4   6   4        166.26        163.12         6.46 o                         
   5   6   4        121.08        119.15         2.06 o                         
   6   6   4        127.55        128.30        12.83 o                         
   7   6   4         18.39         21.59         1.33 o                         
   8   6   4         26.38         31.34         2.43 o                         
  -8   7   4         45.47         44.98         2.18 o                         
  -7   7   4         45.12         39.25         1.81 o                         
  -6   7   4          0.14          0.85         1.39 o                         
  -5   7   4         14.19         15.75         1.42 o                         
  -4   7   4        107.02        103.25         7.46 o                         
  -3   7   4        130.89        131.68         7.33 o                         
  -2   7   4        460.15        484.94        33.60 o                         
  -1   7   4         33.74         32.59         1.17 o                         
   0   7   4        807.88        839.96        10.22 o                         
   1   7   4         39.90         38.63         1.25 o                         
   2   7   4        115.08        104.89         1.49 o                         
   3   7   4         34.95         30.22         2.27 o                         
   4   7   4         69.67         62.16         1.33 o                         
   5   7   4         54.85         48.46         3.07 o                         
   6   7   4         66.37         64.99         4.12 o                         
   7   7   4          1.12         -0.16         1.38 o                         
  -8   8   4         18.63         21.72         1.89 o                         
  -7   8   4          2.92          3.34         1.55 o                         
  -6   8   4         79.73         77.06         8.04 o                         
  -5   8   4         56.47         47.33         1.43 o                         
  -4   8   4         50.66         47.59         2.55 o                         
  -3   8   4        109.95        108.52         1.47 o                         
  -2   8   4        192.39        184.85         1.71 o                         
  -1   8   4        207.88        214.85        11.32 o                         
   0   8   4        481.75        473.05        51.42 o                         
   1   8   4          7.99          7.05         1.71 o                         
   2   8   4         12.71         11.72         1.15 o                         
   3   8   4         16.13         14.86         3.16 o                         
   4   8   4         13.84         20.70         4.10 o                         
   5   8   4         10.00         10.97         1.24 o                         
   6   8   4          4.29          3.62         1.31 o                         
   7   8   4          0.56         -0.22         1.62 o                         
  -7   9   4          5.87          4.82         1.65 o                         
  -6   9   4         20.57         18.41         1.66 o                         
  -5   9   4         52.69         50.63         5.18 o                         
  -4   9   4          6.91          6.00         1.28 o                         
  -3   9   4         16.96         15.97         2.27 o                         
  -2   9   4         18.87         19.00         1.09 o                         
  -1   9   4         25.15         20.06         2.14 o                         
   0   9   4          3.45          3.99         1.16 o                         
   1   9   4          4.89          4.70         2.18 o                         
   2   9   4         41.48         40.72         4.01 o                         
   3   9   4         20.07         19.83         1.27 o                         
   4   9   4         17.75         15.80         1.47 o                         
   5   9   4         51.48         58.34         8.84 o                         
   6   9   4          5.67          3.90         1.39 o                         
  -5  10   4         35.29         38.38         4.52 o                         
  -4  10   4         11.16         13.85         1.43 o                         
  -3  10   4         24.12         19.89         1.73 o                         
  -2  10   4          3.33          1.11         1.31 o                         
  -1  10   4         42.05         42.09         4.06 o                         
   0  10   4          6.92          6.44         1.17 o                         
   1  10   4          1.98          0.22         1.52 o                         
   2  10   4         13.61         13.79         1.98 o                         
   3  10   4          9.07          7.25         2.44 o                         
   4  10   4          7.14          6.99         1.38 o                         
  -3  11   4         22.69         22.45         1.46 o                         
  -2  11   4          0.80          0.42         1.21 o                         
  -1  11   4         28.77         38.17         5.02 o                         
   0  11   4          1.60          2.16         1.28 o                         
   1  11   4          3.04          2.26         1.20 o                         
   2  11   4         22.56         22.17         3.62 o                         
  -3 -11   5          8.56         11.21         1.50 o                         
  -2 -11   5         35.75         41.69         6.94 o                         
  -1 -11   5          9.36         10.47         3.35 o                         
   0 -11   5          3.75          3.04         1.33 o                         
   1 -11   5          2.86          2.53         1.27 o                         
   2 -11   5          1.61          1.35         1.43 o                         
  -5 -10   5          1.45          1.87         1.42 o                         
  -4 -10   5         11.04         11.77         1.36 o                         
  -3 -10   5          0.37         -0.79         1.36 o                         
  -2 -10   5         17.70         17.19         1.25 o                         
  -1 -10   5          5.27          3.17         1.19 o                         
   0 -10   5        121.24        126.10        17.10 o                         
   1 -10   5         20.75         18.89         3.30 o                         
   2 -10   5          2.02          1.69         1.35 o                         
   3 -10   5         24.31         21.76         2.93 o                         
   4 -10   5         39.38         44.16         7.98 o                         
  -7  -9   5          1.77          1.42         1.84 o                         
  -6  -9   5         12.32         14.92         1.49 o                         
  -5  -9   5          7.36          7.54         1.34 o                         
  -4  -9   5         15.58         21.25         4.65 o                         
  -3  -9   5         63.56         71.17        11.17 o                         
  -2  -9   5          0.58          2.36         1.13 o                         
  -1  -9   5         24.18         22.29         4.26 o                         
   0  -9   5        149.10        162.11        19.56 o                         
   1  -9   5         64.69         63.95         7.73 o                         
   2  -9   5         73.80         84.53        13.99 o                         
   3  -9   5         19.38         17.99         1.27 o                         
   4  -9   5         15.19         21.09         4.47 o                         
   5  -9   5         23.24         22.46         2.68 o                         
  -8  -8   5          0.16         -1.32         1.79 o                         
  -7  -8   5         10.48          9.87         1.93 o                         
  -6  -8   5         32.88         33.51         3.97 o                         
  -5  -8   5         90.24         97.61        13.98 o                         
  -4  -8   5         63.59         64.42         5.23 o                         
  -3  -8   5        195.85        218.73        41.34 o                         
  -2  -8   5         52.99         56.04         5.07 o                         
  -1  -8   5         42.01         44.97         6.76 o                         
   0  -8   5         17.31         17.84         2.60 o                         
   1  -8   5         44.80         44.49         4.99 o                         
   2  -8   5          1.58          1.27         1.46 o                         
   3  -8   5         13.60         11.69         1.10 o                         
   4  -8   5          2.77          3.38         1.12 o                         
   5  -8   5         23.89         20.69         1.44 o                         
   6  -8   5          2.35          0.10         1.45 o                         
  -8  -7   5         33.98         34.47         2.16 o                         
  -7  -7   5         34.80         41.30         1.79 o                         
  -6  -7   5         49.62         52.89         2.02 o                         
  -5  -7   5         76.71         79.45         8.92 o                         
  -4  -7   5         37.79         38.22         4.21 o                         
  -3  -7   5         31.22         36.29         2.30 o                         
  -2  -7   5         30.43         32.53         2.81 o                         
  -1  -7   5        668.43        674.79        13.79 o                         
   0  -7   5          6.33          7.95         2.00 o                         
   1  -7   5        817.71        838.77        48.50 o                         
   2  -7   5        247.28        254.99        14.56 o                         
   3  -7   5        120.26        113.59        12.89 o                         
   4  -7   5         39.68         40.90         3.08 o                         
   5  -7   5         20.41         19.72         3.64 o                         
   6  -7   5          3.90          3.52         1.24 o                         
   7  -7   5          6.48          3.87         2.16 o                         
  -9  -6   5         21.45         24.59         2.27 o                         
  -8  -6   5         99.59         89.88         2.40 o                         
  -7  -6   5        258.62        268.87         2.87 o                         
  -6  -6   5         17.42         13.53         1.63 o                         
  -5  -6   5        237.71        250.83        30.68 o                         
  -4  -6   5         36.36         35.90         1.89 o                         
  -3  -6   5        225.23        217.65        20.63 o                         
  -2  -6   5        116.06        127.37         7.99 o                         
  -1  -6   5         86.22        100.15         7.51 o                         
   0  -6   5        101.52        105.79         5.13 o                         
   1  -6   5        137.81        159.33        11.42 o                         
   2  -6   5          9.29         10.75         1.12 o                         
   3  -6   5        223.37        218.49        16.07 o                         
   4  -6   5          1.19          2.79         1.06 o                         
   5  -6   5        316.59        307.46        22.90 o                         
   6  -6   5         45.54         41.30         1.87 o                         
   7  -6   5          4.87          5.98         2.00 o                         
   8  -6   5          4.72          2.16         2.32 o                         
 -10  -5   5         34.85         30.44         2.26 o                         
  -9  -5   5         14.16         11.62         2.08 o                         
  -8  -5   5          7.69          8.45         1.93 o                         
  -7  -5   5         20.32         22.89         1.79 o                         
  -6  -5   5         25.73         26.25         1.69 o                         
  -5  -5   5        368.64        362.75         2.95 o                         
  -4  -5   5         92.10         97.23         8.88 o                         
  -3  -5   5        223.02        245.17        11.94 o                         
  -2  -5   5         85.96         93.48        13.71 o                         
  -1  -5   5         87.39         85.10         1.20 o                         
   0  -5   5        440.07        457.41        37.65 o                         
   1  -5   5         77.12         77.59         1.60 o                         
   2  -5   5        151.03        156.64         2.68 o                         
   3  -5   5        317.77        321.29        18.44 o                         
   4  -5   5        198.52        188.76        10.31 o                         
   5  -5   5         95.77         92.27         1.93 o                         
   6  -5   5         62.49         48.37         2.11 o                         
   7  -5   5          4.89          5.08         1.71 o                         
   8  -5   5          4.57          3.27         1.97 o                         
 -10  -4   5         16.45         14.11         2.13 o                         
  -9  -4   5          7.24          6.59         1.90 o                         
  -8  -4   5          2.10          3.05         1.84 o                         
  -7  -4   5          3.59          3.13         1.42 o                         
  -6  -4   5         56.30         60.81         2.00 o                         
  -5  -4   5        174.61        168.48         2.42 o                         
  -4  -4   5       1202.63       1191.19         4.90 o                         
  -3  -4   5         85.26         89.10         5.43 o                         
  -2  -4   5         17.62         26.03         3.96 o                         
  -1  -4   5         47.34         50.66         7.48 o                         
   0  -4   5         16.85         17.54         0.95 o                         
   1  -4   5        126.90        123.64         6.72 o                         
   2  -4   5         84.73         91.18         2.52 o                         
   3  -4   5         61.78         61.24         1.84 o                         
   4  -4   5         65.38         56.49         1.69 o                         
   5  -4   5         13.55         11.54         1.63 o                         
   6  -4   5         10.67         13.11         1.76 o                         
   7  -4   5          3.24          4.08         1.74 o                         
   8  -4   5        103.99         86.69         2.52 o                         
   9  -4   5          9.08         10.19         1.64 o                         
 -10  -3   5         13.44         14.83         2.32 o                         
  -9  -3   5          2.99          4.13         2.06 o                         
  -8  -3   5        273.36        265.37         3.14 o                         
  -7  -3   5         47.19         49.88         1.87 o                         
  -6  -3   5        130.93        112.32         2.22 o                         
  -5  -3   5        108.42        102.31         1.95 o                         
  -4  -3   5         44.07         57.70         1.77 o                         
  -3  -3   5         55.47         49.98         1.60 o                         
  -2  -3   5       1471.03       1279.29         5.08 o                         
  -1  -3   5        235.03        238.83         2.40 o                         
   0  -3   5        331.73        299.42         2.64 o                         
   1  -3   5        103.32        108.13         1.79 o                         
   2  -3   5        117.95        124.14         1.85 o                         
   3  -3   5         82.64         91.64         1.74 o                         
   4  -3   5        218.49        185.00         2.22 o                         
   5  -3   5         62.46         58.44         1.90 o                         
   6  -3   5         77.47         72.52         2.02 o                         
   7  -3   5          1.40          0.63         1.76 o                         
   8  -3   5          3.51          2.38         1.26 o                         
   9  -3   5         12.84         11.42         1.50 o                         
  -9  -2   5         80.26         81.40         2.64 o                         
  -8  -2   5          2.08          2.18         1.92 o                         
  -7  -2   5         22.33         22.18         1.76 o                         
  -6  -2   5         94.22        106.55         2.24 o                         
  -5  -2   5         88.56         93.02         2.26 o                         
  -4  -2   5        591.36        689.77         4.72 o                         
  -3  -2   5        469.52        482.13         3.60 o                         
  -2  -2   5        464.78        408.66         3.26 o                         
  -1  -2   5        376.60        392.72         3.16 o                         
   0  -2   5       1500.46       1542.99         5.74 o                         
   1  -2   5         41.15         31.71         1.48 o                         
   2  -2   5        202.86        208.99         2.42 o                         
   3  -2   5        192.82        218.66         2.45 o                         
   4  -2   5        533.29        593.73         3.55 o                         
   5  -2   5         69.26         68.63         1.87 o                         
   6  -2   5         99.63        106.37         2.14 o                         
   7  -2   5        118.62        114.19         4.15 o                         
   8  -2   5         30.19         29.14         1.35 o                         
   9  -2   5         10.28         12.53         1.45 o                         
  -8  -1   5         85.80         84.32         2.79 o                         
  -7  -1   5         90.37        103.92         2.61 o                         
  -6  -1   5        139.01        135.01         2.74 o                         
  -5  -1   5        213.38        213.25         3.27 o                         
  -4  -1   5        300.89        303.83        13.75 o                         
  -3  -1   5        300.77        281.26         9.86 o                         
  -2  -1   5        316.36        299.75        18.09 o                         
  -1  -1   5       1117.16       1083.93        22.17 o                         
   0  -1   5        118.78        111.27         5.22 o                         
   1  -1   5         99.17        105.14         1.39 o                         
   2  -1   5        629.25        716.93         3.92 o                         
   3  -1   5       1500.65       1517.94         5.30 o                         
   4  -1   5        167.92        161.80         2.24 o                         
   5  -1   5         20.67         18.72         1.58 o                         
   6  -1   5         75.32         64.60         1.39 o                         
   7  -1   5         97.44         91.61         2.25 o                         
   8  -1   5          3.53          5.24         1.22 o                         
   9  -1   5         21.27         24.38         1.52 o                         
  -8   0   5          6.40          6.10         2.37 o                         
  -7   0   5         12.68         11.20         1.81 o                         
  -6   0   5         15.48         11.92         1.56 o                         
  -5   0   5        458.62        480.56        34.19 o                         
  -4   0   5          9.83          8.93         1.40 o                         
  -3   0   5       2134.28       2276.09        29.59 o                         
  -2   0   5          2.49          2.58         0.87 o                         
  -1   0   5       5203.68       5156.55       153.81 o                         
   0   0   5         45.11         43.91         1.12 o                         
   1   0   5       1144.07       1215.21         3.60 o                         
   2   0   5        322.54        341.89         1.96 o                         
   3   0   5       1374.97       1416.27         3.56 o                         
   4   0   5          8.77         11.43         1.50 o                         
   5   0   5          0.70          1.60         0.95 o                         
   6   0   5          0.49          0.14         1.05 o                         
   7   0   5          9.07          6.11         2.42 o                         
   8   0   5          0.30          0.53         1.18 o                         
   9   0   5         30.64         32.49         1.60 o                         
 -10   1   5         36.73         31.66         2.40 o                         
  -9   1   5        227.04        227.28        14.41 o                         
  -8   1   5         85.68         86.79         2.81 o                         
  -7   1   5         90.21        112.16         2.68 o                         
  -6   1   5        138.76        152.43         2.81 o                         
  -5   1   5        214.01        224.50         3.18 o                         
  -4   1   5        300.68        280.78         2.88 o                         
  -3   1   5        301.01        291.13         2.50 o                         
  -2   1   5        316.45        321.15         5.12 o                         
  -1   1   5       1115.86       1175.79         5.43 o                         
   0   1   5        118.37        111.46         5.45 o                         
   1   1   5         99.06        136.82        31.15 o                         
   2   1   5        628.80        681.02         2.61 o                         
   3   1   5       1500.94       1510.77        32.38 o                         
   4   1   5        167.79        158.76         4.84 o                         
   5   1   5         20.61         17.76         0.83 o                         
   6   1   5         75.24         69.57         2.15 o                         
   7   1   5         97.30         86.18         6.58 o                         
   8   1   5          3.54          4.22         1.20 o                         
   9   1   5         21.25         25.74         1.34 o                         
 -10   2   5         61.91         57.20         5.07 o                         
  -9   2   5         80.32         82.34         2.72 o                         
  -8   2   5          2.06          2.69         1.92 o                         
  -7   2   5         22.36         24.36         1.76 o                         
  -6   2   5         93.96        111.79         2.22 o                         
  -5   2   5         88.74        107.86         2.21 o                         
  -4   2   5        591.96        657.41        17.21 o                         
  -3   2   5        468.93        546.79         2.68 o                         
  -2   2   5        465.01        463.89        19.78 o                         
  -1   2   5        375.81        413.64         3.08 o                         
   0   2   5       1500.23       1486.89        22.86 o                         
   1   2   5         41.09         27.75         4.09 o                         
   2   2   5        202.57        206.75         1.27 o                         
   3   2   5        192.78        205.83         6.15 o                         
   4   2   5        533.07        563.73        13.96 o                         
   5   2   5         69.37         73.20         2.95 o                         
   6   2   5         99.62        103.91         3.82 o                         
   7   2   5        118.54        126.09         4.64 o                         
   8   2   5         30.25         32.79         1.29 o                         
   9   2   5         10.32         12.19         1.38 o                         
 -10   3   5         13.39         12.59         2.32 o                         
  -9   3   5          2.98          2.90         1.90 o                         
  -8   3   5        273.50        252.66         3.22 o                         
  -7   3   5         47.20         50.19         1.85 o                         
  -6   3   5        130.69        141.44         2.26 o                         
  -5   3   5        108.50        103.42         2.10 o                         
  -4   3   5         44.23         61.20         3.34 o                         
  -3   3   5         55.39         50.99         2.38 o                         
  -2   3   5       1469.08       1510.73        61.59 o                         
  -1   3   5        234.89        241.44         6.03 o                         
   0   3   5        331.80        343.85         2.06 o                         
   1   3   5        103.25        112.27         2.22 o                         
   2   3   5        117.23        134.15         1.34 o                         
   3   3   5         82.50         87.19         1.99 o                         
   4   3   5        218.30        197.96         9.70 o                         
   5   3   5         62.34         63.65         1.07 o                         
   6   3   5         77.72         81.17         2.84 o                         
   7   3   5          1.42          1.78         1.00 o                         
   8   3   5          3.59          4.03         1.11 o                         
   9   3   5         12.83         14.62         1.35 o                         
 -10   4   5         16.40         13.78         2.14 o                         
  -9   4   5          7.28          7.66         1.97 o                         
  -8   4   5          2.15          2.92         1.87 o                         
  -7   4   5          3.57          2.93         1.42 o                         
  -6   4   5         56.32         64.21         1.98 o                         
  -5   4   5        174.32        170.37         3.52 o                         
  -4   4   5       1202.46       1359.64         7.20 o                         
  -3   4   5         85.28         88.20         2.42 o                         
  -2   4   5         17.56         29.34         1.66 o                         
  -1   4   5         47.29         49.02         3.45 o                         
   0   4   5         16.91         17.61         0.93 o                         
   1   4   5        127.11        127.23         5.26 o                         
   2   4   5         84.92         86.85         5.93 o                         
   3   4   5         61.83         57.84         1.11 o                         
   4   4   5         65.23         64.44         2.65 o                         
   5   4   5         13.54         15.15         1.22 o                         
   6   4   5         10.65         12.27         0.87 o                         
   7   4   5          3.22          4.66         1.02 o                         
   8   4   5        103.91        105.94         4.41 o                         
   9   4   5          9.10         11.04         1.31 o                         
 -10   5   5         34.85         34.94         2.43 o                         
  -9   5   5         14.11         15.65         2.08 o                         
  -8   5   5          7.73          8.22         1.90 o                         
  -7   5   5         20.35         18.88         1.93 o                         
  -6   5   5         25.71         26.07         1.64 o                         
  -5   5   5        368.83        394.63         5.57 o                         
  -4   5   5         92.29        100.72         4.45 o                         
  -3   5   5        222.60        241.59         1.89 o                         
  -2   5   5         86.04         91.96         7.26 o                         
  -1   5   5         87.29         85.12         5.25 o                         
   0   5   5        440.30        485.31         8.92 o                         
   1   5   5         76.88         81.50         1.61 o                         
   2   5   5        151.11        155.82         4.36 o                         
   3   5   5        317.65        308.14         8.43 o                         
   4   5   5        197.88        182.23         5.93 o                         
   5   5   5         95.76        107.48         6.69 o                         
   6   5   5         62.24         58.20         2.61 o                         
   7   5   5          4.91          5.18         0.94 o                         
   8   5   5          4.51          4.62         1.26 o                         
  -9   6   5         21.38         23.43         2.26 o                         
  -8   6   5         99.65         97.83         2.48 o                         
  -7   6   5        258.44        258.34         2.95 o                         
  -6   6   5         17.43         14.08         1.26 o                         
  -5   6   5        237.34        243.86         2.05 o                         
  -4   6   5         36.19         40.57         3.66 o                         
  -3   6   5        224.92        219.98        16.15 o                         
  -2   6   5        115.67        125.55         6.50 o                         
  -1   6   5         86.31         96.04         1.34 o                         
   0   6   5        101.35        102.50         2.23 o                         
   1   6   5        137.93        163.52         9.77 o                         
   2   6   5          9.28          8.03         1.04 o                         
   3   6   5        223.19        222.27         2.30 o                         
   4   6   5          1.20          2.45         1.09 o                         
   5   6   5        316.76        310.96        16.45 o                         
   6   6   5         45.60         46.07         4.18 o                         
   7   6   5          4.86          6.29         0.97 o                         
   8   6   5          4.69          4.46         1.12 o                         
  -8   7   5         34.00         37.55         1.90 o                         
  -7   7   5         34.54         37.61         1.71 o                         
  -6   7   5         49.67         43.96         3.51 o                         
  -5   7   5         76.51         73.77         1.52 o                         
  -4   7   5         37.77         37.43         1.36 o                         
  -3   7   5         31.13         30.54         3.14 o                         
  -2   7   5         30.46         35.46         1.38 o                         
  -1   7   5        669.32        662.80         6.05 o                         
   0   7   5          6.33          6.77         1.11 o                         
   1   7   5        817.73        809.58        22.81 o                         
   2   7   5        247.37        246.36        15.53 o                         
   3   7   5        120.16        117.44         4.71 o                         
   4   7   5         39.72         40.13         2.04 o                         
   5   7   5         20.45         17.55         3.26 o                         
   6   7   5          3.92          1.85         1.29 o                         
   7   7   5          6.47          2.25         1.30 o                         
  -8   8   5          0.15          0.56         1.76 o                         
  -7   8   5         10.45          9.92         1.34 o                         
  -6   8   5         32.90         31.59         3.63 o                         
  -5   8   5         90.22         87.03         3.35 o                         
  -4   8   5         63.55         58.99         2.02 o                         
  -3   8   5        195.76        215.97        12.46 o                         
  -2   8   5         52.99         52.20         5.34 o                         
  -1   8   5         42.01         42.18         5.57 o                         
   0   8   5         17.31         17.55         1.12 o                         
   1   8   5         44.66         41.21         3.23 o                         
   2   8   5          1.56          1.67         1.11 o                         
   3   8   5         13.60         11.73         1.81 o                         
   4   8   5          2.79          2.14         1.21 o                         
   5   8   5         23.98         25.09         2.72 o                         
   6   8   5          2.34          1.59         1.31 o                         
  -7   9   5          1.76          1.83         1.54 o                         
  -6   9   5         12.30         11.66         1.62 o                         
  -5   9   5          7.35          6.23         1.33 o                         
  -4   9   5         15.61         18.92         1.38 o                         
  -3   9   5         63.45         60.95         8.50 o                         
  -2   9   5          0.60          2.38         1.08 o                         
  -1   9   5         24.15         20.91         3.67 o                         
   0   9   5        149.02        156.72        21.64 o                         
   1   9   5         64.69         59.75         8.44 o                         
   2   9   5         73.75         82.82         6.59 o                         
   3   9   5         19.39         16.45         1.43 o                         
   4   9   5         15.21         17.85         2.58 o                         
   5   9   5         23.22         22.66         1.47 o                         
  -5  10   5          1.45          0.70         1.47 o                         
  -4  10   5         10.96          9.46         1.37 o                         
  -3  10   5          0.36         -0.02         2.01 o                         
  -2  10   5         17.65         16.50         1.22 o                         
  -1  10   5          5.27          3.55         1.15 o                         
   0  10   5        120.84        118.93        14.45 o                         
   1  10   5         20.75         15.12         1.74 o                         
   2  10   5          2.01          0.82         1.26 o                         
   3  10   5         24.31         21.96         4.61 o                         
   4  10   5         39.28         42.92         9.00 o                         
  -3  11   5          8.53          9.24         1.75 o                         
  -2  11   5         35.76         34.53         3.26 o                         
  -1  11   5          9.38          9.96         1.32 o                         
   0  11   5          3.77          4.49         1.46 o                         
   1  11   5          2.87          2.16         1.34 o                         
   2  11   5          1.64          1.66         1.40 o                         
  -2 -11   6          2.43          2.34         1.33 o                         
  -1 -11   6         52.91         58.86         8.55 o                         
   0 -11   6          1.63          1.30         1.35 o                         
   1 -11   6         72.80         78.00        12.10 o                         
  -5 -10   6         15.46         21.69         1.53 o                         
  -4 -10   6         29.46         33.74         5.50 o                         
  -3 -10   6          8.52          7.81         1.28 o                         
  -2 -10   6          3.91          3.62         1.31 o                         
  -1 -10   6         24.05         23.88         3.79 o                         
   0 -10   6          5.15          6.09         1.18 o                         
   1 -10   6          2.96          4.61         1.21 o                         
   2 -10   6          9.61          9.32         3.35 o                         
   3 -10   6         25.10         31.54         5.79 o                         
  -6  -9   6          6.17          7.63         1.76 o                         
  -5  -9   6          4.80          4.68         1.45 o                         
  -4  -9   6         51.96         57.02        10.12 o                         
  -3  -9   6          8.31          9.35         1.94 o                         
  -2  -9   6         19.72         19.39         1.68 o                         
  -1  -9   6         16.08         16.82         2.39 o                         
   0  -9   6          6.87          7.11         1.22 o                         
   1  -9   6         35.21         30.86         4.42 o                         
   2  -9   6         21.79         22.45         1.20 o                         
   3  -9   6          1.60          1.77         1.13 o                         
   4  -9   6         23.91         26.18         3.00 o                         
   5  -9   6          5.93          4.68         1.42 o                         
  -7  -8   6         23.68         25.63         2.19 o                         
  -6  -8   6         54.87         62.07         1.90 o                         
  -5  -8   6         36.27         37.48         4.86 o                         
  -4  -8   6         65.07         70.15        10.76 o                         
  -3  -8   6         66.53         72.86         5.64 o                         
  -2  -8   6        472.92        486.03        54.82 o                         
  -1  -8   6         37.08         37.99         4.04 o                         
   0  -8   6          6.65          4.23         1.08 o                         
   1  -8   6         11.84         13.03         2.27 o                         
   2  -8   6         57.36         55.94         6.38 o                         
   3  -8   6          5.38          5.77         1.17 o                         
   4  -8   6        350.19        375.98        30.71 o                         
   5  -8   6         23.80         28.18         2.95 o                         
   6  -8   6         13.69         13.09         2.24 o                         
  -8  -7   6         24.19         28.63         2.10 o                         
  -7  -7   6          4.62          3.24         1.85 o                         
  -6  -7   6         23.25         23.46         1.98 o                         
  -5  -7   6         58.72         60.38         7.63 o                         
  -4  -7   6        128.83        140.26        22.55 o                         
  -3  -7   6         32.14         35.89         3.67 o                         
  -2  -7   6        758.52        760.43        52.88 o                         
  -1  -7   6         11.05         10.68         1.08 o                         
   0  -7   6         99.40        103.99        13.24 o                         
   1  -7   6        143.05        139.53        11.50 o                         
   2  -7   6        673.81        682.06        68.02 o                         
   3  -7   6        105.96        110.14         6.16 o                         
   4  -7   6        298.82        311.96        26.45 o                         
   5  -7   6          8.88          9.83         1.81 o                         
   6  -7   6          9.58          6.30         1.87 o                         
   7  -7   6          1.85          1.27         2.06 o                         
  -9  -6   6         46.62         52.70         2.05 o                         
  -8  -6   6        158.43        163.48         2.40 o                         
  -7  -6   6         19.89         21.68         1.97 o                         
  -6  -6   6         52.04         49.82         1.76 o                         
  -5  -6   6         72.39         71.21         2.08 o                         
  -4  -6   6        281.75        297.67         6.95 o                         
  -3  -6   6        405.73        424.20        27.63 o                         
  -2  -6   6        133.62        143.72         1.72 o                         
  -1  -6   6         69.03         73.14         9.49 o                         
   0  -6   6        321.42        350.57        22.72 o                         
   1  -6   6         56.57         58.00         2.81 o                         
   2  -6   6         43.14         44.07         3.03 o                         
   3  -6   6         27.13         30.64         3.60 o                         
   4  -6   6         34.61         31.74         4.86 o                         
   5  -6   6         69.30         65.07         2.16 o                         
   6  -6   6          1.66          0.61         1.93 o                         
   7  -6   6          6.90          5.06         2.03 o                         
  -9  -5   6        146.00        141.10         2.69 o                         
  -8  -5   6         78.34         85.22         2.35 o                         
  -7  -5   6        218.39        198.98         2.68 o                         
  -6  -5   6        119.41        131.91         2.35 o                         
  -5  -5   6        100.94        108.53         2.10 o                         
  -4  -5   6        314.49        317.19         2.76 o                         
  -3  -5   6        103.96        111.71         2.19 o                         
  -2  -5   6         61.36         62.35         3.06 o                         
  -1  -5   6         81.81         90.97         8.00 o                         
   0  -5   6        267.21        266.60        24.96 o                         
   1  -5   6        117.55        113.66        10.58 o                         
   2  -5   6         76.43         67.47         4.01 o                         
   3  -5   6        153.85        157.34         7.21 o                         
   4  -5   6         15.97         16.44         1.74 o                         
   5  -5   6        139.26        130.69         2.31 o                         
   6  -5   6          7.17          7.01         1.82 o                         
   7  -5   6          2.79          2.84         1.58 o                         
   8  -5   6         16.36         14.78         2.18 o                         
 -10  -4   6          1.21          1.47         2.11 o                         
  -9  -4   6          1.59          1.08         1.92 o                         
  -8  -4   6         44.20         47.93         2.10 o                         
  -7  -4   6        213.71        204.41         2.76 o                         
  -6  -4   6         11.00         12.06         1.69 o                         
  -5  -4   6        359.34        346.24         3.35 o                         
  -4  -4   6         16.93         16.65         1.82 o                         
  -3  -4   6         10.68         11.43         1.32 o                         
  -2  -4   6         74.01         68.10         1.73 o                         
  -1  -4   6       1570.42       1480.38         5.14 o                         
   0  -4   6         32.93         29.60         1.34 o                         
   1  -4   6         85.59         77.22         1.76 o                         
   2  -4   6        119.65        105.53         1.74 o                         
   3  -4   6        195.19        187.42         2.21 o                         
   4  -4   6          8.71          9.01         1.32 o                         
   5  -4   6        179.29        164.30         2.22 o                         
   6  -4   6          2.35          2.02         1.40 o                         
   7  -4   6          9.87         12.88         1.89 o                         
   8  -4   6          7.30          8.37         2.13 o                         
 -10  -3   6         25.47         29.39         2.52 o                         
  -9  -3   6          7.39          7.14         2.11 o                         
  -8  -3   6         22.49         21.75         2.16 o                         
  -7  -3   6        221.89        233.19         2.85 o                         
  -6  -3   6         14.92         13.70         1.68 o                         
  -5  -3   6         59.07         60.14         2.02 o                         
  -4  -3   6         21.34         23.72         1.77 o                         
  -3  -3   6        534.92        499.64         3.32 o                         
  -2  -3   6         24.04         27.78         1.58 o                         
  -1  -3   6        757.06        745.06         3.76 o                         
   0  -3   6         52.78         57.02         1.58 o                         
   1  -3   6        696.07        710.50         3.64 o                         
   2  -3   6         16.05         13.59         1.14 o                         
   3  -3   6        347.24        369.97         2.95 o                         
   4  -3   6        117.02        111.31         2.22 o                         
   5  -3   6         50.00         45.98         1.61 o                         
   6  -3   6          1.86          2.82         1.40 o                         
   7  -3   6         32.30         26.05         1.90 o                         
   8  -3   6          7.75          7.75         1.45 o                         
   9  -3   6          7.82          9.00         1.53 o                         
  -9  -2   6         64.23         63.54         2.60 o                         
  -8  -2   6         10.86          9.25         1.74 o                         
  -7  -2   6         27.86         22.91         2.00 o                         
  -6  -2   6          7.66         11.85         1.64 o                         
  -5  -2   6        315.41        330.29         3.26 o                         
  -4  -2   6         19.91         23.33         1.81 o                         
  -3  -2   6       1599.78       1544.59         5.98 o                         
  -2  -2   6       1028.44        918.33         4.43 o                         
  -1  -2   6        252.74        236.06         2.42 o                         
   0  -2   6         44.79         44.64         1.50 o                         
   1  -2   6        555.49        521.16         3.31 o                         
   2  -2   6        462.99        521.58         3.22 o                         
   3  -2   6         10.94         11.62         1.23 o                         
   4  -2   6        305.56        301.48         2.87 o                         
   5  -2   6        145.49        152.24         2.29 o                         
   6  -2   6         79.42         74.47         1.98 o                         
   7  -2   6         79.16         72.04         3.55 o                         
   8  -2   6         22.70         19.65         1.35 o                         
   9  -2   6          3.91          3.32         1.48 o                         
  -8  -1   6         13.50         15.41         2.18 o                         
  -7  -1   6         10.74          9.90         2.08 o                         
  -6  -1   6         75.27         79.97         2.35 o                         
  -5  -1   6        296.96        338.47         6.38 o                         
  -4  -1   6        693.58        801.42         4.02 o                         
  -3  -1   6         39.37         43.47         4.35 o                         
  -2  -1   6        301.16        341.95        12.19 o                         
  -1  -1   6        740.47        651.73        20.88 o                         
   0  -1   6       2264.39       2267.29        57.93 o                         
   1  -1   6         61.55         61.50         4.01 o                         
   2  -1   6        146.79        154.95         1.97 o                         
   3  -1   6        108.36        119.35         1.77 o                         
   4  -1   6         84.89         87.64         1.97 o                         
   5  -1   6         59.87         52.59         1.82 o                         
   6  -1   6        169.45        152.00         3.14 o                         
   7  -1   6          0.97          1.68         1.17 o                         
   8  -1   6         47.11         43.52         2.83 o                         
   9  -1   6          2.44          1.65         1.45 o                         
  -7   0   6         55.78         52.56         2.25 o                         
  -6   0   6         69.05         55.81         2.08 o                         
  -5   0   6         13.95         14.05         1.51 o                         
  -4   0   6        162.09        180.04         2.52 o                         
  -3   0   6          0.26         -0.04         1.03 o                         
  -2   0   6         34.30         29.75         1.75 o                         
  -1   0   6          2.24          0.58         0.95 o                         
   0   0   6        685.07        654.10        11.69 o                         
   1   0   6         18.63         20.89         1.05 o                         
   2   0   6        147.65        152.55         1.84 o                         
   3   0   6         66.84         68.52         1.08 o                         
   4   0   6        740.17        724.88         3.56 o                         
   5   0   6          3.91          0.79         1.02 o                         
   6   0   6         26.47         24.88         1.27 o                         
   7   0   6          5.81          3.75         1.01 o                         
   8   0   6        148.87        163.59         1.93 o                         
   9   0   6          5.31          5.31         1.38 o                         
 -10   1   6         11.94         12.64         2.46 o                         
  -9   1   6         11.12          8.79         2.55 o                         
  -8   1   6         13.46         13.82         2.14 o                         
  -7   1   6         10.75         10.90         2.10 o                         
  -6   1   6         74.98         88.82         2.37 o                         
  -5   1   6        296.76        346.42         4.58 o                         
  -4   1   6        693.85        813.13        21.61 o                         
  -3   1   6         39.28         44.57         1.77 o                         
  -2   1   6        301.50        374.95         3.94 o                         
  -1   1   6        740.83        664.05         5.52 o                         
   0   1   6       2263.72       2356.38       128.42 o                         
   1   1   6         61.53         63.95         1.13 o                         
   2   1   6        146.76        156.49         8.41 o                         
   3   1   6        108.21        116.38         4.28 o                         
   4   1   6         84.79         84.52         0.98 o                         
   5   1   6         59.93         59.64         1.90 o                         
   6   1   6        169.04        164.40         3.72 o                         
   7   1   6          0.97          1.07         1.02 o                         
   8   1   6         47.05         47.34         1.48 o                         
   9   1   6          2.46          2.87         1.40 o                         
 -10   2   6         15.16         16.14         2.64 o                         
  -9   2   6         64.40         60.33         2.63 o                         
  -8   2   6         10.87         11.25         1.98 o                         
  -7   2   6         27.98         26.67         1.82 o                         
  -6   2   6          7.60         10.91         1.60 o                         
  -5   2   6        314.98        360.63         3.24 o                         
  -4   2   6         19.95         24.03         1.69 o                         
  -3   2   6       1598.84       1714.18        59.20 o                         
  -2   2   6       1028.42       1055.23         3.04 o                         
  -1   2   6        252.25        245.34         2.19 o                         
   0   2   6         44.51         48.85         1.22 o                         
   1   2   6        555.08        529.02         2.58 o                         
   2   2   6        463.29        489.67         2.84 o                         
   3   2   6         11.06         10.96         0.73 o                         
   4   2   6        305.29        320.78         4.51 o                         
   5   2   6        145.47        155.96         5.01 o                         
   6   2   6         79.37         84.95         4.29 o                         
   7   2   6         79.10         77.39         1.34 o                         
   8   2   6         22.66         23.49         1.35 o                         
   9   2   6          3.88          4.24         1.27 o                         
 -10   3   6         25.45         25.31         2.50 o                         
  -9   3   6          7.47          6.43         2.06 o                         
  -8   3   6         22.45         23.22         1.93 o                         
  -7   3   6        222.03        218.68         2.93 o                         
  -6   3   6         14.87         15.09         1.61 o                         
  -5   3   6         58.68         59.44         1.82 o                         
  -4   3   6         21.37         22.98         1.02 o                         
  -3   3   6        535.08        532.36         9.27 o                         
  -2   3   6         24.06         25.72         0.86 o                         
  -1   3   6        757.00        830.06        20.12 o                         
   0   3   6         52.70         59.97         0.87 o                         
   1   3   6        696.01        731.45        17.14 o                         
   2   3   6         16.07         12.92         0.80 o                         
   3   3   6        346.37        351.72         8.71 o                         
   4   3   6        117.01        119.83         2.89 o                         
   5   3   6         49.91         50.64         2.57 o                         
   6   3   6          1.86          3.12         0.88 o                         
   7   3   6         32.44         32.20         1.11 o                         
   8   3   6          7.73          8.31         1.24 o                         
   9   3   6          7.85          6.33         1.43 o                         
 -10   4   6          1.21          0.90         2.34 o                         
  -9   4   6          1.58          1.53         1.81 o                         
  -8   4   6         44.29         47.50         2.10 o                         
  -7   4   6        213.41        248.25         2.81 o                         
  -6   4   6         11.01         12.40         1.69 o                         
  -5   4   6        360.02        377.33        10.33 o                         
  -4   4   6         16.91         15.68         1.06 o                         
  -3   4   6         10.70         11.81         0.85 o                         
  -2   4   6         73.98         67.90         3.79 o                         
  -1   4   6       1569.14       1633.52       123.41 o                         
   0   4   6         32.79         31.69         1.83 o                         
   1   4   6         85.30         90.46         1.60 o                         
   2   4   6        119.79        119.17         1.24 o                         
   3   4   6        194.93        203.87         7.82 o                         
   4   4   6          8.69          9.14         1.25 o                         
   5   4   6        179.89        187.20         6.72 o                         
   6   4   6          2.36          2.58         0.92 o                         
   7   4   6          9.81         14.00         0.94 o                         
   8   4   6          7.26          9.72         1.64 o                         
  -9   5   6        146.17        137.30         2.69 o                         
  -8   5   6         78.39         81.42         2.22 o                         
  -7   5   6        218.09        215.94         2.47 o                         
  -6   5   6        119.43        121.85         2.27 o                         
  -5   5   6        100.86        110.51         1.54 o                         
  -4   5   6        314.55        331.22        10.54 o                         
  -3   5   6        103.84        107.27        11.00 o                         
  -2   5   6         61.09         61.85         5.05 o                         
  -1   5   6         81.54         93.54         1.20 o                         
   0   5   6        267.64        264.50        18.65 o                         
   1   5   6        117.35        116.14         4.96 o                         
   2   5   6         76.38         70.69         1.81 o                         
   3   5   6        153.83        145.72         2.75 o                         
   4   5   6         16.04         18.19         1.12 o                         
   5   5   6        139.07        152.98         3.27 o                         
   6   5   6          7.21          7.40         0.96 o                         
   7   5   6          2.76          2.45         0.93 o                         
   8   5   6         16.32         19.11         1.32 o                         
  -9   6   6         46.65         50.48         2.43 o                         
  -8   6   6        158.10        175.25         2.71 o                         
  -7   6   6         19.87         19.48         2.03 o                         
  -6   6   6         52.19         49.28         2.11 o                         
  -5   6   6         72.26         72.92         1.44 o                         
  -4   6   6        281.37        284.52        14.70 o                         
  -3   6   6        405.88        432.31         2.86 o                         
  -2   6   6        133.83        140.91         1.52 o                         
  -1   6   6         68.95         71.86         3.86 o                         
   0   6   6        321.40        348.96        10.61 o                         
   1   6   6         56.66         57.93         2.66 o                         
   2   6   6         43.10         42.81         1.71 o                         
   3   6   6         27.11         26.09         1.14 o                         
   4   6   6         34.68         30.24         3.82 o                         
   5   6   6         69.37         75.56         3.31 o                         
   6   6   6          1.67          1.69         0.99 o                         
   7   6   6          6.88          9.59         1.06 o                         
  -8   7   6         24.26         23.83         2.06 o                         
  -7   7   6          4.62          5.80         1.97 o                         
  -6   7   6         23.09         23.84         1.24 o                         
  -5   7   6         58.71         58.63         1.48 o                         
  -4   7   6        128.62        142.79         8.99 o                         
  -3   7   6         32.12         36.05         1.26 o                         
  -2   7   6        758.64        783.89        20.28 o                         
  -1   7   6         11.00         11.23         1.08 o                         
   0   7   6         99.30        106.43         9.79 o                         
   1   7   6        143.04        143.59         1.46 o                         
   2   7   6        673.58        659.51        42.18 o                         
   3   7   6        106.03        114.02         5.01 o                         
   4   7   6        298.57        294.06        13.28 o                         
   5   7   6          8.92          8.65         1.23 o                         
   6   7   6          9.52          7.40         1.80 o                         
   7   7   6          1.84          1.03         1.02 o                         
  -7   8   6         23.66         24.84         1.55 o                         
  -6   8   6         55.05         54.37         2.74 o                         
  -5   8   6         36.32         34.21         1.58 o                         
  -4   8   6         65.10         70.39         1.52 o                         
  -3   8   6         66.66         68.54         6.24 o                         
  -2   8   6        473.71        480.85        23.76 o                         
  -1   8   6         37.14         39.23         1.28 o                         
   0   8   6          6.58          4.27         1.23 o                         
   1   8   6         11.82         12.74         1.56 o                         
   2   8   6         57.31         56.56         5.39 o                         
   3   8   6          5.37          6.84         1.19 o                         
   4   8   6        350.34        378.01        20.32 o                         
   5   8   6         23.79         25.90         1.39 o                         
   6   8   6         13.68         14.86         1.37 o                         
  -6   9   6          6.17          5.14         2.39 o                         
  -5   9   6          4.83          4.45         1.57 o                         
  -4   9   6         51.90         51.51         2.52 o                         
  -3   9   6          8.25          7.54         2.71 o                         
  -2   9   6         19.77         18.35         3.22 o                         
  -1   9   6         15.97         16.58         2.43 o                         
   0   9   6          6.86          8.38         1.21 o                         
   1   9   6         35.23         29.92         4.20 o                         
   2   9   6         21.77         26.42         2.27 o                         
   3   9   6          1.59          2.01         1.09 o                         
   4   9   6         23.99         26.23         2.68 o                         
   5   9   6          5.98          3.43         3.34 o                         
  -5  10   6         15.38         18.31         2.56 o                         
  -4  10   6         29.47         28.44         1.45 o                         
  -3  10   6          8.52          6.89         1.37 o                         
  -2  10   6          3.92          4.08         1.29 o                         
  -1  10   6         24.06         23.23         1.34 o                         
   0  10   6          5.14          5.36         1.41 o                         
   1  10   6          2.96          5.62         1.27 o                         
   2  10   6          9.66         10.54         1.32 o                         
   3  10   6         25.04         27.80         3.39 o                         
  -2  11   6          2.44          2.98         1.33 o                         
  -1  11   6         52.85         53.24         3.67 o                         
   0  11   6          1.63          0.76         1.84 o                         
   1  11   6         72.87         74.99         6.74 o                         
  -4 -10   7          1.03          0.16         1.49 o                         
  -3 -10   7          1.45          2.42         1.30 o                         
  -2 -10   7         21.92         29.48         4.38 o                         
  -1 -10   7          1.30          1.91         1.24 o                         
   0 -10   7          2.42          3.41         1.39 o                         
   1 -10   7          7.83          8.79         1.41 o                         
   2 -10   7         11.78         13.18         1.47 o                         
   3 -10   7          1.49          3.25         2.80 o                         
  -6  -9   7         32.22         31.91         1.90 o                         
  -5  -9   7         38.67         39.98         1.90 o                         
  -4  -9   7         17.92         20.81         5.03 o                         
  -3  -9   7         26.07         26.71         3.42 o                         
  -2  -9   7          5.77          8.39         1.16 o                         
  -1  -9   7          1.17          2.41         1.70 o                         
   0  -9   7         63.28         65.90         4.91 o                         
   1  -9   7          7.27         10.00         2.22 o                         
   2  -9   7         12.86         14.42         3.03 o                         
   3  -9   7          6.56          6.05         1.30 o                         
   4  -9   7         52.37         58.02         8.16 o                         
  -7  -8   7         53.04         46.71         2.29 o                         
  -6  -8   7         63.42         66.73         1.92 o                         
  -5  -8   7        104.04         95.51         2.10 o                         
  -4  -8   7         32.35         39.74         7.00 o                         
  -3  -8   7         54.83         53.44        10.25 o                         
  -2  -8   7          4.11          4.24         1.08 o                         
  -1  -8   7         41.43         47.70         6.91 o                         
   0  -8   7          5.67          4.38         2.43 o                         
   1  -8   7        114.01        112.54        18.06 o                         
   2  -8   7          1.50          2.47         1.08 o                         
   3  -8   7         32.75         35.53         6.43 o                         
   4  -8   7          9.26          6.43         1.32 o                         
   5  -8   7          5.34          6.21         1.66 o                         
  -8  -7   7          5.70          5.40         1.77 o                         
  -7  -7   7        110.51        114.66         2.21 o                         
  -6  -7   7          3.08          2.45         1.56 o                         
  -5  -7   7         66.49         60.26         2.13 o                         
  -4  -7   7         49.39         48.51         1.77 o                         
  -3  -7   7        381.91        411.66        13.62 o                         
  -2  -7   7         37.35         41.15         2.60 o                         
  -1  -7   7        614.77        626.37        48.15 o                         
   0  -7   7         59.44         55.69         5.78 o                         
   1  -7   7         41.91         44.92         3.54 o                         
   2  -7   7         16.24         17.12         3.32 o                         
   3  -7   7         15.12         13.14         2.89 o                         
   4  -7   7         10.14          6.98         1.56 o                         
   5  -7   7         23.78         21.70         2.10 o                         
   6  -7   7          5.49          3.74         1.98 o                         
  -9  -6   7          3.97          2.19         2.18 o                         
  -8  -6   7         52.25         53.38         2.31 o                         
  -7  -6   7         13.08         10.24         2.03 o                         
  -6  -6   7          3.75          3.68         1.52 o                         
  -5  -6   7         84.06         75.74         2.13 o                         
  -4  -6   7         53.41         48.98         1.76 o                         
  -3  -6   7        282.38        271.06         2.58 o                         
  -2  -6   7         34.52         36.40         3.40 o                         
  -1  -6   7         96.15        108.70         5.98 o                         
   0  -6   7         13.95         16.34         1.75 o                         
   1  -6   7        456.49        444.98        41.18 o                         
   2  -6   7         30.35         34.66         8.68 o                         
   3  -6   7        333.12        300.72         2.72 o                         
   4  -6   7          5.46          4.42         1.43 o                         
   5  -6   7        126.10        113.16         2.50 o                         
   6  -6   7         10.51          7.59         1.97 o                         
   7  -6   7          4.03          3.16         1.71 o                         
  -9  -5   7         18.90         19.65         2.18 o                         
  -8  -5   7         56.81         59.89         2.14 o                         
  -7  -5   7         34.34         32.55         1.98 o                         
  -6  -5   7         49.64         48.77         1.76 o                         
  -5  -5   7        165.73        156.40         2.31 o                         
  -4  -5   7        419.65        395.28         3.11 o                         
  -3  -5   7        147.50        158.46         2.35 o                         
  -2  -5   7        226.69        224.32         2.37 o                         
  -1  -5   7         30.79         27.31         1.29 o                         
   0  -5   7        242.61        228.72         2.21 o                         
   1  -5   7         35.98         36.36         1.42 o                         
   2  -5   7         15.35         14.95         1.53 o                         
   3  -5   7         75.92         80.80         1.84 o                         
   4  -5   7        361.71        331.65         2.85 o                         
   5  -5   7         35.53         37.06         1.60 o                         
   6  -5   7         38.91         37.73         1.81 o                         
   7  -5   7         11.70         11.04         2.00 o                         
 -10  -4   7         10.47          9.22         2.27 o                         
  -9  -4   7         23.27         14.28         2.29 o                         
  -8  -4   7         16.45         18.86         1.89 o                         
  -7  -4   7         17.47         16.49         1.61 o                         
  -6  -4   7         31.86         32.18         1.77 o                         
  -5  -4   7         26.79         23.73         1.60 o                         
  -4  -4   7        163.72        158.38         2.29 o                         
  -3  -4   7        106.70        108.29         2.02 o                         
  -2  -4   7        220.98        204.11         2.26 o                         
  -1  -4   7         76.48         75.79         1.77 o                         
   0  -4   7        120.49        113.39         1.77 o                         
   1  -4   7        110.69        108.18         1.73 o                         
   2  -4   7        102.78         89.49         1.92 o                         
   3  -4   7         78.04         78.06         1.81 o                         
   4  -4   7          1.90          2.50         1.61 o                         
   5  -4   7         19.99         16.36         1.52 o                         
   6  -4   7         21.41         18.83         1.58 o                         
   7  -4   7          0.10         -1.47         1.90 o                         
   8  -4   7         40.16         44.63         2.26 o                         
 -10  -3   7         29.21         30.41         2.71 o                         
  -9  -3   7         56.24         54.06         2.50 o                         
  -8  -3   7         13.32         11.95         1.92 o                         
  -7  -3   7          6.52          6.03         1.81 o                         
  -6  -3   7        280.44        299.98         3.03 o                         
  -5  -3   7         18.32         17.59         1.81 o                         
  -4  -3   7         21.66         18.93         1.37 o                         
  -3  -3   7         78.83         82.11         1.69 o                         
  -2  -3   7        267.68        260.42         2.45 o                         
  -1  -3   7         88.35         93.17         1.82 o                         
   0  -3   7        120.43         91.25         1.64 o                         
   1  -3   7        189.22        185.82         2.06 o                         
   2  -3   7         33.53         34.73         1.42 o                         
   3  -3   7        206.13        224.64         2.50 o                         
   4  -3   7        777.71        736.96         3.95 o                         
   5  -3   7         61.45         59.91         1.93 o                         
   6  -3   7        156.75        138.13         2.32 o                         
   7  -3   7         13.10         11.48         1.95 o                         
   8  -3   7         32.98         35.44         1.42 o                         
 -10  -2   7          6.45          8.34         2.60 o                         
  -9  -2   7         32.69         29.31         2.43 o                         
  -8  -2   7        162.98        148.11         2.90 o                         
  -7  -2   7        190.22        178.66         3.01 o                         
  -6  -2   7         23.99         28.50         1.87 o                         
  -5  -2   7         12.68         10.33         1.69 o                         
  -4  -2   7         36.73         38.08         1.77 o                         
  -3  -2   7       1593.95       1588.81         5.79 o                         
  -2  -2   7        513.97        476.49         3.19 o                         
  -1  -2   7         65.66         56.04         1.50 o                         
   0  -2   7        569.12        629.07         3.42 o                         
   1  -2   7        156.53        161.59         2.10 o                         
   2  -2   7        158.66        174.34         2.00 o                         
   3  -2   7        225.06        220.76         2.24 o                         
   4  -2   7        183.14        162.72         2.19 o                         
   5  -2   7         62.01         52.98         1.93 o                         
   6  -2   7         27.42         23.28         1.74 o                         
   7  -2   7         23.11         22.60         1.93 o                         
   8  -2   7         43.55         42.84         1.46 o                         
  -9  -1   7         90.71         95.72         3.34 o                         
  -8  -1   7         63.95         58.91         2.56 o                         
  -7  -1   7        269.66        241.14         3.53 o                         
  -6  -1   7         11.71          8.44         1.50 o                         
  -5  -1   7        397.44        442.79         5.01 o                         
  -4  -1   7        556.28        563.26         3.22 o                         
  -3  -1   7        155.23        160.82         7.28 o                         
  -2  -1   7        139.93        143.36         9.87 o                         
  -1  -1   7        394.23        358.67        10.43 o                         
   0  -1   7        603.00        634.18         5.29 o                         
   1  -1   7        218.09        217.64         1.55 o                         
   2  -1   7         95.03         97.30         1.17 o                         
   3  -1   7        693.28        727.93         3.68 o                         
   4  -1   7         15.67         14.67         1.40 o                         
   5  -1   7        267.40        247.34         2.48 o                         
   6  -1   7          0.72          1.27         1.37 o                         
   7  -1   7          5.59          7.67         2.02 o                         
   8  -1   7         12.36         10.06         1.27 o                         
   9  -1   7          8.29          5.19         1.36 o                         
  -8   0   7          3.14          3.39         3.68 o                         
  -7   0   7          0.07         -0.11         1.65 o                         
  -6   0   7          0.32          0.80         1.35 o                         
  -5   0   7         29.77         35.08         1.46 o                         
  -4   0   7          7.50         10.87         1.19 o                         
  -3   0   7          3.09          1.07         0.98 o                         
  -2   0   7         88.52        105.86         3.05 o                         
  -1   0   7       2006.23       2007.27        36.93 o                         
   0   0   7         35.76         30.18         0.97 o                         
   1   0   7        940.90       1015.17        27.02 o                         
   2   0   7         71.71         59.96         1.13 o                         
   3   0   7        121.77        136.48         1.31 o                         
   4   0   7          1.30          3.69         0.95 o                         
   5   0   7         20.68         19.10         1.04 o                         
   6   0   7          3.72          3.69         1.00 o                         
   7   0   7         10.07          7.35         1.07 o                         
   8   0   7          5.47          4.24         1.21 o                         
   9   0   7          1.09          1.08         1.40 o                         
 -10   1   7         20.13         19.50         3.04 o                         
  -9   1   7         90.42         82.30         3.51 o                         
  -8   1   7         64.07         56.70         2.72 o                         
  -7   1   7        269.31        252.62         3.68 o                         
  -6   1   7         11.67          7.88         1.49 o                         
  -5   1   7        397.04        438.52         4.28 o                         
  -4   1   7        555.73        562.33        15.61 o                         
  -3   1   7        155.39        168.30         1.86 o                         
  -2   1   7        140.14        147.11         6.92 o                         
  -1   1   7        394.17        381.90        16.12 o                         
   0   1   7        603.15        630.87        11.70 o                         
   1   1   7        218.19        219.52         5.17 o                         
   2   1   7         94.98         95.80         2.69 o                         
   3   1   7        692.83        712.00        15.09 o                         
   4   1   7         15.69         16.35         0.99 o                         
   5   1   7        267.90        251.53         1.50 o                         
   6   1   7          0.71          1.32         0.96 o                         
   7   1   7          5.67          7.96         1.13 o                         
   8   1   7         12.34         12.61         3.51 o                         
   9   1   7          8.38          8.40         1.46 o                         
 -10   2   7          6.42          5.56         2.56 o                         
  -9   2   7         32.63         26.68         2.42 o                         
  -8   2   7        163.40        154.27         3.03 o                         
  -7   2   7        190.03        200.35         3.01 o                         
  -6   2   7         23.86         29.08         1.73 o                         
  -5   2   7         12.59         13.53         1.68 o                         
  -4   2   7         36.69         37.45         1.69 o                         
  -3   2   7       1593.44       1775.85        28.81 o                         
  -2   2   7        513.94        508.59        25.35 o                         
  -1   2   7         65.53         79.73        10.65 o                         
   0   2   7        568.46        648.63         8.18 o                         
   1   2   7        156.00        157.15         3.50 o                         
   2   2   7        158.09        184.46         4.39 o                         
   3   2   7        225.15        229.06         3.17 o                         
   4   2   7        182.85        168.67         3.95 o                         
   5   2   7         62.18         58.33         1.70 o                         
   6   2   7         27.39         26.39         1.25 o                         
   7   2   7         23.11         25.79         2.34 o                         
   8   2   7         43.43         44.23         3.16 o                         
 -10   3   7         29.25         27.47         2.55 o                         
  -9   3   7         56.21         52.01         2.48 o                         
  -8   3   7         13.24         14.91         2.05 o                         
  -7   3   7          6.57          7.22         1.82 o                         
  -6   3   7        280.15        304.74         2.89 o                         
  -5   3   7         18.32         17.83         1.19 o                         
  -4   3   7         21.64         20.44         1.10 o                         
  -3   3   7         78.75         93.16         3.38 o                         
  -2   3   7        267.46        253.98         7.82 o                         
  -1   3   7         88.48         91.04         1.03 o                         
   0   3   7        120.50        101.42         3.76 o                         
   1   3   7        189.00        190.84         3.55 o                         
   2   3   7         33.43         42.48         2.04 o                         
   3   3   7        205.96        206.31         2.70 o                         
   4   3   7        778.08        780.09         7.66 o                         
   5   3   7         61.47         60.58         2.21 o                         
   6   3   7        156.60        154.42         3.63 o                         
   7   3   7         12.99         12.46         0.87 o                         
   8   3   7         33.10         31.46         1.45 o                         
 -10   4   7         10.43         11.50         2.40 o                         
  -9   4   7         23.27         22.59         2.24 o                         
  -8   4   7         16.57         19.56         1.84 o                         
  -7   4   7         17.49         18.80         1.55 o                         
  -6   4   7         31.92         32.02         1.71 o                         
  -5   4   7         26.75         26.64         2.34 o                         
  -4   4   7        164.03        170.19         2.83 o                         
  -3   4   7        106.71        106.47         3.63 o                         
  -2   4   7        220.97        198.83         6.40 o                         
  -1   4   7         76.37         76.96         0.94 o                         
   0   4   7        120.62        122.69         2.02 o                         
   1   4   7        110.53        123.36         4.46 o                         
   2   4   7        102.69         95.89         3.25 o                         
   3   4   7         77.89         78.78         1.64 o                         
   4   4   7          1.88          2.20         0.79 o                         
   5   4   7         19.93         20.56         1.33 o                         
   6   4   7         21.49         24.24         1.03 o                         
   7   4   7          0.10         -0.62         0.89 o                         
   8   4   7         40.16         49.08         2.70 o                         
  -9   5   7         18.94         15.67         2.22 o                         
  -8   5   7         56.76         56.35         2.13 o                         
  -7   5   7         34.34         29.39         1.90 o                         
  -6   5   7         49.56         50.66         2.02 o                         
  -5   5   7        165.65        174.26         7.78 o                         
  -4   5   7        419.34        428.52         6.89 o                         
  -3   5   7        147.44        153.59         7.62 o                         
  -2   5   7        225.80        228.28         5.80 o                         
  -1   5   7         30.74         31.67         4.51 o                         
   0   5   7        243.02        255.54        16.50 o                         
   1   5   7         35.93         44.09         6.47 o                         
   2   5   7         15.39         16.23         2.39 o                         
   3   5   7         75.75         81.72         3.16 o                         
   4   5   7        362.11        360.80         1.66 o                         
   5   5   7         35.33         39.85         2.79 o                         
   6   5   7         38.74         38.10         1.10 o                         
   7   5   7         11.71         12.22         1.03 o                         
  -9   6   7          4.01          5.29         2.16 o                         
  -8   6   7         52.18         47.62         2.16 o                         
  -7   6   7         12.92         11.46         1.97 o                         
  -6   6   7          3.75          4.10         1.19 o                         
  -5   6   7         83.92         88.50         3.37 o                         
  -4   6   7         53.50         55.29         1.37 o                         
  -3   6   7        282.54        296.75         9.67 o                         
  -2   6   7         34.59         35.72         1.30 o                         
  -1   6   7         96.09        105.70         5.64 o                         
   0   6   7         13.88         15.72         1.04 o                         
   1   6   7        456.56        439.68        39.46 o                         
   2   6   7         30.26         31.51         3.97 o                         
   3   6   7        332.35        328.79        22.87 o                         
   4   6   7          5.46          5.09         1.12 o                         
   5   6   7        125.90        139.71         5.03 o                         
   6   6   7         10.52          8.13         1.03 o                         
   7   6   7          4.05          2.24         1.05 o                         
  -8   7   7          5.66          4.37         1.98 o                         
  -7   7   7        110.78        114.63         2.24 o                         
  -6   7   7          3.07          2.86         1.24 o                         
  -5   7   7         66.65         69.18         2.19 o                         
  -4   7   7         49.47         57.65         7.13 o                         
  -3   7   7        381.65        407.88         8.85 o                         
  -2   7   7         37.46         40.02         1.29 o                         
  -1   7   7        613.75        656.49         6.93 o                         
   0   7   7         59.33         58.64         1.43 o                         
   1   7   7         41.93         43.18         2.30 o                         
   2   7   7         16.19         14.86         1.76 o                         
   3   7   7         15.16         14.29         4.04 o                         
   4   7   7         10.10         12.27         1.17 o                         
   5   7   7         23.77         31.06         1.81 o                         
   6   7   7          5.51          5.51         0.99 o                         
  -7   8   7         53.12         50.92         3.62 o                         
  -6   8   7         63.32         60.55         4.31 o                         
  -5   8   7        104.32        105.40         2.09 o                         
  -4   8   7         32.44         38.72         3.84 o                         
  -3   8   7         54.82         54.52         9.08 o                         
  -2   8   7          4.12          7.11         1.73 o                         
  -1   8   7         41.46         45.69         3.00 o                         
   0   8   7          5.65          5.73         1.17 o                         
   1   8   7        113.94        109.21        12.30 o                         
   2   8   7          1.49          0.18         1.24 o                         
   3   8   7         32.73         33.52         6.50 o                         
   4   8   7          9.26          8.15         1.16 o                         
   5   8   7          5.38          6.34         1.41 o                         
  -6   9   7         32.25         36.09         4.02 o                         
  -5   9   7         38.79         39.56         2.06 o                         
  -4   9   7         17.83         19.65         2.02 o                         
  -3   9   7         26.11         26.12         3.97 o                         
  -2   9   7          5.74          6.07         1.38 o                         
  -1   9   7          1.18          2.32         1.34 o                         
   0   9   7         63.38         63.28         7.82 o                         
   1   9   7          7.22          9.64         1.71 o                         
   2   9   7         12.84         12.09         2.34 o                         
   3   9   7          6.56          5.34         1.29 o                         
   4   9   7         52.29         52.55         7.68 o                         
  -4  10   7          1.03          0.01         1.48 o                         
  -3  10   7          1.45          1.70         1.76 o                         
  -2  10   7         21.86         26.43         5.08 o                         
  -1  10   7          1.31          0.74         1.42 o                         
   0  10   7          2.41          4.18         1.25 o                         
   1  10   7          7.85          4.99         1.52 o                         
   2  10   7         11.88         12.90         3.56 o                         
   3  10   7          1.49          2.88         1.41 o                         
  -4 -10   8          8.93          8.90         1.90 o                         
  -3 -10   8         16.46         22.07         2.33 o                         
  -2 -10   8          3.42          4.44         1.75 o                         
  -1 -10   8          9.19         11.12         1.45 o                         
   0 -10   8          9.68          8.39         2.31 o                         
   1 -10   8         17.19         15.95         2.43 o                         
   2 -10   8          8.40          8.27         3.71 o                         
  -6  -9   8          7.41          8.06         2.02 o                         
  -5  -9   8         66.65         61.13         2.10 o                         
  -4  -9   8          5.27          7.72         1.76 o                         
  -3  -9   8          6.61          7.23         1.82 o                         
  -2  -9   8         16.29         14.93         1.50 o                         
  -1  -9   8         15.10         18.03         2.97 o                         
   0  -9   8          9.23         11.13         3.19 o                         
   1  -9   8          5.62          5.41         1.22 o                         
   2  -9   8          6.43          4.07         1.29 o                         
   3  -9   8         13.60         17.29         2.16 o                         
   4  -9   8          0.08          3.87         1.79 o                         
  -7  -8   8          8.01          7.96         2.29 o                         
  -6  -8   8         29.46         28.18         1.84 o                         
  -5  -8   8         83.62         80.90         2.11 o                         
  -4  -8   8        116.94        101.09         2.31 o                         
  -3  -8   8          9.47         10.12         1.64 o                         
  -2  -8   8         26.84         28.41         2.70 o                         
  -1  -8   8         38.45         42.50         4.99 o                         
   0  -8   8         66.86         63.34         7.75 o                         
   1  -8   8          7.97          6.43         1.19 o                         
   2  -8   8         18.15         17.92         1.46 o                         
   3  -8   8          3.06          2.60         1.73 o                         
   4  -8   8          8.38          6.56         1.92 o                         
   5  -8   8          1.81         -1.00         1.74 o                         
  -8  -7   8          1.60         -0.10         1.76 o                         
  -7  -7   8          6.65          9.03         1.95 o                         
  -6  -7   8        110.45        111.06         2.06 o                         
  -5  -7   8         10.48          9.43         1.68 o                         
  -4  -7   8        244.20        220.92         2.63 o                         
  -3  -7   8         20.79         23.46         1.73 o                         
  -2  -7   8          1.62          1.21         1.55 o                         
  -1  -7   8         41.29         37.31         1.66 o                         
   0  -7   8        148.44        147.05         2.35 o                         
   1  -7   8        107.43         92.88         2.11 o                         
   2  -7   8         16.02         12.88         1.55 o                         
   3  -7   8         61.70         59.94         2.11 o                         
   4  -7   8         29.17         24.67         1.66 o                         
   5  -7   8         15.45          8.50         2.02 o                         
   6  -7   8         33.02         26.49         2.22 o                         
  -9  -6   8         19.94         20.75         1.89 o                         
  -8  -6   8         19.59         19.15         1.77 o                         
  -7  -6   8          6.05          7.48         1.69 o                         
  -6  -6   8         44.79         45.80         2.13 o                         
  -5  -6   8          0.40          1.16         1.52 o                         
  -4  -6   8         82.07         84.16         1.89 o                         
  -3  -6   8        203.96        200.99         2.34 o                         
  -2  -6   8        127.65        117.16         1.92 o                         
  -1  -6   8         74.39         73.05         1.85 o                         
   0  -6   8        101.58         86.70         1.89 o                         
   1  -6   8          6.53          6.11         1.37 o                         
   2  -6   8        306.76        275.88         2.52 o                         
   3  -6   8        378.03        327.95         2.87 o                         
   4  -6   8          3.99          6.29         1.85 o                         
   5  -6   8         69.37         55.30         1.89 o                         
   6  -6   8          7.45          6.66         1.81 o                         
   7  -6   8         35.07         34.68         2.37 o                         
  -9  -5   8         58.80         58.76         2.50 o                         
  -8  -5   8          0.54         -1.31         1.89 o                         
  -7  -5   8          1.11          1.45         1.89 o                         
  -6  -5   8         68.96         65.71         1.89 o                         
  -5  -5   8         74.42         68.99         1.92 o                         
  -4  -5   8        111.51        116.64         2.16 o                         
  -3  -5   8         70.86         72.86         1.74 o                         
  -2  -5   8        100.13         92.62         1.98 o                         
  -1  -5   8         30.66         26.36         1.61 o                         
   0  -5   8        130.81        129.70         1.90 o                         
   1  -5   8        115.31         98.55         2.02 o                         
   2  -5   8         20.98         21.56         1.43 o                         
   3  -5   8        100.93         92.06         1.81 o                         
   4  -5   8         72.29         63.59         2.02 o                         
   5  -5   8        120.97        116.93         2.27 o                         
   6  -5   8          8.31          9.53         1.89 o                         
   7  -5   8         34.14         37.26         2.21 o                         
 -10  -4   8          4.99          7.34         2.24 o                         
  -9  -4   8         15.04         13.61         2.10 o                         
  -8  -4   8         42.17         45.46         2.18 o                         
  -7  -4   8         96.07        102.23         2.43 o                         
  -6  -4   8         19.51         23.12         1.95 o                         
  -5  -4   8         50.68         47.46         2.19 o                         
  -4  -4   8         40.25         42.42         1.68 o                         
  -3  -4   8        269.50        231.74         2.69 o                         
  -2  -4   8         49.69         51.90         1.50 o                         
  -1  -4   8        101.41         88.86         1.60 o                         
   0  -4   8        127.49        112.11         1.76 o                         
   1  -4   8        165.41        143.99         1.93 o                         
   2  -4   8         46.71         43.16         1.53 o                         
   3  -4   8         61.45         52.83         1.63 o                         
   4  -4   8         35.06         30.41         1.73 o                         
   5  -4   8         71.49         73.55         1.82 o                         
   6  -4   8         11.84          9.62         1.53 o                         
   7  -4   8          5.41          4.24         1.58 o                         
 -10  -3   8         18.15         15.93         2.71 o                         
  -9  -3   8         53.67         52.11         2.60 o                         
  -8  -3   8         78.56         76.08         2.40 o                         
  -7  -3   8        190.57        203.28         2.87 o                         
  -6  -3   8         78.35         79.66         2.21 o                         
  -5  -3   8        465.00        412.42         3.87 o                         
  -4  -3   8         37.68         39.02         1.77 o                         
  -3  -3   8        636.40        688.02         3.80 o                         
  -2  -3   8        102.52        102.83         1.79 o                         
  -1  -3   8          7.77          6.80         1.18 o                         
   0  -3   8         50.75         50.20         1.45 o                         
   1  -3   8        101.82         96.26         1.68 o                         
   2  -3   8         16.83         18.20         1.26 o                         
   3  -3   8        141.73        129.67         1.89 o                         
   4  -3   8        205.00        189.27         2.21 o                         
   5  -3   8         21.44         21.65         1.50 o                         
   6  -3   8          8.47          5.64         1.79 o                         
   7  -3   8          5.14          3.21         1.93 o                         
   8  -3   8          9.37          9.53         1.37 o                         
 -10  -2   8          3.29          4.00         2.60 o                         
  -9  -2   8         29.91         30.29         2.39 o                         
  -8  -2   8         69.50         75.16         2.48 o                         
  -7  -2   8         59.47         60.55         2.24 o                         
  -6  -2   8        127.30        134.30         2.47 o                         
  -5  -2   8         42.95         44.11         1.89 o                         
  -4  -2   8         96.10         97.55         2.03 o                         
  -3  -2   8        338.22        346.75         2.92 o                         
  -2  -2   8        867.17        939.93         4.18 o                         
  -1  -2   8        436.82        431.01         2.95 o                         
   0  -2   8        311.99        339.18         2.61 o                         
   1  -2   8        303.65        281.14         2.39 o                         
   2  -2   8        119.67        103.86         1.69 o                         
   3  -2   8         80.35         69.12         1.95 o                         
   4  -2   8        585.65        627.44         3.68 o                         
   5  -2   8         37.68         35.34         1.74 o                         
   6  -2   8         13.71         10.72         1.45 o                         
   7  -2   8          1.09          0.71         1.58 o                         
   8  -2   8         13.11         12.12         1.36 o                         
  -9  -1   8         11.55         13.99         2.64 o                         
  -8  -1   8         58.88         66.62         2.61 o                         
  -7  -1   8         93.35         80.03         2.68 o                         
  -6  -1   8         91.45         92.06         4.37 o                         
  -5  -1   8         11.88         11.25         1.24 o                         
  -4  -1   8        192.29        218.87         9.09 o                         
  -3  -1   8        131.10        139.28         3.84 o                         
  -2  -1   8       1369.97       1481.98        40.57 o                         
  -1  -1   8        301.78        332.65        18.99 o                         
   0  -1   8        212.98        228.86        14.17 o                         
   1  -1   8         92.08         80.23         4.53 o                         
   2  -1   8        829.59        786.31         7.16 o                         
   3  -1   8        122.45        106.45         1.76 o                         
   4  -1   8        523.38        502.61         3.13 o                         
   5  -1   8         46.61         46.14         1.77 o                         
   6  -1   8         39.27         38.23         1.74 o                         
   7  -1   8         12.65         15.18         1.29 o                         
   8  -1   8          7.63          6.78         1.21 o                         
  -8   0   8          5.13          5.07         2.17 o                         
  -7   0   8         16.86         14.51         1.62 o                         
  -6   0   8         79.13         97.72         2.31 o                         
  -5   0   8          0.04          0.65         1.13 o                         
  -4   0   8       1318.69       1375.95        10.33 o                         
  -3   0   8        116.07        119.16         3.40 o                         
  -2   0   8         91.85        100.16         3.17 o                         
  -1   0   8        152.61        169.97         8.57 o                         
   0   0   8        548.02        583.31        34.78 o                         
   1   0   8        428.41        424.19        13.30 o                         
   2   0   8         35.83         34.85         0.96 o                         
   3   0   8          2.67          2.60         0.85 o                         
   4   0   8        376.58        417.69        12.43 o                         
   5   0   8         37.00         36.84         1.51 o                         
   6   0   8         77.98         77.96         1.60 o                         
   7   0   8          5.16          5.82         1.15 o                         
   8   0   8          0.23         -0.88         1.09 o                         
  -9   1   8         11.56         11.43         2.55 o                         
  -8   1   8         58.95         61.38         2.60 o                         
  -7   1   8         93.44         83.85         2.64 o                         
  -6   1   8         91.79         89.52         1.88 o                         
  -5   1   8         11.83          9.93         1.29 o                         
  -4   1   8        191.95        218.19         2.27 o                         
  -3   1   8        131.06        143.02         1.71 o                         
  -2   1   8       1368.90       1508.43         6.99 o                         
  -1   1   8        302.08        339.29         5.18 o                         
   0   1   8        212.91        232.20         9.89 o                         
   1   1   8         91.97         81.57         5.13 o                         
   2   1   8        828.20        783.69         5.05 o                         
   3   1   8        122.41        111.86         6.27 o                         
   4   1   8        522.72        518.12         8.79 o                         
   5   1   8         46.68         50.65         0.90 o                         
   6   1   8         39.14         34.08         1.24 o                         
   7   1   8         12.63         16.63         1.14 o                         
   8   1   8          7.66          9.88         1.24 o                         
 -10   2   8          3.28          4.69         2.69 o                         
  -9   2   8         29.85         27.65         2.35 o                         
  -8   2   8         69.68         76.40         2.55 o                         
  -7   2   8         59.71         57.93         2.18 o                         
  -6   2   8        127.24        135.87         2.95 o                         
  -5   2   8         43.03         42.08         1.18 o                         
  -4   2   8         95.91         90.85         1.43 o                         
  -3   2   8        338.35        351.20         2.72 o                         
  -2   2   8        867.12        946.32        18.18 o                         
  -1   2   8        435.73        414.02         9.25 o                         
   0   2   8        312.02        357.89         1.96 o                         
   1   2   8        303.13        295.86         6.24 o                         
   2   2   8        119.76        106.69         1.89 o                         
   3   2   8         80.28         81.16         4.88 o                         
   4   2   8        585.69        623.75         4.18 o                         
   5   2   8         37.64         34.52         0.95 o                         
   6   2   8         13.62         10.54         1.00 o                         
   7   2   8          1.08         -0.24         1.10 o                         
   8   2   8         13.05         13.71         1.41 o                         
 -10   3   8         18.20         17.52         2.66 o                         
  -9   3   8         53.80         51.98         2.50 o                         
  -8   3   8         78.57         79.08         2.31 o                         
  -7   3   8        190.38        192.24         2.79 o                         
  -6   3   8         78.34         69.13         2.02 o                         
  -5   3   8        464.67        439.15         2.37 o                         
  -4   3   8         37.72         41.66         1.09 o                         
  -3   3   8        635.45        667.13        14.60 o                         
  -2   3   8        102.41        107.67         1.59 o                         
  -1   3   8          7.70          8.74         1.27 o                         
   0   3   8         50.87         51.27         3.22 o                         
   1   3   8        101.72        101.33         3.68 o                         
   2   3   8         16.88         16.51         0.71 o                         
   3   3   8        142.01        138.43         4.47 o                         
   4   3   8        205.07        210.56        10.62 o                         
   5   3   8         21.50         20.02         0.92 o                         
   6   3   8          8.48          9.06         0.87 o                         
   7   3   8          5.20          2.41         1.01 o                         
   8   3   8          9.34          7.59         1.33 o                         
 -10   4   8          4.93          4.68         2.26 o                         
  -9   4   8         15.09         11.11         2.13 o                         
  -8   4   8         42.16         46.35         2.02 o                         
  -7   4   8         96.18         92.85         2.26 o                         
  -6   4   8         19.45         20.70         1.50 o                         
  -5   4   8         50.61         49.60         1.34 o                         
  -4   4   8         40.07         43.47         2.95 o                         
  -3   4   8        269.37        269.72         7.59 o                         
  -2   4   8         49.75         50.42         3.22 o                         
  -1   4   8        101.72         99.05         3.89 o                         
   0   4   8        127.54        128.87         7.59 o                         
   1   4   8        165.25        158.96         5.41 o                         
   2   4   8         46.69         46.29         1.77 o                         
   3   4   8         61.34         57.11         1.08 o                         
   4   4   8         35.08         36.29         2.13 o                         
   5   4   8         71.27         75.03         1.22 o                         
   6   4   8         11.82         13.43         0.97 o                         
   7   4   8          5.35          3.99         1.04 o                         
  -9   5   8         58.90         57.99         2.56 o                         
  -8   5   8          0.55          1.35         1.81 o                         
  -7   5   8          1.09          1.18         1.71 o                         
  -6   5   8         68.85         66.25         1.75 o                         
  -5   5   8         74.30         72.35         3.19 o                         
  -4   5   8        111.23        125.63         9.46 o                         
  -3   5   8         70.82         83.38         6.79 o                         
  -2   5   8        100.00        102.53         4.71 o                         
  -1   5   8         30.60         30.90         1.05 o                         
   0   5   8        131.14        143.61        10.72 o                         
   1   5   8        115.45        120.51         2.21 o                         
   2   5   8         20.95         22.05         1.65 o                         
   3   5   8        100.90         97.09         2.06 o                         
   4   5   8         72.34         74.14         3.41 o                         
   5   5   8        120.94        142.06         2.51 o                         
   6   5   8          8.23         10.38         0.96 o                         
   7   5   8         34.04         42.45         1.10 o                         
  -9   6   8         20.05         20.44         2.11 o                         
  -8   6   8         19.51         17.22         2.06 o                         
  -7   6   8          5.98          7.80         1.95 o                         
  -6   6   8         44.69         45.55         1.56 o                         
  -5   6   8          0.39         -0.33         1.13 o                         
  -4   6   8         81.94         92.17         1.30 o                         
  -3   6   8        204.19        216.33         2.35 o                         
  -2   6   8        127.69        128.48         3.77 o                         
  -1   6   8         74.41         80.00         4.77 o                         
   0   6   8        101.43         99.72         4.16 o                         
   1   6   8          6.53          6.67         0.99 o                         
   2   6   8        306.48        338.99        21.44 o                         
   3   6   8        377.73        373.36        14.62 o                         
   4   6   8          3.94          8.88         3.26 o                         
   5   6   8         69.16         68.22         3.68 o                         
   6   6   8          7.40          9.28         1.22 o                         
   7   6   8         35.03         41.50         3.05 o                         
  -8   7   8          1.63          2.35         1.95 o                         
  -7   7   8          6.64          9.51         1.89 o                         
  -6   7   8        110.56        113.83         5.70 o                         
  -5   7   8         10.45         11.26         1.20 o                         
  -4   7   8        244.57        272.13        15.49 o                         
  -3   7   8         20.82         21.72         3.18 o                         
  -2   7   8          1.65          0.27         1.17 o                         
  -1   7   8         41.39         43.66         4.73 o                         
   0   7   8        148.31        163.98        18.93 o                         
   1   7   8        107.34        109.02         4.69 o                         
   2   7   8         15.99         12.18         1.20 o                         
   3   7   8         61.82         64.04         6.65 o                         
   4   7   8         29.16         30.18         2.61 o                         
   5   7   8         15.49         14.44         1.05 o                         
   6   7   8         32.96         38.18         1.73 o                         
  -7   8   8          8.02          8.18         1.69 o                         
  -6   8   8         29.42         30.22         2.25 o                         
  -5   8   8         83.59         92.56         3.22 o                         
  -4   8   8        116.75        119.38        13.76 o                         
  -3   8   8          9.49         12.01         1.26 o                         
  -2   8   8         26.86         31.34         6.18 o                         
  -1   8   8         38.48         41.71         1.29 o                         
   0   8   8         66.83         62.40         2.42 o                         
   1   8   8          7.94          7.45         1.07 o                         
   2   8   8         18.15         17.33         2.56 o                         
   3   8   8          3.06          2.52         1.09 o                         
   4   8   8          8.42         12.57         3.55 o                         
   5   8   8          1.83          2.15         1.10 o                         
  -6   9   8          7.42          9.04         1.28 o                         
  -5   9   8         66.55         76.92         5.10 o                         
  -4   9   8          5.29          5.92         1.39 o                         
  -3   9   8          6.62          7.98         1.27 o                         
  -2   9   8         16.19         16.55         1.29 o                         
  -1   9   8         15.11         16.77         2.11 o                         
   0   9   8          9.24          8.20         2.72 o                         
   1   9   8          5.66          5.30         1.81 o                         
   2   9   8          6.47          6.63         1.27 o                         
   3   9   8         13.57         16.07         1.34 o                         
   4   9   8          0.08          0.85         1.27 o                         
  -4  10   8          8.94          6.92         2.74 o                         
  -3  10   8         16.39         22.00         1.64 o                         
  -2  10   8          3.42          4.02         1.48 o                         
  -1  10   8          9.22         11.91         1.40 o                         
   0  10   8          9.66          8.11         1.33 o                         
   1  10   8         17.21         21.38         5.01 o                         
   2  10   8          8.42          6.72         1.71 o                         
  -3 -10   9          5.55          4.84         2.08 o                         
  -2 -10   9         31.05         21.94         2.00 o                         
  -1 -10   9         46.11         37.23         2.26 o                         
   0 -10   9         23.05         23.75         2.02 o                         
  -5  -9   9         13.34         14.48         1.81 o                         
  -4  -9   9          8.01          9.59         2.02 o                         
  -3  -9   9          0.48         -0.52         1.77 o                         
  -2  -9   9          3.20          2.95         1.76 o                         
  -1  -9   9         45.25         46.62         1.97 o                         
   0  -9   9          2.60          2.02         1.98 o                         
   1  -9   9         24.11         20.27         1.85 o                         
   2  -9   9          3.45          0.48         1.95 o                         
   3  -9   9         33.04         27.47         1.97 o                         
  -7  -8   9         22.60         18.86         1.97 o                         
  -6  -8   9          4.59          3.55         1.90 o                         
  -5  -8   9          5.35          3.19         1.95 o                         
  -4  -8   9         12.99         10.95         1.81 o                         
  -3  -8   9          5.37          4.27         1.66 o                         
  -2  -8   9         13.75         11.72         1.66 o                         
  -1  -8   9         32.21         28.76         1.95 o                         
   0  -8   9         31.12         26.79         1.95 o                         
   1  -8   9         88.80         78.03         1.95 o                         
   2  -8   9          2.41          1.13         1.63 o                         
   3  -8   9         35.83         35.68         2.00 o                         
   4  -8   9         15.61         16.53         2.05 o                         
  -7  -7   9         40.37         35.34         2.24 o                         
  -6  -7   9         28.27         29.23         1.68 o                         
  -5  -7   9         62.56         59.86         2.21 o                         
  -4  -7   9         55.74         56.89         1.92 o                         
  -3  -7   9        642.50        618.62         3.92 o                         
  -2  -7   9          9.92          9.25         1.55 o                         
  -1  -7   9         53.61         45.03         2.08 o                         
   0  -7   9         37.35         29.79         1.58 o                         
   1  -7   9        122.83        114.11         2.31 o                         
   2  -7   9         11.78         16.14         1.48 o                         
   3  -7   9        162.12        140.23         2.39 o                         
   4  -7   9          8.84          8.50         1.77 o                         
   5  -7   9          5.06          7.66         1.69 o                         
  -8  -6   9          6.84          7.66         2.06 o                         
  -7  -6   9         61.22         54.40         2.29 o                         
  -6  -6   9         75.02         75.14         2.02 o                         
  -5  -6   9        105.00        104.18         2.24 o                         
  -4  -6   9        124.05        135.91         2.27 o                         
  -3  -6   9         17.23         16.49         1.60 o                         
  -2  -6   9         51.33         46.98         1.60 o                         
  -1  -6   9        164.14        144.82         2.02 o                         
   0  -6   9         11.17          7.69         1.63 o                         
   1  -6   9        203.12        172.09         2.39 o                         
   2  -6   9        107.23         98.89         1.92 o                         
   3  -6   9        197.74        170.60         2.53 o                         
   4  -6   9         33.12         29.00         1.63 o                         
   5  -6   9         12.58         12.14         1.82 o                         
   6  -6   9          1.49          1.95         1.82 o                         
  -9  -5   9         22.17         17.27         2.21 o                         
  -8  -5   9          9.23         11.04         2.13 o                         
  -7  -5   9         14.19         12.51         1.95 o                         
  -6  -5   9         20.76         22.80         1.90 o                         
  -5  -5   9          7.10          6.96         1.92 o                         
  -4  -5   9        574.32        558.47         3.58 o                         
  -3  -5   9         58.65         57.62         1.73 o                         
  -2  -5   9        196.10        200.91         2.22 o                         
  -1  -5   9        108.24         96.44         1.77 o                         
   0  -5   9        146.87        136.02         1.92 o                         
   1  -5   9          1.22          0.94         1.27 o                         
   2  -5   9        138.26        132.89         2.14 o                         
   3  -5   9         79.36         66.44         2.02 o                         
   4  -5   9         76.85         74.84         2.16 o                         
   5  -5   9          3.32         -0.19         1.47 o                         
   6  -5   9          5.68          7.87         1.64 o                         
   7  -5   9         31.94         30.26         2.34 o                         
  -9  -4   9          1.11          0.29         1.95 o                         
  -8  -4   9         15.94         14.78         1.89 o                         
  -7  -4   9         65.54         63.49         2.18 o                         
  -6  -4   9         92.63         91.91         2.34 o                         
  -5  -4   9         45.12         46.27         2.11 o                         
  -4  -4   9        291.33        304.26         2.93 o                         
  -3  -4   9         41.53         39.32         1.77 o                         
  -2  -4   9         13.03         11.98         1.31 o                         
  -1  -4   9          8.60          9.06         1.48 o                         
   0  -4   9         44.59         50.95         1.42 o                         
   1  -4   9         17.22         13.64         1.34 o                         
   2  -4   9        239.72        242.72         2.34 o                         
   3  -4   9         22.56         22.57         1.45 o                         
   4  -4   9        194.88        194.50         2.34 o                         
   5  -4   9         20.08         18.93         1.81 o                         
   6  -4   9         17.63         15.74         1.63 o                         
   7  -4   9          8.77          8.27         1.98 o                         
 -10  -3   9          1.12          2.13         2.48 o                         
  -9  -3   9         25.12         21.88         2.34 o                         
  -8  -3   9         67.59         65.97         2.40 o                         
  -7  -3   9         27.57         26.78         2.11 o                         
  -6  -3   9         20.91         20.20         2.00 o                         
  -5  -3   9        245.83        273.20         3.00 o                         
  -4  -3   9         96.82         91.25         1.90 o                         
  -3  -3   9         76.64         84.82         2.03 o                         
  -2  -3   9        392.62        377.01         2.82 o                         
  -1  -3   9          4.01          2.69         1.35 o                         
   0  -3   9        109.80        113.35         1.71 o                         
   1  -3   9         75.89         72.81         1.53 o                         
   2  -3   9         24.71         20.62         1.66 o                         
   3  -3   9         11.55         12.20         1.45 o                         
   4  -3   9        305.62        305.22         2.58 o                         
   5  -3   9         33.13         31.29         1.95 o                         
   6  -3   9          5.12          5.16         1.71 o                         
   7  -3   9          3.09          5.09         1.82 o                         
 -10  -2   9          4.79          4.92         2.76 o                         
  -9  -2   9          1.92          0.64         2.06 o                         
  -8  -2   9          7.86          4.85         1.95 o                         
  -7  -2   9         57.42         60.76         2.29 o                         
  -6  -2   9          4.03          1.63         1.76 o                         
  -5  -2   9        294.28        277.61         3.21 o                         
  -4  -2   9        275.86        238.90         2.53 o                         
  -3  -2   9        261.15        297.36         2.76 o                         
  -2  -2   9         40.89         40.37         1.52 o                         
  -1  -2   9         12.28          8.69         1.19 o                         
   0  -2   9        497.00        500.54         2.92 o                         
   1  -2   9         91.04         89.70         1.64 o                         
   2  -2   9         91.68         90.57         1.68 o                         
   3  -2   9        138.51        118.16         1.90 o                         
   4  -2   9        111.56        104.36         1.89 o                         
   5  -2   9         24.73         21.96         1.58 o                         
   6  -2   9          6.04          6.93         1.69 o                         
   7  -2   9          4.87          5.93         1.85 o                         
   8  -2   9          3.94          3.33         1.38 o                         
  -9  -1   9         27.09         29.58         2.81 o                         
  -8  -1   9         15.04         10.90         2.05 o                         
  -7  -1   9        108.02        117.92         2.84 o                         
  -6  -1   9         36.76         35.36         1.54 o                         
  -5  -1   9        122.03        125.87         2.37 o                         
  -4  -1   9        113.74        107.54         2.85 o                         
  -3  -1   9        857.92        914.60        28.24 o                         
  -2  -1   9        118.14        113.59         6.02 o                         
  -1  -1   9         31.22         29.98         0.95 o                         
   0  -1   9         36.66         40.45         1.77 o                         
   1  -1   9         13.35         10.78         0.83 o                         
   2  -1   9         18.02         20.29         2.68 o                         
   3  -1   9        822.73        800.51         3.77 o                         
   4  -1   9         52.90         50.37         1.85 o                         
   5  -1   9         80.00         83.92         1.81 o                         
   6  -1   9          0.40          0.73         1.61 o                         
   7  -1   9          7.55          7.21         2.15 o                         
   8  -1   9          0.13          1.09         1.26 o                         
  -8   0   9         52.23         48.07         2.41 o                         
  -7   0   9         85.93         79.16         3.55 o                         
  -6   0   9         17.41         17.05         1.44 o                         
  -5   0   9          7.65          9.49         1.17 o                         
  -4   0   9        261.19        283.06        12.11 o                         
  -3   0   9       2306.93       2485.03        48.43 o                         
  -2   0   9        341.13        352.99        13.69 o                         
  -1   0   9        911.04       1066.65        41.95 o                         
   0   0   9        100.23         97.59         1.17 o                         
   1   0   9         31.06         29.71         2.28 o                         
   2   0   9        264.32        272.24         8.46 o                         
   3   0   9         16.80         16.59         1.20 o                         
   4   0   9          9.35         14.74         1.01 o                         
   5   0   9          5.38          3.38         1.01 o                         
   6   0   9          0.66          0.72         1.03 o                         
   7   0   9         14.85         18.89         2.12 o                         
   8   0   9          0.45          0.54         1.39 o                         
  -9   1   9         27.20         26.13         2.79 o                         
  -8   1   9         15.12         12.24         1.98 o                         
  -7   1   9        107.96        106.31         2.23 o                         
  -6   1   9         36.82         35.96         1.53 o                         
  -5   1   9        121.70        119.03         1.78 o                         
  -4   1   9        114.00        112.84         2.04 o                         
  -3   1   9        857.72        889.41         8.33 o                         
  -2   1   9        117.66        120.05         7.17 o                         
  -1   1   9         31.47         30.93         1.15 o                         
   0   1   9         36.72         40.53         1.02 o                         
   1   1   9         13.31         11.37         1.28 o                         
   2   1   9         17.92         19.30         3.48 o                         
   3   1   9        822.35        823.77        40.47 o                         
   4   1   9         52.91         59.86         3.63 o                         
   5   1   9         80.04         87.09         1.09 o                         
   6   1   9          0.38          0.72         1.04 o                         
   7   1   9          7.51          7.98         1.23 o                         
   8   1   9          0.13          0.39         1.27 o                         
 -10   2   9          4.84          5.24         2.56 o                         
  -9   2   9          1.93          2.40         2.06 o                         
  -8   2   9          7.81          5.63         1.92 o                         
  -7   2   9         57.34         57.14         2.35 o                         
  -6   2   9          4.04          3.57         1.11 o                         
  -5   2   9        294.27        308.01         3.26 o                         
  -4   2   9        275.84        268.08         4.24 o                         
  -3   2   9        261.35        283.65         1.88 o                         
  -2   2   9         40.92         46.07         4.41 o                         
  -1   2   9         12.20          9.30         0.91 o                         
   0   2   9        497.06        526.98        35.35 o                         
   1   2   9         91.11         96.37         1.96 o                         
   2   2   9         91.49        100.92         2.16 o                         
   3   2   9        138.47        132.12         4.21 o                         
   4   2   9        111.55        113.41         3.35 o                         
   5   2   9         24.63         25.18         0.97 o                         
   6   2   9          6.07          4.96         0.90 o                         
   7   2   9          4.86          6.20         1.12 o                         
   8   2   9          3.92          5.55         2.22 o                         
 -10   3   9          1.13          2.85         2.32 o                         
  -9   3   9         25.22         23.14         2.27 o                         
  -8   3   9         67.83         63.10         2.34 o                         
  -7   3   9         27.58         23.88         1.93 o                         
  -6   3   9         20.78         23.32         1.33 o                         
  -5   3   9        246.04        248.96         5.42 o                         
  -4   3   9         96.87        103.55         3.45 o                         
  -3   3   9         76.54         81.07         1.11 o                         
  -2   3   9        392.09        411.72        10.60 o                         
  -1   3   9          3.98          3.34         0.74 o                         
   0   3   9        109.81        130.73         6.86 o                         
   1   3   9         75.95         73.93         2.60 o                         
   2   3   9         24.83         21.98         0.88 o                         
   3   3   9         11.55         12.55         0.78 o                         
   4   3   9        306.40        328.84         9.12 o                         
   5   3   9         33.08         32.35         1.57 o                         
   6   3   9          5.05          4.98         0.90 o                         
   7   3   9          3.09          4.99         1.03 o                         
  -9   4   9          1.13          1.45         1.92 o                         
  -8   4   9         15.84         13.69         1.74 o                         
  -7   4   9         65.59         65.37         2.06 o                         
  -6   4   9         92.86         93.43         2.88 o                         
  -5   4   9         45.12         45.44         1.90 o                         
  -4   4   9        291.03        296.99         9.05 o                         
  -3   4   9         41.62         46.29         1.51 o                         
  -2   4   9         12.98         15.57         0.85 o                         
  -1   4   9          8.61          7.83         0.90 o                         
   0   4   9         44.67         51.03         0.90 o                         
   1   4   9         17.32         17.27         0.81 o                         
   2   4   9        239.63        249.44         6.04 o                         
   3   4   9         22.62         23.56         0.89 o                         
   4   4   9        194.75        215.07         8.99 o                         
   5   4   9         20.08         21.32         0.90 o                         
   6   4   9         17.63         22.41         2.14 o                         
   7   4   9          8.70          8.37         1.03 o                         
  -9   5   9         22.18         20.93         2.14 o                         
  -8   5   9          9.31          8.38         2.02 o                         
  -7   5   9         14.28         13.62         1.93 o                         
  -6   5   9         20.86         22.62         1.31 o                         
  -5   5   9          7.09          6.26         1.03 o                         
  -4   5   9        574.29        628.47         2.36 o                         
  -3   5   9         58.74         62.24         1.11 o                         
  -2   5   9        195.74        225.09         3.01 o                         
  -1   5   9        108.17        106.95         3.75 o                         
   0   5   9        146.97        148.43         2.87 o                         
   1   5   9          1.20          0.95         0.78 o                         
   2   5   9        138.11        142.29         3.03 o                         
   3   5   9         79.49         82.24         5.42 o                         
   4   5   9         76.84         83.03         1.52 o                         
   5   5   9          3.34          3.95         1.14 o                         
   6   5   9          5.69          5.19         0.99 o                         
   7   5   9         31.91         38.74         2.27 o                         
  -8   6   9          6.89          5.64         1.98 o                         
  -7   6   9         61.29         56.28         2.26 o                         
  -6   6   9         75.11         75.11         2.45 o                         
  -5   6   9        104.73        108.25         4.49 o                         
  -4   6   9        124.03        141.52         7.94 o                         
  -3   6   9         17.14         17.53         0.91 o                         
  -2   6   9         51.38         53.31         1.50 o                         
  -1   6   9        164.31        169.36         5.52 o                         
   0   6   9         11.20          9.79         0.86 o                         
   1   6   9        203.31        211.89         8.54 o                         
   2   6   9        107.32        115.79         7.04 o                         
   3   6   9        197.80        203.22         8.51 o                         
   4   6   9         33.20         36.83         2.38 o                         
   5   6   9         12.53         12.77         0.95 o                         
   6   6   9          1.50          1.05         1.10 o                         
  -7   7   9         40.51         40.22         1.92 o                         
  -6   7   9         28.28         29.22         1.24 o                         
  -5   7   9         62.59         70.36         3.74 o                         
  -4   7   9         55.74         63.27         5.31 o                         
  -3   7   9        642.83        681.77        29.92 o                         
  -2   7   9          9.96         10.55         0.86 o                         
  -1   7   9         53.68         54.52         1.67 o                         
   0   7   9         37.44         39.60         3.85 o                         
   1   7   9        122.81        138.68         7.34 o                         
   2   7   9         11.84         14.39         0.95 o                         
   3   7   9        162.29        170.37        12.74 o                         
   4   7   9          8.84          9.93         1.19 o                         
   5   7   9          5.05          3.80         0.99 o                         
  -7   8   9         22.58         22.14         1.85 o                         
  -6   8   9          4.59          4.49         1.26 o                         
  -5   8   9          5.31          6.16         1.16 o                         
  -4   8   9         13.01         15.28         1.10 o                         
  -3   8   9          5.36          4.49         0.97 o                         
  -2   8   9         13.66         14.64         1.07 o                         
  -1   8   9         32.18         39.10         4.67 o                         
   0   8   9         31.18         32.55         2.48 o                         
   1   8   9         89.01         89.37         9.14 o                         
   2   8   9          2.41          2.88         0.97 o                         
   3   8   9         35.96         39.43         2.54 o                         
   4   8   9         15.61         22.16         3.03 o                         
  -5   9   9         13.37         14.26         1.24 o                         
  -4   9   9          7.99         10.53         1.20 o                         
  -3   9   9          0.49          0.74         1.15 o                         
  -2   9   9          3.20          1.16         1.33 o                         
  -1   9   9         45.21         51.94         3.54 o                         
   0   9   9          2.60          1.51         1.34 o                         
   1   9   9         24.17         24.69         2.46 o                         
   2   9   9          3.43          1.97         1.20 o                         
   3   9   9         33.07         36.58         4.09 o                         
  -3  10   9          5.56          3.31         1.89 o                         
  -2  10   9         30.93         31.75         4.78 o                         
  -1  10   9         46.10         47.03         4.20 o                         
   0  10   9         23.01         27.12         2.30 o                         
  -4  -9  10         10.89          9.51         2.13 o                         
  -3  -9  10          1.47          0.84         2.08 o                         
  -2  -9  10         10.69         10.16         1.81 o                         
  -1  -9  10          4.31          3.14         1.76 o                         
   0  -9  10         16.99         15.15         1.93 o                         
   1  -9  10          1.21          0.66         2.05 o                         
   2  -9  10          2.87          3.72         1.74 o                         
  -6  -8  10         17.62         15.07         1.82 o                         
  -5  -8  10         26.18         22.09         1.77 o                         
  -4  -8  10         70.56         74.74         2.02 o                         
  -3  -8  10          0.35          1.18         1.95 o                         
  -2  -8  10          3.07          4.35         1.64 o                         
  -1  -8  10          9.21          8.46         1.85 o                         
   0  -8  10         58.70         55.19         1.87 o                         
   1  -8  10         11.80          9.77         1.90 o                         
   2  -8  10         22.66         20.83         1.93 o                         
   3  -8  10         18.29         17.57         1.71 o                         
  -7  -7  10          0.22         -1.03         1.79 o                         
  -6  -7  10         22.40         23.41         1.81 o                         
  -5  -7  10          0.13         -0.27         1.61 o                         
  -4  -7  10         46.45         47.14         1.90 o                         
  -3  -7  10         14.79         10.75         1.66 o                         
  -2  -7  10         52.08         54.23         1.77 o                         
  -1  -7  10         13.38         11.46         1.81 o                         
   0  -7  10         26.00         18.40         1.82 o                         
   1  -7  10         40.94         38.77         1.69 o                         
   2  -7  10         83.15         63.04         1.95 o                         
   3  -7  10          0.17          0.74         1.56 o                         
   4  -7  10          6.50          9.83         1.89 o                         
   5  -7  10          0.30          0.15         1.76 o                         
  -8  -6  10          5.90          6.03         2.19 o                         
  -7  -6  10         19.55         20.65         2.11 o                         
  -6  -6  10          0.56          0.52         1.82 o                         
  -5  -6  10         53.98         56.12         2.22 o                         
  -4  -6  10         49.85         46.03         1.85 o                         
  -3  -6  10         22.94         23.15         1.63 o                         
  -2  -6  10         17.15         15.56         1.55 o                         
  -1  -6  10        125.26        123.38         2.02 o                         
   0  -6  10        145.82        125.78         2.06 o                         
   1  -6  10          3.45          2.77         1.48 o                         
   2  -6  10         35.89         32.16         1.66 o                         
   3  -6  10        177.03        177.29         2.35 o                         
   4  -6  10         30.09         31.53         1.61 o                         
   5  -6  10         30.76         25.62         1.98 o                         
  -9  -5  10         38.11         39.26         2.53 o                         
  -8  -5  10         29.30         30.50         2.16 o                         
  -7  -5  10         11.94         12.62         2.14 o                         
  -6  -5  10          1.23          1.14         1.85 o                         
  -5  -5  10         43.46         39.00         2.14 o                         
  -4  -5  10        135.90        126.12         2.35 o                         
  -3  -5  10          4.62          4.35         1.37 o                         
  -2  -5  10          9.68         11.93         1.35 o                         
  -1  -5  10         22.68         21.30         1.39 o                         
   0  -5  10         26.31         25.09         1.40 o                         
   1  -5  10          7.25          5.13         1.39 o                         
   2  -5  10         37.05         31.95         1.81 o                         
   3  -5  10          6.11          6.51         1.53 o                         
   4  -5  10         66.68         55.52         2.00 o                         
   5  -5  10         23.16         25.17         1.84 o                         
   6  -5  10          1.29          0.82         2.06 o                         
  -9  -4  10          8.13          7.14         2.18 o                         
  -8  -4  10          4.60          3.40         1.92 o                         
  -7  -4  10         24.62         28.20         2.19 o                         
  -6  -4  10         76.18         80.38         2.03 o                         
  -5  -4  10        258.26        277.67         2.98 o                         
  -4  -4  10         40.92         43.88         1.98 o                         
  -3  -4  10        146.91        132.12         2.06 o                         
  -2  -4  10         45.50         46.48         1.56 o                         
  -1  -4  10         54.23         53.01         1.56 o                         
   0  -4  10         39.29         42.11         1.47 o                         
   1  -4  10         21.75         21.51         1.42 o                         
   2  -4  10         54.83         48.25         1.76 o                         
   3  -4  10        191.99        164.67         2.19 o                         
   4  -4  10         15.67         13.56         1.60 o                         
   5  -4  10         70.86         67.36         2.08 o                         
   6  -4  10          1.35          2.13         1.55 o                         
  -9  -3  10         10.02         11.33         2.03 o                         
  -8  -3  10          9.27          8.72         2.00 o                         
  -7  -3  10        299.29        296.57         3.50 o                         
  -6  -3  10          1.67          1.55         1.81 o                         
  -5  -3  10        249.00        242.46         2.64 o                         
  -4  -3  10          3.36          3.71         1.40 o                         
  -3  -3  10        120.04        118.35         1.98 o                         
  -2  -3  10          9.32          6.88         1.39 o                         
  -1  -3  10         45.31         48.51         1.50 o                         
   0  -3  10          2.34          4.93         1.26 o                         
   1  -3  10         97.60         90.19         1.71 o                         
   2  -3  10         39.87         39.31         1.74 o                         
   3  -3  10          5.52          7.40         1.40 o                         
   4  -3  10         45.76         40.55         1.69 o                         
   5  -3  10         56.93         57.93         1.73 o                         
   6  -3  10         14.06         13.45         1.61 o                         
   7  -3  10         24.98         27.04         1.82 o                         
 -10  -2  10         11.18         10.40         2.72 o                         
  -9  -2  10         46.10         44.01         2.63 o                         
  -8  -2  10         70.76         67.49         2.64 o                         
  -7  -2  10         13.44         13.03         1.98 o                         
  -6  -2  10         42.88         43.64         2.14 o                         
  -5  -2  10         51.15         52.45         1.68 o                         
  -4  -2  10         21.66         21.31         1.52 o                         
  -3  -2  10         66.40         69.31         2.00 o                         
  -2  -2  10          7.64          6.32         1.40 o                         
  -1  -2  10          6.97          5.45         1.21 o                         
   0  -2  10          3.67          3.51         1.47 o                         
   1  -2  10        420.50        402.04         2.72 o                         
   2  -2  10         40.05         41.76         1.47 o                         
   3  -2  10         64.67         57.14         1.63 o                         
   4  -2  10        126.68        119.87         2.08 o                         
   5  -2  10         10.67          8.88         1.53 o                         
   6  -2  10         41.09         35.81         1.90 o                         
   7  -2  10          4.21          2.34         1.97 o                         
  -9  -1  10         13.49         12.83         2.72 o                         
  -8  -1  10         70.03         71.86         2.74 o                         
  -7  -1  10         20.01         23.30         2.05 o                         
  -6  -1  10         29.81         30.78         1.56 o                         
  -5  -1  10        143.91        146.58         1.80 o                         
  -4  -1  10       1000.39       1034.54         7.99 o                         
  -3  -1  10         41.11         38.97         2.16 o                         
  -2  -1  10        612.17        624.04         4.81 o                         
  -1  -1  10         30.24         32.02         1.07 o                         
   0  -1  10         40.82         50.73         1.05 o                         
   1  -1  10         37.66         39.29         2.36 o                         
   2  -1  10        288.73        288.24         1.74 o                         
   3  -1  10         54.31         57.10         1.82 o                         
   4  -1  10         49.19         50.90         1.68 o                         
   5  -1  10         29.95         33.07         1.61 o                         
   6  -1  10          5.79          6.72         1.43 o                         
   7  -1  10          0.01         -1.32         1.32 o                         
  -8   0  10          3.18          0.40         1.74 o                         
  -7   0  10         78.62         74.69         4.84 o                         
  -6   0  10          0.24          0.12         1.25 o                         
  -5   0  10         19.92         20.01         1.23 o                         
  -4   0  10         45.35         42.74         2.14 o                         
  -3   0  10        143.02        130.29         5.12 o                         
  -2   0  10        149.86        146.51         2.68 o                         
  -1   0  10         49.70         46.87         1.13 o                         
   0   0  10          1.32          0.82         0.83 o                         
   1   0  10        167.79        167.68         8.16 o                         
   2   0  10        372.02        363.85         6.01 o                         
   3   0  10        724.07        773.06        25.92 o                         
   4   0  10        416.45        432.37         7.88 o                         
   5   0  10         62.29         49.95         1.18 o                         
   6   0  10          9.94         12.31         1.13 o                         
   7   0  10          3.29          5.68         1.59 o                         
  -9   1  10         13.53         11.17         2.64 o                         
  -8   1  10         70.06         62.23         2.69 o                         
  -7   1  10         20.00         20.40         1.62 o                         
  -6   1  10         29.77         32.39         1.47 o                         
  -5   1  10        143.99        141.56         2.58 o                         
  -4   1  10       1000.92       1043.38        62.89 o                         
  -3   1  10         41.18         42.15         1.15 o                         
  -2   1  10        611.33        648.43        40.13 o                         
  -1   1  10         30.33         32.01         1.14 o                         
   0   1  10         40.78         50.92         1.04 o                         
   1   1  10         37.79         39.56         4.20 o                         
   2   1  10        288.33        292.74         9.79 o                         
   3   1  10         54.44         54.05         2.37 o                         
   4   1  10         49.30         54.31         1.94 o                         
   5   1  10         29.97         30.18         0.96 o                         
   6   1  10          5.71          5.74         1.07 o                         
   7   1  10          0.00          0.75         1.58 o                         
 -10   2  10         11.18          9.88         2.63 o                         
  -9   2  10         46.32         38.81         2.55 o                         
  -8   2  10         70.68         63.38         2.55 o                         
  -7   2  10         13.52         11.04         1.45 o                         
  -6   2  10         42.88         41.64         1.56 o                         
  -5   2  10         51.18         52.96         2.51 o                         
  -4   2  10         21.65         23.71         1.81 o                         
  -3   2  10         66.29         68.86         1.30 o                         
  -2   2  10          7.55          6.74         1.07 o                         
  -1   2  10          6.92          6.90         0.96 o                         
   0   2  10          3.68          2.91         0.99 o                         
   1   2  10        420.17        429.22        20.11 o                         
   2   2  10         39.96         45.25         2.23 o                         
   3   2  10         64.62         60.78         2.25 o                         
   4   2  10        126.63        125.04         2.38 o                         
   5   2  10         10.66         10.42         0.97 o                         
   6   2  10         41.07         40.72         1.48 o                         
   7   2  10          4.24          3.93         2.84 o                         
  -9   3  10         10.02         13.03         2.19 o                         
  -8   3  10          9.30         10.80         1.87 o                         
  -7   3  10        299.83        274.61         3.31 o                         
  -6   3  10          1.67          2.31         1.12 o                         
  -5   3  10        249.21        258.57        10.39 o                         
  -4   3  10          3.35          2.89         0.92 o                         
  -3   3  10        120.25        127.22         2.04 o                         
  -2   3  10          9.26         10.87         0.78 o                         
  -1   3  10         45.31         49.16         0.93 o                         
   0   3  10          2.33          4.08         0.77 o                         
   1   3  10         97.59         96.23         1.91 o                         
   2   3  10         39.90         44.11         1.22 o                         
   3   3  10          5.46          7.91         0.86 o                         
   4   3  10         45.83         46.34         1.20 o                         
   5   3  10         56.86         63.43         3.83 o                         
   6   3  10         14.00         15.47         0.98 o                         
   7   3  10         25.06         28.81         1.50 o                         
  -9   4  10          8.17          8.50         2.10 o                         
  -8   4  10          4.60          3.24         1.93 o                         
  -7   4  10         24.58         21.62         1.92 o                         
  -6   4  10         76.28         74.61         2.45 o                         
  -5   4  10        258.29        254.47        11.25 o                         
  -4   4  10         40.96         41.00         1.04 o                         
  -3   4  10        146.61        154.83         4.60 o                         
  -2   4  10         45.49         51.33         1.83 o                         
  -1   4  10         54.59         56.56         3.62 o                         
   0   4  10         39.32         44.34         2.25 o                         
   1   4  10         21.63         27.36         1.99 o                         
   2   4  10         54.84         53.43         2.93 o                         
   3   4  10        192.23        180.48         6.06 o                         
   4   4  10         15.71         16.36         0.95 o                         
   5   4  10         70.73         76.26         3.25 o                         
   6   4  10          1.34          1.83         0.95 o                         
  -9   5  10         38.07         39.21         2.39 o                         
  -8   5  10         29.26         27.99         2.19 o                         
  -7   5  10         12.05         14.19         2.06 o                         
  -6   5  10          1.23          1.16         1.18 o                         
  -5   5  10         43.53         42.62         3.20 o                         
  -4   5  10        136.02        139.88        10.41 o                         
  -3   5  10          4.59          5.51         0.87 o                         
  -2   5  10          9.67         11.05         0.82 o                         
  -1   5  10         22.70         23.00         1.08 o                         
   0   5  10         26.35         27.84         2.01 o                         
   1   5  10          7.27          7.12         0.80 o                         
   2   5  10         37.12         38.03         1.78 o                         
   3   5  10          6.16          8.52         0.86 o                         
   4   5  10         66.70         68.93         3.24 o                         
   5   5  10         23.17         23.75         1.05 o                         
   6   5  10          1.27          1.81         1.10 o                         
  -8   6  10          5.97          5.29         1.85 o                         
  -7   6  10         19.58         22.01         1.76 o                         
  -6   6  10          0.56          0.67         1.19 o                         
  -5   6  10         54.00         55.70         1.70 o                         
  -4   6  10         49.99         51.85         3.06 o                         
  -3   6  10         22.88         25.99         2.51 o                         
  -2   6  10         17.08         17.60         1.10 o                         
  -1   6  10        125.23        142.67        10.44 o                         
   0   6  10        146.06        150.95         8.57 o                         
   1   6  10          3.52          3.41         0.91 o                         
   2   6  10         35.95         40.24         1.08 o                         
   3   6  10        177.33        190.43         5.61 o                         
   4   6  10         30.15         36.78         1.96 o                         
   5   6  10         30.79         28.12         1.77 o                         
  -7   7  10          0.21         -1.24         2.11 o                         
  -6   7  10         22.47         22.21         1.27 o                         
  -5   7  10          0.14          0.25         1.14 o                         
  -4   7  10         46.40         53.47         3.11 o                         
  -3   7  10         14.77         16.61         1.88 o                         
  -2   7  10         51.95         58.61         3.20 o                         
  -1   7  10         13.34         13.85         0.97 o                         
   0   7  10         26.11         26.39         1.15 o                         
   1   7  10         41.04         45.48         3.41 o                         
   2   7  10         82.97         85.89         7.61 o                         
   3   7  10          0.16         -0.59         0.98 o                         
   4   7  10          6.50          8.34         0.99 o                         
   5   7  10          0.30          0.14         1.03 o                         
  -6   8  10         17.76         18.01         1.45 o                         
  -5   8  10         26.21         27.85         2.15 o                         
  -4   8  10         70.65         80.77         4.44 o                         
  -3   8  10          0.34          1.38         1.00 o                         
  -2   8  10          3.09          1.83         0.98 o                         
  -1   8  10          9.17          9.78         0.97 o                         
   0   8  10         58.89         68.06         3.98 o                         
   1   8  10         11.76         13.44         1.39 o                         
   2   8  10         22.67         30.47         3.81 o                         
   3   8  10         18.23         21.44         2.14 o                         
  -4   9  10         10.85         10.69         1.29 o                         
  -3   9  10          1.48          2.44         1.09 o                         
  -2   9  10         10.71         11.86         1.08 o                         
  -1   9  10          4.30          5.85         1.05 o                         
   0   9  10         16.91         18.88         1.30 o                         
   1   9  10          1.22          0.31         1.44 o                         
   2   9  10          2.90          1.45         1.07 o                         
  -3  -9  11         34.35         30.10         2.06 o                         
  -2  -9  11          1.74          1.73         2.13 o                         
  -1  -9  11          1.72          3.14         2.10 o                         
   0  -9  11          6.86          4.35         1.85 o                         
  -5  -8  11          9.23          6.50         1.79 o                         
  -4  -8  11          2.32          1.97         2.02 o                         
  -3  -8  11         11.20          6.13         2.08 o                         
  -2  -8  11          0.57          0.18         1.69 o                         
  -1  -8  11         28.98         30.31         1.84 o                         
   0  -8  11         32.73         28.44         1.84 o                         
   1  -8  11          4.58          5.19         1.73 o                         
   2  -8  11          7.74          6.76         1.76 o                         
   3  -8  11         19.33         16.77         1.76 o                         
  -7  -7  11          0.00         -1.31         2.00 o                         
  -6  -7  11          1.70          1.85         1.76 o                         
  -5  -7  11         34.31         33.50         2.05 o                         
  -4  -7  11          8.49          9.04         1.82 o                         
  -3  -7  11         21.65         19.70         1.71 o                         
  -2  -7  11          2.28          1.43         1.85 o                         
  -1  -7  11        144.52        128.98         2.14 o                         
   0  -7  11         28.06         24.15         1.73 o                         
   1  -7  11         44.60         40.84         2.00 o                         
   2  -7  11         20.45         14.91         1.71 o                         
   3  -7  11         44.65         37.81         1.84 o                         
   4  -7  11          1.25          0.31         2.08 o                         
  -7  -6  11         28.57         30.07         1.90 o                         
  -6  -6  11         21.09         21.14         1.79 o                         
  -5  -6  11         87.99         85.45         2.14 o                         
  -4  -6  11         32.54         30.13         2.11 o                         
  -3  -6  11        214.12        187.53         2.39 o                         
  -2  -6  11         23.37         20.39         1.55 o                         
  -1  -6  11         73.93         73.52         2.02 o                         
   0  -6  11         64.97         53.82         1.98 o                         
   1  -6  11         81.63         75.95         1.87 o                         
   2  -6  11         23.57         22.83         1.63 o                         
   3  -6  11         51.24         45.74         2.02 o                         
   4  -6  11         15.25         17.67         1.97 o                         
   5  -6  11         18.94         15.27         1.84 o                         
  -8  -5  11         39.97         41.39         2.35 o                         
  -7  -5  11         24.25         28.81         2.26 o                         
  -6  -5  11          9.92         10.01         2.13 o                         
  -5  -5  11          0.02          2.19         1.60 o                         
  -4  -5  11        233.50        228.88         2.63 o                         
  -3  -5  11         52.38         49.38         1.76 o                         
  -2  -5  11         20.90         23.17         1.52 o                         
  -1  -5  11          3.40          6.59         1.45 o                         
   0  -5  11         30.37         27.36         1.73 o                         
   1  -5  11         11.85          9.95         1.47 o                         
   2  -5  11        190.97        176.44         2.29 o                         
   3  -5  11         18.29         13.78         1.56 o                         
   4  -5  11         28.65         25.84         1.89 o                         
   5  -5  11          8.54          5.48         1.63 o                         
  -9  -4  11         40.38         36.34         2.47 o                         
  -8  -4  11         39.10         38.95         2.43 o                         
  -7  -4  11         25.85         24.92         1.82 o                         
  -6  -4  11          9.31          9.79         1.69 o                         
  -5  -4  11          5.77          5.76         1.47 o                         
  -4  -4  11         46.89         36.86         1.64 o                         
  -3  -4  11         30.19         24.55         1.73 o                         
  -2  -4  11         33.30         34.19         1.48 o                         
  -1  -4  11          2.23          0.74         1.29 o                         
   0  -4  11         28.45         24.99         1.39 o                         
   1  -4  11         46.66         38.68         1.84 o                         
   2  -4  11         69.11         66.13         1.81 o                         
   3  -4  11         41.96         39.97         1.64 o                         
   4  -4  11         45.19         42.90         1.76 o                         
   5  -4  11          8.18          8.08         1.71 o                         
   6  -4  11          7.99          6.51         1.74 o                         
  -9  -3  11          1.14          2.64         2.32 o                         
  -8  -3  11         25.45         25.13         2.19 o                         
  -7  -3  11         27.51         24.59         2.26 o                         
  -6  -3  11        184.01        201.61         2.95 o                         
  -5  -3  11        119.11        110.45         2.35 o                         
  -4  -3  11        181.21        169.64         2.32 o                         
  -3  -3  11        194.89        192.13         2.47 o                         
  -2  -3  11         14.63         10.96         1.35 o                         
  -1  -3  11         56.28         62.57         1.82 o                         
   0  -3  11         17.16         16.32         1.31 o                         
   1  -3  11        126.10        119.01         1.82 o                         
   2  -3  11        181.81        176.96         2.32 o                         
   3  -3  11         20.48         17.22         1.53 o                         
   4  -3  11        241.42        247.47         2.64 o                         
   5  -3  11          0.12          0.55         1.47 o                         
   6  -3  11          3.74          4.43         1.87 o                         
  -9  -2  11          5.32          4.77         2.42 o                         
  -8  -2  11         95.58         95.54         2.74 o                         
  -7  -2  11         56.35         57.22         2.53 o                         
  -6  -2  11         20.45         18.35         2.05 o                         
  -5  -2  11         42.16         38.00         1.90 o                         
  -4  -2  11         17.06         17.01         1.55 o                         
  -3  -2  11        193.23        187.48         2.32 o                         
  -2  -2  11         73.05         73.23         1.73 o                         
  -1  -2  11          7.31          9.80         1.58 o                         
   0  -2  11         17.84         20.93         1.37 o                         
   1  -2  11        186.52        181.66         2.06 o                         
   2  -2  11         38.71         40.79         1.55 o                         
   3  -2  11        632.88        602.87         3.60 o                         
   4  -2  11        151.73        145.97         2.14 o                         
   5  -2  11         12.71         13.70         1.53 o                         
   6  -2  11          0.65          1.31         1.82 o                         
  -9  -1  11         19.87         18.69         2.81 o                         
  -8  -1  11         53.87         50.88         2.56 o                         
  -7  -1  11         34.08         37.08         2.95 o                         
  -6  -1  11         69.40         65.82         4.17 o                         
  -5  -1  11         69.32         70.41         5.07 o                         
  -4  -1  11        273.90        283.95         7.71 o                         
  -3  -1  11        440.44        409.88         5.92 o                         
  -2  -1  11         66.07         62.41         1.19 o                         
  -1  -1  11        112.83        120.54         2.93 o                         
   0  -1  11          1.91          2.71         1.09 o                         
   1  -1  11         57.78         62.43         1.80 o                         
   2  -1  11         80.48         89.43         3.59 o                         
   3  -1  11        200.66        206.96         2.21 o                         
   4  -1  11         19.79         19.14         1.74 o                         
   5  -1  11         64.99         62.52         2.03 o                         
   6  -1  11          9.02          8.30         1.14 o                         
   7  -1  11         26.69         28.89         1.52 o                         
  -9   0  11         12.19         12.78         4.10 o                         
  -8   0  11          2.18          2.18         1.70 o                         
  -7   0  11         72.13         78.78         5.67 o                         
  -6   0  11        159.83        152.22         2.10 o                         
  -5   0  11         74.97         74.44         2.86 o                         
  -4   0  11        453.91        465.22        10.21 o                         
  -3   0  11         54.71         60.84         4.34 o                         
  -2   0  11          1.63          1.48         1.01 o                         
  -1   0  11         10.29         12.84         0.95 o                         
   0   0  11         25.40         31.85         3.21 o                         
   1   0  11        170.82        160.56         1.40 o                         
   2   0  11          0.14          0.94         0.91 o                         
   3   0  11        208.56        216.39         4.82 o                         
   4   0  11          8.27          2.85         1.50 o                         
   5   0  11         32.33         29.41         2.61 o                         
   6   0  11          0.02         -0.23         2.08 o                         
   7   0  11         21.48         24.42         1.31 o                         
  -9   1  11         20.05         18.48         2.77 o                         
  -8   1  11         53.83         47.04         1.87 o                         
  -7   1  11         34.21         35.50         1.58 o                         
  -6   1  11         69.49         68.88         2.69 o                         
  -5   1  11         69.23         66.66         1.54 o                         
  -4   1  11        274.23        282.37        21.93 o                         
  -3   1  11        440.30        414.68         2.57 o                         
  -2   1  11         66.15         64.45         1.35 o                         
  -1   1  11        113.00        126.76         1.36 o                         
   0   1  11          1.93          1.38         1.02 o                         
   1   1  11         57.96         61.18         1.12 o                         
   2   1  11         80.56         91.12         1.60 o                         
   3   1  11        200.74        223.70         6.53 o                         
   4   1  11         19.75         20.77         0.98 o                         
   5   1  11         64.99         69.55         1.04 o                         
   6   1  11          9.01          8.66         1.32 o                         
   7   1  11         26.67         29.42         1.48 o                         
  -9   2  11          5.32          3.98         2.48 o                         
  -8   2  11         95.71         81.77         2.72 o                         
  -7   2  11         56.32         57.32         1.60 o                         
  -6   2  11         20.56         20.81         1.37 o                         
  -5   2  11         42.17         39.85         2.35 o                         
  -4   2  11         17.00         18.87         1.62 o                         
  -3   2  11        193.01        192.65         1.85 o                         
  -2   2  11         72.89         73.05         1.64 o                         
  -1   2  11          7.33          9.43         1.04 o                         
   0   2  11         17.80         21.96         1.06 o                         
   1   2  11        186.78        197.59         2.07 o                         
   2   2  11         38.62         46.79         1.87 o                         
   3   2  11        633.53        637.07        11.46 o                         
   4   2  11        151.74        152.10         4.96 o                         
   5   2  11         12.74         11.58         0.88 o                         
   6   2  11          0.64          1.25         0.95 o                         
  -9   3  11          1.13          1.77         2.03 o                         
  -8   3  11         25.55         24.41         2.10 o                         
  -7   3  11         27.54         24.12         1.62 o                         
  -6   3  11        184.14        180.17         6.82 o                         
  -5   3  11        119.27        114.16         3.06 o                         
  -4   3  11        181.23        184.01         4.59 o                         
  -3   3  11        194.73        189.14         2.95 o                         
  -2   3  11         14.71         11.64         0.79 o                         
  -1   3  11         56.27         58.55         1.05 o                         
   0   3  11         17.23         17.56         0.83 o                         
   1   3  11        126.16        128.54         3.75 o                         
   2   3  11        181.52        200.72        11.34 o                         
   3   3  11         20.54         18.75         0.98 o                         
   4   3  11        241.52        264.37         7.28 o                         
   5   3  11          0.12         -0.39         0.95 o                         
   6   3  11          3.74          6.27         1.71 o                         
  -9   4  11         40.39         38.61         2.50 o                         
  -8   4  11         39.15         34.66         2.26 o                         
  -7   4  11         25.87         21.75         1.89 o                         
  -6   4  11          9.22          8.67         1.14 o                         
  -5   4  11          5.77          5.63         1.00 o                         
  -4   4  11         46.86         43.48         1.08 o                         
  -3   4  11         30.16         30.47         0.90 o                         
  -2   4  11         33.36         36.44         1.29 o                         
  -1   4  11          2.25          2.03         0.84 o                         
   0   4  11         28.46         27.38         1.72 o                         
   1   4  11         46.73         45.43         2.00 o                         
   2   4  11         69.25         74.88         1.97 o                         
   3   4  11         42.04         42.92         2.69 o                         
   4   4  11         45.22         53.79         3.10 o                         
   5   4  11          8.14          6.89         1.60 o                         
   6   4  11          7.99          9.40         1.10 o                         
  -8   5  11         40.00         42.55         2.34 o                         
  -7   5  11         24.23         24.52         1.95 o                         
  -6   5  11          9.80          8.63         1.15 o                         
  -5   5  11          0.02          1.23         0.99 o                         
  -4   5  11        233.87        247.54         9.14 o                         
  -3   5  11         52.52         55.80         2.30 o                         
  -2   5  11         20.89         22.33         1.76 o                         
  -1   5  11          3.35          3.94         0.89 o                         
   0   5  11         30.34         33.19         1.83 o                         
   1   5  11         11.84         12.38         0.95 o                         
   2   5  11        190.91        190.14         1.48 o                         
   3   5  11         18.26         18.73         1.05 o                         
   4   5  11         28.57         33.74         1.49 o                         
   5   5  11          8.49          9.54         1.02 o                         
  -7   6  11         28.63         27.52         1.98 o                         
  -6   6  11         21.17         20.98         1.29 o                         
  -5   6  11         88.20         91.53         4.75 o                         
  -4   6  11         32.59         31.80         1.11 o                         
  -3   6  11        214.12        218.86        10.14 o                         
  -2   6  11         23.40         24.75         1.95 o                         
  -1   6  11         73.92         85.76         5.44 o                         
   0   6  11         64.92         63.35         3.19 o                         
   1   6  11         81.55         84.81         5.69 o                         
   2   6  11         23.61         25.22         1.22 o                         
   3   6  11         51.20         55.16         3.60 o                         
   4   6  11         15.28         14.30         1.08 o                         
   5   6  11         19.00         21.67         1.55 o                         
  -7   7  11          0.01         -0.39         1.56 o                         
  -6   7  11          1.72          1.16         1.36 o                         
  -5   7  11         34.31         35.50         1.73 o                         
  -4   7  11          8.49         10.12         1.06 o                         
  -3   7  11         21.57         22.64         1.23 o                         
  -2   7  11          2.27          1.96         0.98 o                         
  -1   7  11        144.34        154.26        10.82 o                         
   0   7  11         28.09         27.15         2.06 o                         
   1   7  11         44.56         49.99         4.89 o                         
   2   7  11         20.52         21.45         1.68 o                         
   3   7  11         44.65         44.85         2.19 o                         
   4   7  11          1.24          1.93         1.19 o                         
  -5   8  11          9.23          9.32         2.38 o                         
  -4   8  11          2.29          2.43         1.11 o                         
  -3   8  11         11.09         10.69         1.02 o                         
  -2   8  11          0.58          0.39         1.15 o                         
  -1   8  11         29.04         31.82         1.06 o                         
   0   8  11         32.77         35.63         2.05 o                         
   1   8  11          4.61          3.81         1.04 o                         
   2   8  11          7.76          8.99         2.16 o                         
   3   8  11         19.35         20.59         1.75 o                         
  -3   9  11         34.28         39.24         2.30 o                         
  -2   9  11          1.72          1.15         1.18 o                         
  -1   9  11          1.71          1.35         1.43 o                         
   0   9  11          6.93          7.46         1.10 o                         
  -4  -8  12         25.19         22.96         1.98 o                         
  -3  -8  12         18.31         16.78         1.90 o                         
  -2  -8  12         35.37         32.07         2.22 o                         
  -1  -8  12          1.15          2.69         2.02 o                         
   0  -8  12          2.18          2.93         1.73 o                         
   1  -8  12         15.46         12.80         1.84 o                         
  -6  -7  12         18.96         16.12         1.97 o                         
  -5  -7  12         14.62         14.59         2.08 o                         
  -4  -7  12         19.68         15.93         1.77 o                         
  -3  -7  12          5.07          3.24         1.74 o                         
  -2  -7  12         99.59         83.46         2.10 o                         
  -1  -7  12          2.86          2.42         1.85 o                         
   0  -7  12          5.50          2.98         1.69 o                         
   1  -7  12          6.47          4.74         1.92 o                         
   2  -7  12         13.34         13.16         1.76 o                         
   3  -7  12          0.81          1.89         1.85 o                         
  -7  -6  12          4.58          1.93         2.05 o                         
  -6  -6  12          4.18          5.93         2.16 o                         
  -5  -6  12         28.50         27.33         1.77 o                         
  -4  -6  12        118.00        109.02         2.14 o                         
  -3  -6  12         10.98         10.43         1.56 o                         
  -2  -6  12         29.19         26.09         1.63 o                         
  -1  -6  12         58.51         48.11         1.97 o                         
   0  -6  12         46.50         40.14         1.82 o                         
   1  -6  12         95.59         86.51         2.00 o                         
   2  -6  12         44.53         37.23         1.76 o                         
   3  -6  12         11.67         10.93         1.64 o                         
   4  -6  12          2.64          2.02         1.64 o                         
  -8  -5  12         12.94          7.56         2.13 o                         
  -7  -5  12          1.13          0.15         1.74 o                         
  -6  -5  12          4.84          4.18         1.82 o                         
  -5  -5  12         23.41         21.17         1.76 o                         
  -4  -5  12         76.44         74.79         2.02 o                         
  -3  -5  12          8.58          7.56         1.55 o                         
  -2  -5  12         26.32         21.94         1.58 o                         
  -1  -5  12        197.03        173.02         2.14 o                         
   0  -5  12         11.64          8.85         1.50 o                         
   1  -5  12         37.64         31.52         1.63 o                         
   2  -5  12         49.58         45.38         1.74 o                         
   3  -5  12         25.12         24.09         1.73 o                         
   4  -5  12         17.45         12.41         1.68 o                         
   5  -5  12          9.91          7.32         1.79 o                         
  -8  -4  12         23.94         19.23         2.40 o                         
  -7  -4  12         28.82         26.20         2.21 o                         
  -6  -4  12         18.02         19.78         2.21 o                         
  -5  -4  12        136.21        126.30         2.50 o                         
  -4  -4  12         11.02          7.46         1.84 o                         
  -3  -4  12        156.84        147.03         2.21 o                         
  -2  -4  12          9.54          8.64         1.43 o                         
  -1  -4  12        100.76         90.64         1.87 o                         
   0  -4  12          8.25          7.79         1.47 o                         
   1  -4  12         41.25         44.26         1.64 o                         
   2  -4  12         17.19         11.33         1.50 o                         
   3  -4  12         71.63         74.26         1.87 o                         
   4  -4  12         25.17         21.78         1.71 o                         
   5  -4  12          7.14          6.45         1.63 o                         
  -9  -3  12         13.19         11.54         2.32 o                         
  -8  -3  12         22.70         20.46         2.31 o                         
  -7  -3  12         13.48         13.98         2.13 o                         
  -6  -3  12         17.95         17.33         2.02 o                         
  -5  -3  12        383.33        355.35         2.95 o                         
  -4  -3  12         45.13         44.59         1.76 o                         
  -3  -3  12        130.19        127.96         2.06 o                         
  -2  -3  12         76.54         84.53         1.76 o                         
  -1  -3  12         43.84         37.21         1.50 o                         
   0  -3  12         31.95         28.75         1.77 o                         
   1  -3  12         18.20         15.07         1.47 o                         
   2  -3  12         33.61         30.58         1.55 o                         
   3  -3  12         12.06         10.64         1.48 o                         
   4  -3  12         16.30         13.61         1.71 o                         
   5  -3  12         10.74          8.48         1.68 o                         
   6  -3  12          4.67          2.60         1.95 o                         
  -9  -2  12          6.33          4.35         2.64 o                         
  -8  -2  12         43.21         46.59         2.43 o                         
  -7  -2  12         10.54         12.64         2.08 o                         
  -6  -2  12        220.26        239.53         3.16 o                         
  -5  -2  12         51.28         51.04         1.77 o                         
  -4  -2  12        576.05        649.98         3.97 o                         
  -3  -2  12        222.64        194.92         2.35 o                         
  -2  -2  12          0.89         -0.18         1.34 o                         
  -1  -2  12         50.40         53.82         1.77 o                         
   0  -2  12        225.99        218.65         2.22 o                         
   1  -2  12         54.78         46.48         1.87 o                         
   2  -2  12         12.49         13.48         1.73 o                         
   3  -2  12         41.77         33.63         1.85 o                         
   4  -2  12          8.84          7.56         1.52 o                         
   5  -2  12          5.10          4.10         1.58 o                         
   6  -2  12          9.17          8.74         1.93 o                         
  -9  -1  12         10.25          7.69         2.68 o                         
  -8  -1  12         18.26         18.98         2.37 o                         
  -7  -1  12         41.06         44.72         1.69 o                         
  -6  -1  12        182.46        174.30         2.15 o                         
  -5  -1  12        254.64        259.40         2.66 o                         
  -4  -1  12        413.44        431.99        13.99 o                         
  -3  -1  12         39.65         41.56         1.32 o                         
  -2  -1  12          7.98          8.98         0.99 o                         
  -1  -1  12          5.60          7.08         1.03 o                         
   0  -1  12        323.89        322.07         8.08 o                         
   1  -1  12          3.70          2.45         0.99 o                         
   2  -1  12         33.94         29.86         1.58 o                         
   3  -1  12         65.33         66.46         1.71 o                         
   4  -1  12         37.99         40.77         1.66 o                         
   5  -1  12          8.18         10.72         1.58 o                         
   6  -1  12          4.20          3.22         1.20 o                         
  -9   0  12         12.12         11.75         3.24 o                         
  -8   0  12         56.81         53.54         2.08 o                         
  -7   0  12          3.50          3.03         1.49 o                         
  -6   0  12        173.89        186.21         2.96 o                         
  -5   0  12          3.67          2.52         1.24 o                         
  -4   0  12        375.26        371.33         5.95 o                         
  -3   0  12         39.13         41.94         1.33 o                         
  -2   0  12          0.01          0.81         0.95 o                         
  -1   0  12         11.82         11.66         0.94 o                         
   0   0  12        319.34        311.00         1.83 o                         
   1   0  12        233.17        237.47         4.31 o                         
   2   0  12        598.33        643.42         5.54 o                         
   3   0  12         15.96         17.57         1.02 o                         
   4   0  12          7.36         10.38         1.50 o                         
   5   0  12          4.32          3.94         1.20 o                         
   6   0  12         12.29         10.28         1.25 o                         
  -9   1  12         10.25          7.34         2.56 o                         
  -8   1  12         18.16         20.22         1.55 o                         
  -7   1  12         40.99         42.08         1.93 o                         
  -6   1  12        182.84        179.88         2.10 o                         
  -5   1  12        254.86        268.76        10.19 o                         
  -4   1  12        413.61        451.68        21.85 o                         
  -3   1  12         39.69         42.82         1.25 o                         
  -2   1  12          7.98         10.15         2.76 o                         
  -1   1  12          5.59          6.16         0.95 o                         
   0   1  12        323.88        324.92         9.02 o                         
   1   1  12          3.68          3.96         0.95 o                         
   2   1  12         33.93         30.87         1.12 o                         
   3   1  12         65.36         67.77         2.37 o                         
   4   1  12         38.00         43.05         0.97 o                         
   5   1  12          8.19         10.61         0.94 o                         
   6   1  12          4.21          4.57         1.32 o                         
  -9   2  12          6.32          4.92         2.37 o                         
  -8   2  12         43.18         43.35         2.22 o                         
  -7   2  12         10.54         11.27         1.26 o                         
  -6   2  12        220.36        221.61         5.76 o                         
  -5   2  12         51.38         53.81         2.61 o                         
  -4   2  12        576.43        600.47         4.76 o                         
  -3   2  12        222.50        209.12        17.96 o                         
  -2   2  12          0.90          2.04         1.15 o                         
  -1   2  12         50.28         53.81         2.17 o                         
   0   2  12        226.31        228.09         5.42 o                         
   1   2  12         54.70         53.69         1.24 o                         
   2   2  12         12.40         14.13         1.91 o                         
   3   2  12         41.75         45.28         1.90 o                         
   4   2  12          8.81          7.58         0.94 o                         
   5   2  12          5.12          4.19         1.00 o                         
   6   2  12          9.17         10.07         1.03 o                         
  -9   3  12         13.21         12.38         2.16 o                         
  -8   3  12         22.71         20.68         2.19 o                         
  -7   3  12         13.48         12.90         1.34 o                         
  -6   3  12         17.97         17.75         1.19 o                         
  -5   3  12        383.64        381.81        10.68 o                         
  -4   3  12         45.09         42.75         1.09 o                         
  -3   3  12        130.14        138.52         4.51 o                         
  -2   3  12         76.41         82.02         2.55 o                         
  -1   3  12         43.89         42.81         3.20 o                         
   0   3  12         32.14         36.46         2.66 o                         
   1   3  12         18.24         17.38         0.88 o                         
   2   3  12         33.66         35.48         1.00 o                         
   3   3  12         12.07         13.23         1.69 o                         
   4   3  12         16.25         15.72         0.98 o                         
   5   3  12         10.73          9.76         1.20 o                         
   6   3  12          4.66          3.50         1.05 o                         
  -8   4  12         23.99         21.72         2.19 o                         
  -7   4  12         28.93         22.98         1.50 o                         
  -6   4  12         18.00         16.25         1.29 o                         
  -5   4  12        136.42        130.90         2.41 o                         
  -4   4  12         11.00         12.38         0.99 o                         
  -3   4  12        156.67        163.94         6.18 o                         
  -2   4  12          9.57          9.41         1.50 o                         
  -1   4  12        100.62         96.70         3.43 o                         
   0   4  12          8.20         10.36         1.00 o                         
   1   4  12         41.14         46.71         2.47 o                         
   2   4  12         17.24         14.35         0.96 o                         
   3   4  12         71.65         81.99         4.27 o                         
   4   4  12         25.19         25.06         1.35 o                         
   5   4  12          7.18          7.51         1.11 o                         
  -8   5  12         13.00         11.66         1.76 o                         
  -7   5  12          1.12          0.96         1.31 o                         
  -6   5  12          4.79          5.38         1.24 o                         
  -5   5  12         23.34         26.06         1.24 o                         
  -4   5  12         76.63         77.20         2.86 o                         
  -3   5  12          8.57          9.46         1.01 o                         
  -2   5  12         26.42         28.83         2.03 o                         
  -1   5  12        197.45        188.83         7.59 o                         
   0   5  12         11.71         11.68         1.53 o                         
   1   5  12         37.65         41.71         1.04 o                         
   2   5  12         49.77         52.74         2.90 o                         
   3   5  12         25.17         25.94         1.33 o                         
   4   5  12         17.43         15.00         2.28 o                         
   5   5  12          9.91         10.68         2.54 o                         
  -7   6  12          4.61          3.77         1.39 o                         
  -6   6  12          4.18          4.01         1.32 o                         
  -5   6  12         28.59         29.87         1.23 o                         
  -4   6  12        118.08        121.21         7.43 o                         
  -3   6  12         10.87         11.25         1.05 o                         
  -2   6  12         29.20         29.50         1.29 o                         
  -1   6  12         58.77         56.69         2.15 o                         
   0   6  12         46.57         50.67         3.17 o                         
   1   6  12         95.43        104.90         5.63 o                         
   2   6  12         44.69         47.05         3.68 o                         
   3   6  12         11.69         14.14         1.02 o                         
   4   6  12          2.62          3.00         1.08 o                         
  -6   7  12         18.96         18.64         1.47 o                         
  -5   7  12         14.68         17.48         1.87 o                         
  -4   7  12         19.59         21.78         1.11 o                         
  -3   7  12          5.04          5.61         1.03 o                         
  -2   7  12         99.50        109.51         4.69 o                         
  -1   7  12          2.90          3.30         1.00 o                         
   0   7  12          5.55          5.41         1.00 o                         
   1   7  12          6.47          7.42         1.20 o                         
   2   7  12         13.36         16.11         1.04 o                         
   3   7  12          0.81          2.57         1.05 o                         
  -4   8  12         25.22         25.94         3.56 o                         
  -3   8  12         18.27         19.75         1.15 o                         
  -2   8  12         35.40         41.40         4.20 o                         
  -1   8  12          1.14          0.09         0.99 o                         
   0   8  12          2.20          3.01         1.08 o                         
   1   8  12         15.57         18.34         1.32 o                         
  -3  -8  13         33.66         29.86         2.37 o                         
  -2  -8  13          8.84          7.38         1.82 o                         
  -1  -8  13          8.25          6.79         2.10 o                         
  -5  -7  13          8.60          7.46         1.97 o                         
  -4  -7  13          0.59          0.21         2.02 o                         
  -3  -7  13         77.04         71.68         2.08 o                         
  -2  -7  13         21.48         22.93         1.85 o                         
  -1  -7  13         27.60         25.71         1.98 o                         
   0  -7  13          4.75          4.71         1.79 o                         
   1  -7  13         89.07         78.69         2.13 o                         
   2  -7  13         16.88         19.41         1.90 o                         
  -6  -6  13          6.45          6.01         2.35 o                         
  -5  -6  13         21.38         20.04         1.82 o                         
  -4  -6  13         13.22         12.75         1.73 o                         
  -3  -6  13          0.10          0.44         1.61 o                         
  -2  -6  13         25.14         21.76         1.68 o                         
  -1  -6  13         34.54         27.17         1.95 o                         
   0  -6  13          9.36          9.95         1.60 o                         
   1  -6  13         11.71         13.01         1.89 o                         
   2  -6  13          7.30          7.96         1.71 o                         
   3  -6  13         14.04         14.07         2.00 o                         
  -7  -5  13         25.56         25.10         2.27 o                         
  -6  -5  13         43.94         41.76         2.06 o                         
  -5  -5  13         17.10         15.43         1.69 o                         
  -4  -5  13         37.56         38.16         1.95 o                         
  -3  -5  13         16.18         16.35         1.63 o                         
  -2  -5  13         26.95         24.31         1.61 o                         
  -1  -5  13         12.68         11.16         1.53 o                         
   0  -5  13         10.04         10.33         1.50 o                         
   1  -5  13          8.50          5.38         1.63 o                         
   2  -5  13         52.83         61.68         1.84 o                         
   3  -5  13         17.89         14.56         1.68 o                         
   4  -5  13          3.92          4.90         1.68 o                         
  -8  -4  13         92.67         82.16         2.92 o                         
  -7  -4  13         17.89         15.75         2.32 o                         
  -6  -4  13         31.86         33.53         2.32 o                         
  -5  -4  13          2.40          3.56         1.90 o                         
  -4  -4  13          7.89          9.13         1.58 o                         
  -3  -4  13         28.18         27.81         1.68 o                         
  -2  -4  13          2.19          2.82         1.66 o                         
  -1  -4  13         41.33         41.16         1.60 o                         
   0  -4  13         11.05          9.66         1.69 o                         
   1  -4  13         37.86         35.52         1.63 o                         
   2  -4  13          0.90          3.55         1.76 o                         
   3  -4  13         25.66         25.52         1.71 o                         
   4  -4  13         42.70         37.31         2.10 o                         
  -8  -3  13         30.11         29.91         2.48 o                         
  -7  -3  13         15.09         13.72         2.32 o                         
  -6  -3  13         11.39          9.33         2.10 o                         
  -5  -3  13         24.88         23.62         1.74 o                         
  -4  -3  13          7.40          6.56         1.53 o                         
  -3  -3  13          9.86          8.46         1.73 o                         
  -2  -3  13          5.40          4.13         1.48 o                         
  -1  -3  13         55.43         58.76         1.69 o                         
   0  -3  13         15.32         10.61         1.47 o                         
   1  -3  13         13.56         12.08         1.53 o                         
   2  -3  13         91.39         89.33         2.11 o                         
   3  -3  13         16.53         14.82         1.58 o                         
   4  -3  13          5.98          4.47         1.64 o                         
   5  -3  13          0.25         -1.14         1.64 o                         
  -8  -2  13         16.22         18.44         2.45 o                         
  -7  -2  13         19.94         19.38         2.24 o                         
  -6  -2  13         16.61         17.38         1.97 o                         
  -5  -2  13          6.16          6.77         1.76 o                         
  -4  -2  13        123.56        141.26         2.39 o                         
  -3  -2  13          4.44          6.58         1.69 o                         
  -2  -2  13         17.04         18.81         1.52 o                         
  -1  -2  13         29.46         28.70         1.56 o                         
   0  -2  13         54.91         53.14         1.95 o                         
   1  -2  13         23.32         20.64         1.58 o                         
   2  -2  13         23.93         24.38         1.76 o                         
   3  -2  13          5.84          8.42         1.76 o                         
   4  -2  13         60.80         69.60         1.95 o                         
   5  -2  13          4.41          4.85         1.66 o                         
  -9  -1  13          4.03          4.47         2.61 o                         
  -8  -1  13         15.53         17.27         2.55 o                         
  -7  -1  13         17.54         17.05         1.57 o                         
  -6  -1  13         18.76         15.44         1.39 o                         
  -5  -1  13          8.86          9.18         2.02 o                         
  -4  -1  13        141.57        144.64         2.36 o                         
  -3  -1  13        148.37        161.37         9.22 o                         
  -2  -1  13         17.85         12.40         1.21 o                         
  -1  -1  13         34.96         33.86         1.18 o                         
   0  -1  13         35.02         32.33         1.27 o                         
   1  -1  13         17.46         18.51         1.60 o                         
   2  -1  13         58.92         56.31         1.69 o                         
   3  -1  13         37.97         38.87         1.71 o                         
   4  -1  13         27.32         25.67         1.95 o                         
   5  -1  13          9.19         10.03         1.71 o                         
  -9   0  13          9.40          7.14         3.13 o                         
  -8   0  13          3.62          1.44         1.74 o                         
  -7   0  13         80.76         95.51         1.97 o                         
  -6   0  13        120.15        115.60         1.83 o                         
  -5   0  13        524.87        518.70         5.28 o                         
  -4   0  13         14.65         13.68         1.28 o                         
  -3   0  13        338.86        354.44         4.61 o                         
  -2   0  13         60.60         57.39         1.18 o                         
  -1   0  13          9.79         12.70         1.03 o                         
   0   0  13          0.97          0.42         1.06 o                         
   1   0  13        122.51        134.14         5.18 o                         
   2   0  13        133.09        142.71         2.07 o                         
   3   0  13         15.31         13.65         1.15 o                         
   4   0  13          1.77          1.76         1.64 o                         
   5   0  13          2.12          3.60         1.30 o                         
  -9   1  13          4.05          3.93         2.64 o                         
  -8   1  13         15.50         16.54         1.56 o                         
  -7   1  13         17.44         16.99         1.53 o                         
  -6   1  13         18.68         16.31         1.33 o                         
  -5   1  13          8.90          9.56         1.18 o                         
  -4   1  13        141.69        142.05         1.70 o                         
  -3   1  13        148.11        157.65         1.66 o                         
  -2   1  13         17.90         13.28         1.03 o                         
  -1   1  13         35.00         35.06         1.11 o                         
   0   1  13         35.07         32.89         1.97 o                         
   1   1  13         17.41         17.07         1.16 o                         
   2   1  13         58.88         62.46         1.79 o                         
   3   1  13         38.04         40.51         1.53 o                         
   4   1  13         27.34         25.48         0.97 o                         
   5   1  13          9.22          8.90         1.37 o                         
  -8   2  13         16.21         16.16         1.63 o                         
  -7   2  13         19.97         19.91         1.34 o                         
  -6   2  13         16.55         17.59         1.17 o                         
  -5   2  13          6.18          5.89         1.93 o                         
  -4   2  13        123.54        134.90         4.15 o                         
  -3   2  13          4.38          5.59         2.02 o                         
  -2   2  13         17.04         19.77         2.96 o                         
  -1   2  13         29.41         31.63         1.93 o                         
   0   2  13         54.99         60.19         4.41 o                         
   1   2  13         23.30         23.75         0.91 o                         
   2   2  13         23.86         25.50         0.91 o                         
   3   2  13          5.81          7.69         0.93 o                         
   4   2  13         60.85         66.07         1.50 o                         
   5   2  13          4.41          3.73         1.02 o                         
  -8   3  13         30.26         25.86         2.29 o                         
  -7   3  13         15.11         14.03         1.38 o                         
  -6   3  13         11.42          9.64         1.14 o                         
  -5   3  13         24.88         25.88         1.25 o                         
  -4   3  13          7.32          8.90         0.96 o                         
  -3   3  13          9.91         11.32         1.18 o                         
  -2   3  13          5.40          6.54         1.19 o                         
  -1   3  13         55.40         58.59         1.63 o                         
   0   3  13         15.42         13.39         1.29 o                         
   1   3  13         13.57         15.49         0.92 o                         
   2   3  13         91.56        101.84         1.15 o                         
   3   3  13         16.49         18.62         1.27 o                         
   4   3  13          6.02          7.12         1.84 o                         
   5   3  13          0.25          0.20         1.02 o                         
  -8   4  13         92.83         86.51         2.68 o                         
  -7   4  13         17.93         17.66         1.46 o                         
  -6   4  13         31.90         31.18         1.35 o                         
  -5   4  13          2.39          3.80         1.14 o                         
  -4   4  13          7.90          7.08         0.98 o                         
  -3   4  13         28.16         34.24         2.97 o                         
  -2   4  13          2.19          1.06         0.96 o                         
  -1   4  13         41.43         45.39         1.55 o                         
   0   4  13         11.10         10.70         0.90 o                         
   1   4  13         37.89         39.30         1.69 o                         
   2   4  13          0.90          0.73         0.88 o                         
   3   4  13         25.74         26.36         1.75 o                         
   4   4  13         42.68         45.83         1.83 o                         
  -7   5  13         25.65         23.22         1.54 o                         
  -6   5  13         43.87         41.68         2.07 o                         
  -5   5  13         17.18         16.87         1.12 o                         
  -4   5  13         37.55         39.91         2.63 o                         
  -3   5  13         16.27         16.05         0.97 o                         
  -2   5  13         27.09         30.79         1.98 o                         
  -1   5  13         12.67         14.16         1.38 o                         
   0   5  13         10.09          9.07         0.93 o                         
   1   5  13          8.49         11.04         1.55 o                         
   2   5  13         52.88         59.26         1.12 o                         
   3   5  13         17.88         20.73         1.42 o                         
   4   5  13          3.94          5.17         1.00 o                         
  -6   6  13          6.50          5.85         1.32 o                         
  -5   6  13         21.38         19.56         1.37 o                         
  -4   6  13         13.13         12.99         1.07 o                         
  -3   6  13          0.10          0.06         1.26 o                         
  -2   6  13         25.11         25.77         2.01 o                         
  -1   6  13         34.63         34.39         2.26 o                         
   0   6  13          9.39          9.21         0.93 o                         
   1   6  13         11.79         13.65         1.46 o                         
   2   6  13          7.28          7.20         1.03 o                         
   3   6  13         14.08         15.03         1.03 o                         
  -5   7  13          8.58          9.00         1.31 o                         
  -4   7  13          0.58          0.66         1.09 o                         
  -3   7  13         77.02         83.23         6.01 o                         
  -2   7  13         21.46         25.88         1.90 o                         
  -1   7  13         27.72         28.71         1.11 o                         
   0   7  13          4.83          6.87         1.16 o                         
   1   7  13         89.22         98.36         6.82 o                         
   2   7  13         16.87         19.16         1.12 o                         
  -3   8  13         33.60         36.32         3.87 o                         
  -2   8  13          8.80         10.08         1.18 o                         
  -1   8  13          8.29          8.29         2.25 o                         
  -3  -7  14          5.92          6.14         1.87 o                         
  -2  -7  14         59.80         51.17         2.08 o                         
  -1  -7  14         11.14         12.53         1.84 o                         
   0  -7  14         12.94         12.80         2.08 o                         
  -5  -6  14         31.90         29.57         2.27 o                         
  -4  -6  14          4.18          2.47         1.73 o                         
  -3  -6  14         13.97         13.61         2.02 o                         
  -2  -6  14          1.64          1.05         1.73 o                         
  -1  -6  14         35.78         29.28         1.85 o                         
   0  -6  14         20.97         22.81         1.76 o                         
   1  -6  14          5.66          0.95         1.69 o                         
   2  -6  14         65.09         61.88         2.34 o                         
  -6  -5  14         45.85         45.17         2.39 o                         
  -5  -5  14         14.56         15.28         2.05 o                         
  -4  -5  14         63.13         53.93         2.13 o                         
  -3  -5  14         21.02         15.19         1.74 o                         
  -2  -5  14          9.92          9.03         1.63 o                         
  -1  -5  14          5.12          5.42         1.56 o                         
   0  -5  14         31.93         27.63         1.74 o                         
   1  -5  14         40.57         41.14         1.81 o                         
   2  -5  14          6.40          8.22         1.71 o                         
   3  -5  14          9.89         15.61         1.81 o                         
  -7  -4  14         30.28         28.25         2.55 o                         
  -6  -4  14          3.53          3.05         2.06 o                         
  -5  -4  14        105.89        103.65         2.43 o                         
  -4  -4  14         44.92         44.82         1.76 o                         
  -3  -4  14         32.98         35.42         1.71 o                         
  -2  -4  14         20.26         18.25         1.56 o                         
  -1  -4  14         29.17         23.72         1.87 o                         
   0  -4  14         19.59         18.70         1.87 o                         
   1  -4  14         95.08         92.98         2.11 o                         
   2  -4  14          7.95          7.22         1.66 o                         
   3  -4  14         20.74         16.98         1.98 o                         
  -7  -3  14          9.97         11.11         2.37 o                         
  -6  -3  14         27.15         24.36         2.22 o                         
  -5  -3  14          5.63          3.89         1.69 o                         
  -4  -3  14         21.88         24.30         1.63 o                         
  -3  -3  14         58.32         62.30         1.92 o                         
  -2  -3  14         21.91         20.96         1.79 o                         
  -1  -3  14         39.33         39.69         1.66 o                         
   0  -3  14         57.34         54.12         1.71 o                         
   1  -3  14          0.44          0.26         1.55 o                         
   2  -3  14          7.35          8.35         1.61 o                         
   3  -3  14          7.37          5.13         1.66 o                         
   4  -3  14          7.32         10.03         1.95 o                         
  -8  -2  14          3.21          1.98         2.48 o                         
  -7  -2  14          9.17          7.00         2.10 o                         
  -6  -2  14          3.68          0.89         2.03 o                         
  -5  -2  14          9.92          7.93         1.61 o                         
  -4  -2  14         10.53          9.56         1.73 o                         
  -3  -2  14         91.69         86.16         2.21 o                         
  -2  -2  14         19.38         19.89         1.55 o                         
  -1  -2  14         97.58         93.30         1.92 o                         
   0  -2  14         35.86         35.81         1.63 o                         
   1  -2  14         36.90         41.68         1.64 o                         
   2  -2  14          8.83          9.71         1.81 o                         
   3  -2  14         12.24          8.64         1.89 o                         
   4  -2  14         12.23         14.65         1.77 o                         
  -8  -1  14          4.99          4.55         2.56 o                         
  -7  -1  14         42.61         39.77         2.40 o                         
  -6  -1  14         47.36         46.72         1.51 o                         
  -5  -1  14         26.02         24.29         1.33 o                         
  -4  -1  14        131.27        141.00         3.04 o                         
  -3  -1  14         14.58         14.86         1.11 o                         
  -2  -1  14         39.32         38.52         1.43 o                         
  -1  -1  14         39.51         40.74         1.31 o                         
   0  -1  14        159.21        151.92         1.79 o                         
   1  -1  14         24.56         24.31         2.64 o                         
   2  -1  14         22.37         20.72         1.64 o                         
   3  -1  14         25.47         30.15         1.66 o                         
   4  -1  14         28.12         27.02         1.79 o                         
  -8   0  14         66.49         75.35         2.32 o                         
  -7   0  14         26.39         24.20         2.47 o                         
  -6   0  14         11.61         14.19         1.64 o                         
  -5   0  14         16.04         16.57         1.35 o                         
  -4   0  14         87.34         85.80         3.73 o                         
  -3   0  14          4.37          2.79         1.38 o                         
  -2   0  14         18.62         17.03         1.40 o                         
  -1   0  14        344.36        346.53         5.88 o                         
   0   0  14         45.00         44.63         1.27 o                         
   1   0  14         71.65         75.19         2.34 o                         
   2   0  14         30.02         31.50         1.16 o                         
   3   0  14         10.37         12.38         1.15 o                         
   4   0  14         57.44         61.38         1.95 o                         
  -8   1  14          4.99          4.81         1.42 o                         
  -7   1  14         42.59         38.24         1.68 o                         
  -6   1  14         47.07         47.74         1.54 o                         
  -5   1  14         26.02         24.27         1.36 o                         
  -4   1  14        131.10        140.31         3.95 o                         
  -3   1  14         14.54         15.00         1.13 o                         
  -2   1  14         39.31         36.25         2.95 o                         
  -1   1  14         39.42         39.64         1.21 o                         
   0   1  14        159.24        151.89         2.80 o                         
   1   1  14         24.53         25.19         2.31 o                         
   2   1  14         22.33         23.30         1.33 o                         
   3   1  14         25.42         29.62         0.97 o                         
   4   1  14         28.11         26.39         1.05 o                         
  -8   2  14          3.21          4.22         1.56 o                         
  -7   2  14          9.21          8.17         1.33 o                         
  -6   2  14          3.65          3.96         1.17 o                         
  -5   2  14          9.98         10.27         0.99 o                         
  -4   2  14         10.48         11.07         1.15 o                         
  -3   2  14         91.72         94.31         1.49 o                         
  -2   2  14         19.43         18.82         2.08 o                         
  -1   2  14         97.67        101.20         5.84 o                         
   0   2  14         35.94         33.37         1.62 o                         
   1   2  14         36.98         40.25         1.03 o                         
   2   2  14          8.80          9.37         0.95 o                         
   3   2  14         12.25         13.04         1.00 o                         
   4   2  14         12.15         12.88         1.05 o                         
  -7   3  14         10.05          9.31         1.42 o                         
  -6   3  14         27.05         25.39         1.26 o                         
  -5   3  14          5.63          6.54         1.05 o                         
  -4   3  14         21.83         21.39         1.06 o                         
  -3   3  14         58.39         64.90         2.14 o                         
  -2   3  14         21.98         20.49         0.97 o                         
  -1   3  14         39.31         39.54         1.38 o                         
   0   3  14         57.43         58.44         2.42 o                         
   1   3  14          0.46          0.62         1.00 o                         
   2   3  14          7.37          9.01         0.95 o                         
   3   3  14          7.41          7.07         0.98 o                         
   4   3  14          7.32          7.65         1.07 o                         
  -7   4  14         30.24         30.56         1.64 o                         
  -6   4  14          3.55          3.93         1.20 o                         
  -5   4  14        106.25        106.28         3.36 o                         
  -4   4  14         45.05         52.11         3.54 o                         
  -3   4  14         33.01         37.39         1.05 o                         
  -2   4  14         20.35         18.00         1.47 o                         
  -1   4  14         29.40         25.43         1.53 o                         
   0   4  14         19.55         21.31         0.97 o                         
   1   4  14         94.90         99.03         3.78 o                         
   2   4  14          7.96          9.67         1.58 o                         
   3   4  14         20.68         23.13         1.10 o                         
  -6   5  14         45.85         45.79         2.40 o                         
  -5   5  14         14.58         16.99         1.47 o                         
  -4   5  14         63.10         62.41         3.82 o                         
  -3   5  14         21.00         20.64         1.19 o                         
  -2   5  14          9.88          9.65         0.97 o                         
  -1   5  14          5.17          6.83         1.19 o                         
   0   5  14         31.96         36.26         2.25 o                         
   1   5  14         40.67         47.51         1.19 o                         
   2   5  14          6.40          7.44         0.99 o                         
   3   5  14          9.94         12.00         1.00 o                         
  -5   6  14         31.81         34.95         1.53 o                         
  -4   6  14          4.16          2.83         1.07 o                         
  -3   6  14         13.85         14.80         1.06 o                         
  -2   6  14          1.62          1.66         0.99 o                         
  -1   6  14         35.95         37.02         2.87 o                         
   0   6  14         20.98         25.21         1.10 o                         
   1   6  14          5.66          7.67         0.97 o                         
   2   6  14         65.13         72.90         1.86 o                         
  -3   7  14          5.93          5.83         1.45 o                         
  -2   7  14         59.82         65.34         4.61 o                         
  -1   7  14         11.11         11.35         1.23 o                         
   0   7  14         13.00         13.52         1.15 o                         
  -4  -6  15         17.18         18.78         1.90 o                         
  -3  -6  15         91.26         88.90         2.19 o                         
  -2  -6  15          8.76          1.90         2.13 o                         
  -1  -6  15         22.63         16.73         1.95 o                         
   0  -6  15          0.84          2.29         1.77 o                         
  -5  -5  15          0.43          0.19         2.18 o                         
  -4  -5  15         14.24         11.69         1.98 o                         
  -3  -5  15          5.70          3.55         1.92 o                         
  -2  -5  15         41.70         38.63         1.82 o                         
  -1  -5  15          2.87          2.90         1.87 o                         
   0  -5  15         18.42         13.98         1.73 o                         
   1  -5  15          9.33          8.64         1.79 o                         
  -6  -4  15         51.02         46.69         2.29 o                         
  -5  -4  15         24.19         24.84         2.11 o                         
  -4  -4  15          7.91          4.51         1.66 o                         
  -3  -4  15          5.87          3.71         1.81 o                         
  -2  -4  15         22.12         19.86         1.93 o                         
  -1  -4  15          5.32          4.56         1.85 o                         
   0  -4  15         30.94         34.95         1.77 o                         
   1  -4  15          8.82          8.19         1.66 o                         
   2  -4  15          4.64          2.11         1.71 o                         
  -7  -3  15          5.84          5.76         2.27 o                         
  -6  -3  15         37.99         35.76         2.19 o                         
  -5  -3  15          8.02          6.71         1.73 o                         
  -4  -3  15         59.39         54.38         2.06 o                         
  -3  -3  15          2.11          3.74         1.79 o                         
  -2  -3  15         11.02          9.66         1.90 o                         
  -1  -3  15         13.93         12.01         1.60 o                         
   0  -3  15         32.97         36.36         1.93 o                         
   1  -3  15         25.35         25.65         1.93 o                         
   2  -3  15         16.39         17.99         1.73 o                         
   3  -3  15         14.31         15.06         1.81 o                         
  -7  -2  15          7.03          6.38         2.31 o                         
  -6  -2  15         13.45         13.82         2.05 o                         
  -5  -2  15          4.54          3.18         1.92 o                         
  -4  -2  15         86.26         91.40         2.29 o                         
  -3  -2  15         33.40         31.15         1.84 o                         
  -2  -2  15         13.84         16.01         1.56 o                         
  -1  -2  15         61.47         63.33         1.76 o                         
   0  -2  15          2.89          3.60         1.56 o                         
   1  -2  15         18.56         19.64         1.66 o                         
   2  -2  15          1.17          0.98         1.60 o                         
   3  -2  15         21.35         21.35         1.84 o                         
  -7  -1  15          6.68          6.35         2.24 o                         
  -6  -1  15          6.27          5.00         1.34 o                         
  -5  -1  15        159.96        169.97         4.30 o                         
  -4  -1  15         24.54         24.60         1.42 o                         
  -3  -1  15         29.44         34.25         1.28 o                         
  -2  -1  15          0.37          1.43         1.05 o                         
  -1  -1  15        123.59        126.41         1.57 o                         
   0  -1  15          5.72          6.69         1.40 o                         
   1  -1  15        120.22        132.36         2.13 o                         
   2  -1  15          6.05          8.40         1.73 o                         
   3  -1  15          9.24          9.00         1.69 o                         
  -7   0  15          9.74          8.86         1.58 o                         
  -6   0  15          4.56          3.34         1.44 o                         
  -5   0  15         54.58         54.06         2.31 o                         
  -4   0  15          2.68          2.53         1.10 o                         
  -3   0  15          6.26          5.94         1.26 o                         
  -2   0  15          3.03          4.07         1.20 o                         
  -1   0  15        214.45        210.49         4.03 o                         
   0   0  15         30.36         31.53         1.27 o                         
   1   0  15         10.93         12.94         1.23 o                         
   2   0  15          2.32          2.38         1.21 o                         
   3   0  15         10.58         10.80         1.69 o                         
   4   0  15          2.64          3.05         1.23 o                         
  -7   1  15          6.71          7.11         1.61 o                         
  -6   1  15          6.26          4.86         1.71 o                         
  -5   1  15        160.11        168.88         1.98 o                         
  -4   1  15         24.53         24.92         1.34 o                         
  -3   1  15         29.36         29.63         1.51 o                         
  -2   1  15          0.36          0.39         1.13 o                         
  -1   1  15        123.90        130.81         1.61 o                         
   0   1  15          5.75          5.26         1.07 o                         
   1   1  15        120.22        134.19         1.50 o                         
   2   1  15          6.06          9.64         1.77 o                         
   3   1  15          9.29          9.28         0.98 o                         
  -7   2  15          7.02          7.98         1.37 o                         
  -6   2  15         13.46         12.63         1.10 o                         
  -5   2  15          4.48          5.76         1.06 o                         
  -4   2  15         86.22         88.17         1.46 o                         
  -3   2  15         33.25         30.00         2.18 o                         
  -2   2  15         13.75         14.24         2.23 o                         
  -1   2  15         61.69         60.79         1.51 o                         
   0   2  15          2.87          2.23         1.22 o                         
   1   2  15         18.62         19.87         1.02 o                         
   2   2  15          1.17          0.43         1.02 o                         
   3   2  15         21.36         23.17         1.03 o                         
  -7   3  15          5.83          7.47         1.37 o                         
  -6   3  15         38.14         39.98         1.26 o                         
  -5   3  15          8.00          9.03         1.25 o                         
  -4   3  15         59.34         56.96         1.24 o                         
  -3   3  15          2.11          2.27         0.95 o                         
  -2   3  15         10.97         12.78         0.94 o                         
  -1   3  15         13.93         12.32         0.93 o                         
   0   3  15         32.86         35.39         1.90 o                         
   1   3  15         25.23         25.40         1.05 o                         
   2   3  15         16.37         19.29         1.01 o                         
   3   3  15         14.29         16.16         1.05 o                         
  -6   4  15         50.95         48.01         2.77 o                         
  -5   4  15         24.10         22.61         1.17 o                         
  -4   4  15          8.01          8.62         1.13 o                         
  -3   4  15          5.91          4.31         0.97 o                         
  -2   4  15         22.10         22.27         0.97 o                         
  -1   4  15          5.33          6.48         0.96 o                         
   0   4  15         30.96         31.71         1.02 o                         
   1   4  15          8.79          9.56         1.39 o                         
   2   4  15          4.68          3.07         1.03 o                         
  -5   5  15          0.44          0.37         1.19 o                         
  -4   5  15         14.17         14.05         1.16 o                         
  -3   5  15          5.72          4.33         1.08 o                         
  -2   5  15         41.84         40.11         2.19 o                         
  -1   5  15          2.87          3.50         1.03 o                         
   0   5  15         18.39         20.88         1.70 o                         
   1   5  15          9.32          9.70         1.30 o                         
  -4   6  15         17.14         17.74         1.20 o                         
  -3   6  15         91.32         99.41         7.14 o                         
  -2   6  15          8.72          9.22         1.37 o                         
  -1   6  15         22.57         23.12         1.99 o                         
   0   6  15          0.83          0.67         1.08 o                         
  -3  -5  16         14.49         17.32         1.76 o                         
  -2  -5  16          3.51          3.92         2.03 o                         
  -1  -5  16         40.89         37.94         2.22 o                         
  -5  -4  16          0.43          0.45         2.10 o                         
  -4  -4  16         13.99         16.38         2.08 o                         
  -3  -4  16         29.06         26.15         2.03 o                         
  -2  -4  16         28.79         27.97         2.05 o                         
  -1  -4  16         16.00         14.93         1.98 o                         
   0  -4  16         11.56          9.58         1.77 o                         
   1  -4  16         15.70          6.22         1.87 o                         
  -6  -3  16         25.63         25.46         2.32 o                         
  -5  -3  16          1.53          0.21         1.95 o                         
  -4  -3  16          8.15          6.35         1.66 o                         
  -3  -3  16          2.89          1.05         1.89 o                         
  -2  -3  16          7.80          7.61         1.68 o                         
  -1  -3  16          1.22          1.48         1.84 o                         
   0  -3  16          3.97          4.10         1.68 o                         
   1  -3  16          6.29          5.58         1.73 o                         
  -6  -2  16         32.39         32.76         2.31 o                         
  -5  -2  16          7.55          7.32         1.66 o                         
  -4  -2  16         15.50         14.09         1.92 o                         
  -3  -2  16         37.72         39.95         1.93 o                         
  -2  -2  16         11.72         13.66         1.76 o                         
  -1  -2  16         23.17         19.72         1.95 o                         
   0  -2  16         66.53         64.33         1.97 o                         
   1  -2  16         36.30         38.77         1.89 o                         
   2  -2  16         24.97         25.07         1.85 o                         
  -6  -1  16         16.69         14.30         1.53 o                         
  -5  -1  16          2.84          1.66         1.37 o                         
  -4  -1  16         15.01         16.40         1.29 o                         
  -3  -1  16          7.72          6.42         2.14 o                         
  -2  -1  16         34.59         34.32         1.49 o                         
  -1  -1  16          5.91          6.14         1.28 o                         
   0  -1  16         15.73         16.38         1.35 o                         
   1  -1  16          2.08          1.58         1.71 o                         
   2  -1  16          8.03          7.95         1.74 o                         
  -6   0  16         23.12         25.47         1.54 o                         
  -5   0  16         19.07         20.00         1.42 o                         
  -4   0  16         26.45         30.34         1.36 o                         
  -3   0  16         13.11         11.76         2.32 o                         
  -2   0  16          0.00          1.23         1.23 o                         
  -1   0  16         16.02         13.88         1.24 o                         
   0   0  16          0.93         -0.89         1.13 o                         
   1   0  16          2.58          4.99         1.26 o                         
   2   0  16          6.46          7.82         1.23 o                         
  -6   1  16         16.72         16.65         1.54 o                         
  -5   1  16          2.87          3.82         1.36 o                         
  -4   1  16         15.07         15.60         1.43 o                         
  -3   1  16          7.71          9.13         1.33 o                         
  -2   1  16         34.53         36.98         1.48 o                         
  -1   1  16          5.88          6.71         1.31 o                         
   0   1  16         15.75         16.52         1.24 o                         
   1   1  16          2.05          2.08         1.18 o                         
   2   1  16          8.01          6.88         1.06 o                         
  -6   2  16         32.38         33.34         1.36 o                         
  -5   2  16          7.57          7.21         1.17 o                         
  -4   2  16         15.48         16.56         1.04 o                         
  -3   2  16         37.76         38.40         1.52 o                         
  -2   2  16         11.70         12.15         1.02 o                         
  -1   2  16         23.09         23.27         1.24 o                         
   0   2  16         66.51         66.01         1.11 o                         
   1   2  16         36.28         40.01         1.16 o                         
   2   2  16         25.05         27.01         1.15 o                         
  -6   3  16         25.58         25.96         1.42 o                         
  -5   3  16          1.54          1.68         1.08 o                         
  -4   3  16          8.16          8.62         0.98 o                         
  -3   3  16          2.90          3.08         1.04 o                         
  -2   3  16          7.77          8.47         0.97 o                         
  -1   3  16          1.23          0.82         0.93 o                         
   0   3  16          3.97          3.71         1.08 o                         
   1   3  16          6.29          4.88         1.05 o                         
  -5   4  16          0.43          0.19         1.18 o                         
  -4   4  16         13.97         14.99         1.43 o                         
  -3   4  16         29.00         33.48         1.42 o                         
  -2   4  16         28.83         30.33         1.31 o                         
  -1   4  16         16.07         19.57         1.79 o                         
   0   4  16         11.54         12.14         1.07 o                         
   1   4  16         15.72         18.38         1.09 o                         
  -3   5  16         14.47         17.31         1.15 o                         
  -2   5  16          3.52          1.65         1.06 o                         
  -1   5  16         40.94         42.28         2.68 o                         
  -4  -3  17          0.84         -0.87         1.77 o                         
  -3  -3  17          4.19          4.48         2.02 o                         
  -2  -3  17          0.28         -0.98         1.66 o                         
  -1  -3  17          0.94          1.69         1.74 o                         
  -4  -2  17         25.58         24.47         2.11 o                         
  -3  -2  17          4.73          5.76         1.64 o                         
  -2  -2  17         20.03         21.60         1.93 o                         
  -1  -2  17          9.15          8.66         2.00 o                         
   0  -2  17          0.88          2.29         1.76 o                         
  -5  -1  17         14.69         13.12         1.43 o                         
  -4  -1  17         25.23         24.19         1.39 o                         
  -3  -1  17         10.80         10.47         1.42 o                         
  -2  -1  17          8.42         10.45         1.23 o                         
  -1  -1  17          8.47          8.98         1.25 o                         
   0  -1  17         15.21         18.35         2.10 o                         
   1  -1  17         23.78         31.66         2.10 o                         
  -5   0  17          2.43          3.02         1.42 o                         
  -4   0  17          5.86          5.13         1.16 o                         
  -3   0  17          1.68          2.33         1.38 o                         
  -2   0  17         22.12         20.92         1.29 o                         
  -1   0  17          2.46          1.72         1.21 o                         
   0   0  17         20.34         20.64         1.37 o                         
   1   0  17         32.65         36.05         1.45 o                         
  -5   1  17         14.72         14.51         1.46 o                         
  -4   1  17         25.25         26.37         1.40 o                         
  -3   1  17         10.82         10.06         1.21 o                         
  -2   1  17          8.38          5.63         1.17 o                         
  -1   1  17          8.52          9.43         1.96 o                         
   0   1  17         15.22         15.07         2.02 o                         
   1   1  17         23.71         28.59         1.54 o                         
  -4   2  17         25.57         24.25         1.46 o                         
  -3   2  17          4.69          6.12         1.05 o                         
  -2   2  17         20.02         20.97         1.05 o                         
  -1   2  17          9.11          9.07         1.26 o                         
   0   2  17          0.87          3.12         0.98 o                         
  -4   3  17          0.83          1.67         1.13 o                         
  -3   3  17          4.19          5.04         1.04 o                         
  -2   3  17          0.28         -0.25         1.10 o                         
  -1   3  17          0.93          1.42         1.10 o                         
                                                                                
