# Supplementary material for: Crystal structures of three bicyclic carbohydrate derivatives
Source: Acta Crystallogr E Crystallogr Commun. 2016 Nov 29;72(Pt 12):1839–44. doi: 10.1107/S2056989016018727 (PMC5137623; doi:10.1107/S2056989016018727)
Supplement: Supplementary file 4 [file e-72-01839-IIIsup4.hkl]

data_III                                                                        
_shelx_title ' UM6'                                                             
_shelx_refln_list_code          4                                               
_shelx_F_calc_maximum       88.22                                               
_exptl_crystal_F_000       348.00                                               
_reflns_d_resolution_high  0.8409                                               
                                                                                
loop_                                                                           
 _space_group_symop_operation_xyz                                               
 'x, y, z'                                                                      
 '-x, y+1/2, -z'                                                                
                                                                                
_cell_length_a     7.0784                                                       
_cell_length_b     6.1454                                                       
_cell_length_c    18.5176                                                       
_cell_angle_alpha  90.000                                                       
_cell_angle_beta  100.476                                                       
_cell_angle_gamma  90.000                                                       
                                                                                
_shelx_F_squared_multiplier     1.000                                           
                                                                                
loop_                                                                           
 _refln_index_h                                                                 
 _refln_index_k                                                                 
 _refln_index_l                                                                 
 _refln_F_squared_calc                                                          
 _refln_F_squared_meas                                                          
 _refln_F_squared_sigma                                                         
 _refln_observed_status                                                         
   1  -7   0          6.65          6.61         0.58 o                         
   2  -7   0          7.01          7.79         0.58 o                         
   0  -6   0          8.61          6.87         1.61 o                         
   1  -6   0         81.84         86.92         2.45 o                         
   2  -6   0         90.62         89.97         4.77 o                         
   3  -6   0         19.94         19.57         0.78 o                         
   4  -6   0          2.14          0.99         0.67 o                         
   1  -5   0         26.78         25.76         2.96 o                         
   2  -5   0         36.38         37.80         1.37 o                         
   3  -5   0         51.08         56.82         2.42 o                         
   4  -5   0         25.07         29.10         1.87 o                         
   5  -5   0          2.91          4.71         1.10 o                         
   6  -5   0         14.81         15.17         0.86 o                         
   0  -4   0        379.97        396.87         3.64 o                         
   1  -4   0        161.97        156.63         9.30 o                         
   2  -4   0         24.01         28.25         0.70 o                         
   3  -4   0         28.35         28.24         1.23 o                         
   4  -4   0        125.53        144.03         2.63 o                         
   5  -4   0         42.24         38.60        10.95 o                         
   6  -4   0         15.09         15.60         1.62 o                         
   1  -3   0         89.21         88.59         3.74 o                         
   2  -3   0        174.26        173.06        14.48 o                         
   3  -3   0         68.70         68.90         8.01 o                         
   4  -3   0         83.62         84.55         2.51 o                         
   5  -3   0        101.52        102.13         6.68 o                         
   6  -3   0         52.52         57.70         6.62 o                         
   7  -3   0          3.78          4.93         0.76 o                         
   0  -2   0       1063.40       1104.63        15.68 o                         
   1  -2   0        434.46        433.98        11.52 o                         
   2  -2   0        449.56        475.47        12.45 o                         
   3  -2   0         56.28         61.82         4.79 o                         
   4  -2   0          1.43          1.40         0.57 o                         
   5  -2   0        140.28        145.76         6.41 o                         
   6  -2   0         20.96         22.47         0.68 o                         
   7  -2   0         19.91         18.56         0.79 o                         
   1  -1   0       4744.71       4769.71       104.97 o                         
   2  -1   0        181.22        190.93         2.24 o                         
   3  -1   0        322.57        365.11         4.52 o                         
   4  -1   0        454.49        431.04        45.08 o                         
   5  -1   0        180.99        207.24         4.86 o                         
   6  -1   0        108.25        110.94         1.53 o                         
   7  -1   0         30.25         29.33        10.41 o                         
   8  -1   0         18.46         19.91         0.98 o                         
   1   0   0         70.08         54.43         1.45 o                         
   2   0   0        807.40        791.29         3.15 o                         
   3   0   0         29.99         29.72         0.76 o                         
   4   0   0       3217.91       3629.56         6.85 o                         
   5   0   0         53.87         57.16         2.20 o                         
   6   0   0         22.66         25.40         1.09 o                         
   7   0   0          6.00          5.68         0.78 o                         
   8   0   0          1.69          1.28         0.81 o                         
   1   1   0       4743.09       3864.39       134.92 o                         
   2   1   0        181.47        182.53         2.43 o                         
   3   1   0        322.00        351.56         9.20 o                         
   4   1   0        454.79        452.12        16.25 o                         
   5   1   0        180.82        197.61         2.13 o                         
   6   1   0        108.33         89.66        25.46 o                         
   7   1   0         30.23         31.98         0.85 o                         
   8   1   0         18.47         18.70         1.57 o                         
   1   2   0        434.66        399.87         8.60 o                         
   2   2   0        449.74        430.25         9.15 o                         
   3   2   0         56.47         60.07         0.86 o                         
   4   2   0          1.43          1.02         0.75 o                         
   5   2   0        140.21         95.21        16.51 o                         
   6   2   0         20.99         20.43         3.96 o                         
   7   2   0         19.84         19.55         0.77 o                         
   1   3   0         89.21         83.76         1.64 o                         
   2   3   0        174.07        130.23        15.32 o                         
   3   3   0         68.61         59.77         3.28 o                         
   4   3   0         83.80         73.73         2.44 o                         
   5   3   0        101.41         94.41         2.44 o                         
   6   3   0         52.46         43.03         9.62 o                         
   7   3   0          3.76          2.86         1.29 o                         
   2   4   0         24.10         22.97         1.05 o                         
   3   4   0         28.27         23.55         2.12 o                         
   4   4   0        125.44        115.00         3.58 o                         
   5   4   0         42.23         43.71         0.86 o                         
   6   4   0         15.16         15.54         0.82 o                         
   3   5   0         51.01         44.50         1.22 o                         
   4   5   0         24.91         25.44         1.11 o                         
   5   5   0          2.90          2.66         1.13 o                         
   6   5   0         14.83         12.96         1.24 o                         
  -2  -7   1          6.94          5.14         0.51 o                         
  -1  -7   1         11.09          9.71         0.87 o                         
   0  -7   1         10.26          9.95         1.15 o                         
   1  -7   1          9.51          8.97         0.54 o                         
   2  -7   1         34.36         31.53         2.50 o                         
  -4  -6   1         10.69         12.68         0.95 o                         
  -3  -6   1         30.37         24.36         3.93 o                         
  -2  -6   1          7.11          8.33         0.82 o                         
  -1  -6   1         16.25         17.72         0.58 o                         
   0  -6   1         30.22         28.15         0.75 o                         
   1  -6   1        208.12        207.26         6.37 o                         
   2  -6   1          6.84          7.43         0.56 o                         
   3  -6   1          6.35          6.35         0.55 o                         
   4  -6   1         10.36         10.66         0.63 o                         
  -6  -5   1          2.44          2.90         1.37 o                         
  -5  -5   1         21.13         25.97         1.95 o                         
  -4  -5   1         86.36         95.80         1.89 o                         
  -3  -5   1         92.01         88.50         3.82 o                         
  -2  -5   1         15.35         16.43         0.55 o                         
  -1  -5   1          1.55          1.94         0.49 o                         
   0  -5   1        350.36        346.87         7.23 o                         
   1  -5   1        291.05        281.92         5.24 o                         
   2  -5   1          7.64          8.56         0.51 o                         
   3  -5   1         17.43         16.62         1.54 o                         
   4  -5   1         60.15         65.03         1.91 o                         
   5  -5   1         36.40         34.00         5.38 o                         
  -6  -4   1          4.19          4.18         0.74 o                         
  -5  -4   1         70.72         68.41        15.00 o                         
  -4  -4   1         68.06         74.72         3.34 o                         
  -3  -4   1         22.45         27.47         0.82 o                         
  -2  -4   1        158.51        176.46         4.74 o                         
  -1  -4   1          4.94          5.71         0.63 o                         
   0  -4   1        145.52        142.61         3.63 o                         
   1  -4   1         50.12         50.81         0.79 o                         
   2  -4   1         95.55        111.71         1.49 o                         
   3  -4   1        217.50        247.08         9.71 o                         
   4  -4   1         19.05         20.49         0.90 o                         
   5  -4   1         48.20         46.50        10.78 o                         
   6  -4   1         29.57         27.23         0.88 o                         
  -7  -3   1         14.71         17.65         0.84 o                         
  -6  -3   1         21.92         21.17         3.12 o                         
  -5  -3   1         28.26         26.45         8.41 o                         
  -4  -3   1         96.61         92.60         7.94 o                         
  -3  -3   1        407.06        428.20         5.91 o                         
  -2  -3   1        310.77        333.41        12.92 o                         
  -1  -3   1        193.49        201.28         3.69 o                         
   0  -3   1        431.22        404.40         7.16 o                         
   1  -3   1       1138.35       1152.80        47.74 o                         
   2  -3   1         23.72         31.53         2.31 o                         
   3  -3   1        130.63        154.59         8.36 o                         
   4  -3   1         26.01         25.29         0.79 o                         
   5  -3   1        165.71        177.76         2.72 o                         
   6  -3   1         12.62         11.14         3.34 o                         
   7  -3   1          9.12          9.35         0.89 o                         
  -8  -2   1         19.89         20.92         0.96 o                         
  -7  -2   1          5.52          4.55         0.71 o                         
  -6  -2   1         60.61         63.07         0.97 o                         
  -5  -2   1         82.06         78.59        13.60 o                         
  -4  -2   1         29.19         29.35         0.88 o                         
  -3  -2   1        149.36        147.70        20.52 o                         
  -2  -2   1        197.89        163.14        25.03 o                         
  -1  -2   1        939.65        963.20        15.47 o                         
   0  -2   1        117.30        120.94         1.26 o                         
   1  -2   1         80.29         81.70         2.82 o                         
   2  -2   1         67.97         67.43         7.99 o                         
   3  -2   1        184.53        198.41         6.08 o                         
   4  -2   1         56.39         54.66         2.26 o                         
   5  -2   1         52.74         62.78         0.91 o                         
   6  -2   1         25.84         22.46         1.37 o                         
   7  -2   1         20.47         22.83         0.79 o                         
  -8  -1   1          5.25          5.30         0.67 o                         
  -7  -1   1          1.56          2.19         0.59 o                         
  -6  -1   1         19.50         19.87         1.24 o                         
  -5  -1   1        295.37        317.55         4.90 o                         
  -4  -1   1         56.98         69.14         6.22 o                         
  -3  -1   1        911.87        968.77         6.76 o                         
  -2  -1   1       2200.67       2274.88        41.17 o                         
  -1  -1   1       6015.92       6331.90       115.93 o                         
   0  -1   1       2541.93       2617.12        31.46 o                         
   1  -1   1       2973.28       2959.11        69.43 o                         
   2  -1   1        738.26        773.29         3.12 o                         
   3  -1   1        551.88        587.04         2.30 o                         
   4  -1   1       1124.72       1196.11         9.21 o                         
   5  -1   1         20.15         20.94         1.13 o                         
   6  -1   1         68.94         71.29         0.99 o                         
   7  -1   1         27.54         28.45         5.66 o                         
   8  -1   1         22.21         23.25         1.00 o                         
  -8   0   1         14.63         13.23         0.68 o                         
  -7   0   1         36.15         33.25         4.20 o                         
  -6   0   1        127.33        109.03        31.10 o                         
  -5   0   1         11.43         12.50         0.64 o                         
  -4   0   1          1.15          0.36         0.65 o                         
  -3   0   1        178.77        195.31         2.06 o                         
  -2   0   1       3142.90       3175.45        18.00 o                         
  -1   0   1       3845.28       4218.58        15.90 o                         
   1   0   1        267.12        226.29         3.05 o                         
   2   0   1       7783.36       8588.46        26.56 o                         
   3   0   1       2248.79       2374.88        15.99 o                         
   4   0   1         64.53         61.51         0.96 o                         
   5   0   1        154.03        143.70        15.50 o                         
   6   0   1         35.85         39.46         5.93 o                         
   7   0   1         23.39         31.42         0.82 o                         
   8   0   1         10.91         11.07         0.86 o                         
  -8   1   1          5.27          6.41         1.43 o                         
  -7   1   1          1.58          2.22         0.65 o                         
  -6   1   1         19.44         19.16         0.71 o                         
  -5   1   1        295.38        298.33         7.00 o                         
  -4   1   1         57.13         64.16         1.33 o                         
  -3   1   1        912.14        927.64        38.05 o                         
  -2   1   1       2199.99       2139.69        28.68 o                         
  -1   1   1       6015.09       5849.43       278.25 o                         
   0   1   1       2540.85       2478.10        71.84 o                         
   1   1   1       2973.88       2911.18       133.39 o                         
   2   1   1        737.39        741.82        18.82 o                         
   3   1   1        552.35        562.15         8.07 o                         
   4   1   1       1124.05       1148.73        46.30 o                         
   5   1   1         20.30         21.16         0.84 o                         
   6   1   1         68.99         66.36         1.77 o                         
   7   1   1         27.57         25.19         4.80 o                         
   8   1   1         22.18         25.78         1.20 o                         
  -8   2   1         19.97         20.81         0.79 o                         
  -7   2   1          5.53          4.76         0.79 o                         
  -6   2   1         60.70         57.29         1.54 o                         
  -5   2   1         82.24         83.73         0.90 o                         
  -4   2   1         29.32         26.96         0.83 o                         
  -3   2   1        149.33        140.27         2.59 o                         
  -2   2   1        197.56        191.07         1.54 o                         
  -1   2   1        939.96        858.42         3.18 o                         
   0   2   1        117.07        118.16         2.01 o                         
   1   2   1         80.14         73.42         2.24 o                         
   2   2   1         67.90         66.95         1.21 o                         
   3   2   1        184.63        156.85        19.67 o                         
   4   2   1         56.46         54.17         0.94 o                         
   5   2   1         52.69         54.16         2.50 o                         
   6   2   1         25.78         20.53         0.63 o                         
   7   2   1         20.48         20.17         0.77 o                         
  -7   3   1         14.78         14.60         0.76 o                         
  -6   3   1         21.95         22.70         0.72 o                         
  -5   3   1         28.33         26.75         2.78 o                         
  -4   3   1         96.79         88.83         1.67 o                         
  -3   3   1        407.73        368.25         7.37 o                         
  -2   3   1        311.20        282.11         9.28 o                         
  -1   3   1        193.24        180.17         2.07 o                         
   2   3   1         23.72         26.71         1.14 o                         
   3   3   1        130.49        133.15         5.81 o                         
   4   3   1         25.87         17.47         4.14 o                         
   5   3   1        165.74        157.89         7.48 o                         
   6   3   1         12.63         11.95         0.83 o                         
   7   3   1          9.06          7.19         2.25 o                         
  -6   4   1          4.20          4.00         0.70 o                         
  -5   4   1         70.89         70.40         2.61 o                         
  -4   4   1         68.15         46.80        12.29 o                         
  -3   4   1         22.54         22.12         2.64 o                         
  -2   4   1        158.72        144.49         1.72 o                         
  -1   4   1          4.89          4.95         0.89 o                         
   2   4   1         95.68        100.53         1.83 o                         
   3   4   1        217.55        197.18         2.34 o                         
   4   4   1         18.97         16.42         0.75 o                         
   5   4   1         48.23         49.70         2.83 o                         
   6   4   1         29.45         24.92         0.85 o                         
  -6   5   1          2.41          3.39         0.85 o                         
  -5   5   1         21.11         19.27         0.70 o                         
  -4   5   1         86.20         81.44         1.61 o                         
  -3   5   1         92.05         74.23         1.31 o                         
  -2   5   1         15.18         13.25         0.92 o                         
   3   5   1         17.39         13.11         1.01 o                         
   4   5   1         60.21         53.58         1.56 o                         
   5   5   1         36.37         31.77         1.51 o                         
  -4   6   1         10.67         11.16         1.19 o                         
  -2  -7   2          6.41          7.07         0.88 o                         
  -1  -7   2          0.90          1.44         0.55 o                         
   0  -7   2          5.59          5.55         0.56 o                         
   1  -7   2         13.53         12.19         0.71 o                         
   2  -7   2          1.45          1.92         0.59 o                         
  -4  -6   2          4.47          5.03         0.67 o                         
  -3  -6   2         11.46         10.88         0.90 o                         
  -2  -6   2         44.70         41.68         1.84 o                         
  -1  -6   2         20.85         20.72         0.96 o                         
   0  -6   2          8.14          9.87         0.49 o                         
   1  -6   2         45.35         54.13         1.25 o                         
   2  -6   2         68.10         64.22         4.89 o                         
   3  -6   2         23.44         23.20         1.43 o                         
   4  -6   2         12.18         10.59         0.68 o                         
  -6  -5   2          6.88          8.14         0.81 o                         
  -5  -5   2          8.49          8.62         0.88 o                         
  -4  -5   2         28.72         36.18         0.84 o                         
  -3  -5   2         32.56         36.61         0.84 o                         
  -2  -5   2         10.43         11.53         1.40 o                         
  -1  -5   2         49.81         46.80         3.77 o                         
   0  -5   2        393.64        380.45         8.14 o                         
   1  -5   2         20.97         20.05         1.30 o                         
   2  -5   2         26.18         26.16         1.31 o                         
   3  -5   2         64.50         66.19         3.42 o                         
   4  -5   2        212.19        205.97        18.50 o                         
   5  -5   2         14.66         15.95         2.24 o                         
  -7  -4   2         17.38         17.95         0.94 o                         
  -6  -4   2         57.09         61.17         0.93 o                         
  -5  -4   2         77.47         68.25        25.74 o                         
  -4  -4   2         10.91         13.30         0.90 o                         
  -3  -4   2         58.97         63.57         2.02 o                         
  -2  -4   2         65.55         75.38         1.00 o                         
  -1  -4   2        442.64        464.99        15.37 o                         
   0  -4   2         91.12         84.76         2.50 o                         
   1  -4   2        161.01        170.02         2.52 o                         
   2  -4   2         65.03         68.37         1.71 o                         
   3  -4   2         66.14         62.18         1.55 o                         
   4  -4   2         27.95         29.67         0.88 o                         
   5  -4   2         98.22        102.19         5.72 o                         
   6  -4   2          5.31          5.39         0.86 o                         
  -7  -3   2         30.31         32.35         0.87 o                         
  -6  -3   2         93.99         95.56        18.21 o                         
  -5  -3   2         18.57         20.09         0.68 o                         
  -4  -3   2        131.32        156.49         3.82 o                         
  -3  -3   2         78.04         97.32         4.30 o                         
  -2  -3   2        125.15        146.98         3.29 o                         
  -1  -3   2        186.65        201.71         4.73 o                         
   0  -3   2        143.99        169.40         2.05 o                         
   1  -3   2        149.67        147.14         6.91 o                         
   2  -3   2         23.57         26.02         1.34 o                         
   3  -3   2         65.22         67.77         2.32 o                         
   4  -3   2          8.61          8.43         0.88 o                         
   5  -3   2          4.10          5.15         0.75 o                         
   6  -3   2         13.98         15.51         0.82 o                         
   7  -3   2          1.16          2.01         0.87 o                         
  -8  -2   2          1.03         -0.40         0.66 o                         
  -7  -2   2         26.82         28.14         0.78 o                         
  -6  -2   2         87.82         93.07         2.30 o                         
  -5  -2   2         46.02         42.19         7.04 o                         
  -4  -2   2         95.02         93.51         1.70 o                         
  -3  -2   2        143.31        150.01         2.92 o                         
  -2  -2   2         38.35         43.66         1.75 o                         
  -1  -2   2        314.14        318.69         2.04 o                         
   0  -2   2        100.22         93.07         1.32 o                         
   1  -2   2        714.60        624.64        71.41 o                         
   2  -2   2         38.41         43.75         1.39 o                         
   3  -2   2        286.54        316.57         6.72 o                         
   4  -2   2        267.19        280.16         3.06 o                         
   5  -2   2        162.08        182.63         1.39 o                         
   6  -2   2        114.50        111.60         8.55 o                         
   7  -2   2          8.51          9.43         0.76 o                         
  -8  -1   2          7.10          8.94         0.91 o                         
  -7  -1   2         73.77         76.02         1.69 o                         
  -6  -1   2         55.95         56.50         1.44 o                         
  -5  -1   2        140.16        152.70         1.65 o                         
  -4  -1   2        114.13        118.65         1.04 o                         
  -3  -1   2         86.79         91.33         5.32 o                         
  -2  -1   2        544.03        575.27        11.68 o                         
  -1  -1   2       3108.97       3123.20        19.87 o                         
   0  -1   2         67.41         53.99         4.45 o                         
   1  -1   2        388.10        358.91        29.95 o                         
   2  -1   2        164.79        153.16         1.61 o                         
   3  -1   2        427.49        442.52        10.77 o                         
   4  -1   2        201.33        191.42        14.11 o                         
   5  -1   2          7.70          7.66         0.82 o                         
   6  -1   2          2.61          2.77         0.78 o                         
   7  -1   2         40.34         39.31         4.44 o                         
   8  -1   2          4.63          5.10         0.85 o                         
  -8   0   2          6.75          7.08         0.75 o                         
  -7   0   2         23.57         24.57         0.85 o                         
  -6   0   2        103.20        109.92         1.96 o                         
  -5   0   2          2.22          5.66         0.60 o                         
  -4   0   2        844.50        896.87        31.86 o                         
  -3   0   2         31.27         41.10         8.71 o                         
  -2   0   2       2059.07       2040.87        14.96 o                         
  -1   0   2          0.18          0.14         0.99 o                         
   0   0   2        927.22        861.04        10.87 o                         
   1   0   2        110.61        105.67         1.97 o                         
   2   0   2          5.96          4.21         0.72 o                         
   3   0   2        409.68        434.91         2.10 o                         
   4   0   2        373.63        419.63         1.90 o                         
   5   0   2         92.34         94.68         5.56 o                         
   6   0   2         31.84         32.24         0.70 o                         
   7   0   2         10.07          8.27         0.99 o                         
   8   0   2          3.05          4.01         0.69 o                         
  -8   1   2          7.13          7.45         0.95 o                         
  -7   1   2         73.78         75.35         0.84 o                         
  -6   1   2         55.99         52.49         5.09 o                         
  -5   1   2        140.27        124.39        27.95 o                         
  -4   1   2        114.02        106.41         6.57 o                         
  -3   1   2         86.94         91.13         3.79 o                         
  -2   1   2        543.87        458.38        77.01 o                         
  -1   1   2       3114.23       2887.01        21.11 o                         
   0   1   2         67.54         54.73         1.54 o                         
   2   1   2        164.75        149.33         2.03 o                         
   3   1   2        426.90        435.09         2.07 o                         
   4   1   2        201.39        192.71         4.66 o                         
   5   1   2          7.71          6.67         0.57 o                         
   6   1   2          2.60          3.34         0.57 o                         
   7   1   2         40.42         44.81         0.78 o                         
   8   1   2          4.66          6.08         1.05 o                         
  -8   2   2          1.04          1.26         1.23 o                         
  -7   2   2         26.94         24.26         1.06 o                         
  -6   2   2         87.79         82.73         2.39 o                         
  -5   2   2         46.05         43.34         2.85 o                         
  -4   2   2         94.92         75.85         6.39 o                         
  -3   2   2        143.01        127.85         2.36 o                         
  -2   2   2         38.41         38.54         0.83 o                         
  -1   2   2        314.37        276.41         3.72 o                         
   0   2   2        100.15         91.15         1.95 o                         
   2   2   2         38.43         40.78         1.25 o                         
   3   2   2        286.72        304.40         3.24 o                         
   4   2   2        266.82        214.12        31.91 o                         
   5   2   2        162.27        159.02         1.50 o                         
   6   2   2        114.57        111.75         1.01 o                         
   7   2   2          8.53         10.21         0.80 o                         
  -7   3   2         30.39         25.47         2.92 o                         
  -6   3   2         93.98         92.00         5.50 o                         
  -5   3   2         18.50         17.25         1.24 o                         
  -4   3   2        131.74        115.76         4.44 o                         
  -3   3   2         78.24         81.10         1.48 o                         
  -2   3   2        124.88        128.44         1.42 o                         
  -1   3   2        187.09        177.64         5.32 o                         
   0   3   2        144.14        160.13         1.83 o                         
   2   3   2         23.70         22.26         1.41 o                         
   3   3   2         65.16         66.35         5.43 o                         
   4   3   2          8.57          7.80         0.69 o                         
   5   3   2          4.06          5.58         1.41 o                         
   6   3   2         13.95         12.86         1.45 o                         
   7   3   2          1.16          1.71         0.70 o                         
  -7   4   2         17.41         13.46         0.79 o                         
  -6   4   2         57.12         47.55         1.54 o                         
  -5   4   2         77.61         72.16         0.84 o                         
  -4   4   2         10.92         10.92         0.66 o                         
  -3   4   2         58.95         52.60         2.86 o                         
  -2   4   2         65.50         63.24         1.82 o                         
  -1   4   2        443.20        420.87         2.68 o                         
   3   4   2         66.25         50.13         1.56 o                         
   4   4   2         27.91         24.47         1.32 o                         
   5   4   2         98.35         92.84         4.23 o                         
   6   4   2          5.28          5.59         0.86 o                         
  -6   5   2          6.84          7.16         0.89 o                         
  -5   5   2          8.44          7.79         1.22 o                         
  -4   5   2         28.71         28.49         1.03 o                         
  -3   5   2         32.66         30.35         1.01 o                         
  -2   5   2         10.38         10.77         0.88 o                         
   4   5   2        212.20        180.61         2.52 o                         
   5   5   2         14.68         15.37         1.47 o                         
  -4   6   2          4.46          3.06         1.12 o                         
  -3   6   2         11.41          8.82         1.20 o                         
  -2  -7   3          5.06          4.86         0.52 o                         
  -1  -7   3          4.34          5.20         0.60 o                         
   0  -7   3         14.27         14.67         1.64 o                         
   1  -7   3          2.16          2.07         0.55 o                         
  -4  -6   3          2.03          1.49         0.63 o                         
  -3  -6   3         23.19         26.29         1.97 o                         
  -2  -6   3          3.46          3.34         0.55 o                         
  -1  -6   3         53.20         53.82         2.62 o                         
   0  -6   3         11.16          9.22         0.85 o                         
   1  -6   3         54.15         54.18         2.69 o                         
   2  -6   3         25.22         25.43         1.17 o                         
   3  -6   3         11.31         10.07         1.49 o                         
   4  -6   3          2.88          2.16         0.67 o                         
  -6  -5   3          3.06          3.68         0.80 o                         
  -5  -5   3          8.62         11.00         0.69 o                         
  -4  -5   3         16.90         13.85         3.43 o                         
  -3  -5   3         57.88         64.30         2.72 o                         
  -2  -5   3          5.75          6.25         0.58 o                         
  -1  -5   3         33.89         32.37         0.69 o                         
   0  -5   3         17.16         15.99         0.96 o                         
   1  -5   3        174.56        165.06         7.17 o                         
   2  -5   3         85.88         85.00         2.48 o                         
   3  -5   3         24.56         22.13         1.20 o                         
   4  -5   3         21.50         19.00         2.36 o                         
   5  -5   3         24.37         24.58         3.45 o                         
  -7  -4   3         10.90         11.83         0.93 o                         
  -6  -4   3         44.66         48.38         1.54 o                         
  -5  -4   3          4.76          4.09         0.67 o                         
  -4  -4   3         18.84         18.54         1.52 o                         
  -3  -4   3         21.63         26.37         3.07 o                         
  -2  -4   3         18.84         22.92         0.98 o                         
  -1  -4   3         37.54         39.19         1.72 o                         
   0  -4   3         72.78         66.48         1.50 o                         
   1  -4   3         96.46         91.48         1.93 o                         
   2  -4   3         62.99         61.34         2.52 o                         
   3  -4   3          3.24          2.96         0.56 o                         
   4  -4   3         41.17         41.29         0.94 o                         
   5  -4   3          1.30          0.90         0.63 o                         
   6  -4   3         31.65         30.95         1.64 o                         
  -7  -3   3         31.33         36.92         0.99 o                         
  -6  -3   3        191.22        205.50         1.89 o                         
  -5  -3   3         80.63         87.29         1.74 o                         
  -4  -3   3          7.97          9.29         0.96 o                         
  -3  -3   3        165.68        208.85         8.60 o                         
  -2  -3   3        181.16        202.89         7.59 o                         
  -1  -3   3        238.71        270.83         5.33 o                         
   0  -3   3         33.52         37.30         0.83 o                         
   1  -3   3        260.77        269.45         1.34 o                         
   2  -3   3        284.70        304.94        15.20 o                         
   3  -3   3         27.86         33.06         0.85 o                         
   4  -3   3        180.22        154.60        15.17 o                         
   5  -3   3        138.93        120.20        18.14 o                         
   6  -3   3         42.50         42.81         9.48 o                         
   7  -3   3         19.43         20.83         0.85 o                         
  -8  -2   3         10.18         11.60         0.79 o                         
  -7  -2   3         40.28         37.41         8.65 o                         
  -6  -2   3        200.05        223.45         1.49 o                         
  -5  -2   3        474.09        509.26        19.90 o                         
  -4  -2   3        294.48        310.68         5.66 o                         
  -3  -2   3        791.40        865.80        23.28 o                         
  -2  -2   3        317.84        319.50         7.16 o                         
  -1  -2   3        200.57        204.23         2.37 o                         
   0  -2   3       1079.17       1106.02         5.12 o                         
   1  -2   3        216.79        219.52         1.45 o                         
   2  -2   3         62.78         61.45         3.87 o                         
   3  -2   3         36.94         38.05         1.44 o                         
   4  -2   3         24.11         28.52         0.94 o                         
   5  -2   3          0.74          1.27         0.64 o                         
   6  -2   3         42.35         45.15         0.96 o                         
   7  -2   3         13.92         13.91         1.41 o                         
  -8  -1   3          6.30          5.89         0.84 o                         
  -7  -1   3          7.63          7.07         0.62 o                         
  -6  -1   3          8.59          8.69         0.66 o                         
  -5  -1   3        250.79        262.99         7.33 o                         
  -4  -1   3        116.63        116.44         0.95 o                         
  -3  -1   3        457.90        453.59        33.69 o                         
  -2  -1   3        479.88        516.44         5.41 o                         
  -1  -1   3       2347.33       2268.69       140.05 o                         
   0  -1   3         56.46         57.11         1.52 o                         
   1  -1   3       2287.12       2185.21        94.69 o                         
   2  -1   3        313.63        325.95         3.08 o                         
   3  -1   3        178.22        199.58         1.53 o                         
   4  -1   3         24.60         25.51         3.77 o                         
   5  -1   3        115.97         87.64         8.62 o                         
   6  -1   3         34.66         37.19         1.87 o                         
   7  -1   3         14.06         14.54         2.94 o                         
  -8   0   3          2.05          0.92         0.75 o                         
  -7   0   3         44.17         39.91         0.94 o                         
  -6   0   3          0.19          0.22         0.63 o                         
  -5   0   3         25.54         26.86         1.66 o                         
  -4   0   3         35.24         39.09         0.83 o                         
  -3   0   3       1653.06       1741.70        16.82 o                         
  -2   0   3         32.04         47.50         1.49 o                         
  -1   0   3        216.49        216.86         4.68 o                         
   0   0   3        898.10        788.64        17.13 o                         
   1   0   3        568.47        479.19         9.81 o                         
   2   0   3        170.59        155.12         1.56 o                         
   3   0   3         75.88         90.35         2.37 o                         
   4   0   3        163.92        166.59         2.10 o                         
   5   0   3          0.87          0.36         0.54 o                         
   6   0   3         17.59         20.20         0.87 o                         
   7   0   3          1.01          3.12         0.63 o                         
  -8   1   3          6.28          5.40         0.66 o                         
  -7   1   3          7.59          6.87         0.59 o                         
  -6   1   3          8.63          8.43         0.64 o                         
  -5   1   3        250.55        252.41         4.12 o                         
  -4   1   3        116.26        105.40         3.83 o                         
  -3   1   3        458.69        457.53        10.35 o                         
  -2   1   3        479.15        464.76         5.15 o                         
  -1   1   3       2346.15       2106.94        89.00 o                         
   0   1   3         56.66         53.95         1.36 o                         
   2   1   3        313.76        310.66        12.99 o                         
   3   1   3        178.22        190.01         2.65 o                         
   4   1   3         24.47         26.14         0.82 o                         
   5   1   3        115.54        117.50         4.65 o                         
   6   1   3         34.70         37.57         0.79 o                         
   7   1   3         14.00         14.17         0.89 o                         
  -8   2   3         10.20         11.80         1.46 o                         
  -7   2   3         40.32         40.21         0.77 o                         
  -6   2   3        200.01        174.91        28.90 o                         
  -5   2   3        474.54        466.04         6.59 o                         
  -4   2   3        294.22        266.89         7.00 o                         
  -3   2   3        791.52        746.73         6.39 o                         
  -2   2   3        317.73        277.94         4.79 o                         
  -1   2   3        200.78        185.73         2.27 o                         
   0   2   3       1078.21        994.86        13.32 o                         
   2   2   3         62.78         54.49         2.30 o                         
   3   2   3         36.97         33.92         1.27 o                         
   4   2   3         23.94         23.86         1.94 o                         
   5   2   3          0.76          1.20         0.62 o                         
   6   2   3         42.23         43.61         0.82 o                         
   7   2   3         13.91         13.29         0.83 o                         
  -7   3   3         31.29         29.23         0.83 o                         
  -6   3   3        191.23        153.26        22.49 o                         
  -5   3   3         80.47         64.80         9.57 o                         
  -4   3   3          7.98          8.31         0.62 o                         
  -3   3   3        165.90        168.13         1.41 o                         
  -2   3   3        181.26        175.24         2.24 o                         
  -1   3   3        238.46        227.58         1.48 o                         
   0   3   3         33.52         34.38         1.41 o                         
   3   3   3         27.87         26.97         1.41 o                         
   4   3   3        180.05        174.69         9.69 o                         
   5   3   3        139.27        113.10         7.21 o                         
   6   3   3         42.39         41.74         3.59 o                         
   7   3   3         19.47         14.40         0.78 o                         
  -7   4   3         10.89          9.90         0.91 o                         
  -6   4   3         44.52         40.69         0.91 o                         
  -5   4   3          4.74          5.56         0.78 o                         
  -4   4   3         18.81         16.04         1.09 o                         
  -3   4   3         21.54         18.21         5.47 o                         
  -2   4   3         18.82         18.66         0.74 o                         
  -1   4   3         37.51         32.35         1.04 o                         
   4   4   3         41.21         37.48         1.71 o                         
   5   4   3          1.29          1.14         1.04 o                         
   6   4   3         31.68         27.20         1.42 o                         
  -6   5   3          3.05          2.87         0.84 o                         
  -5   5   3          8.62          7.61         1.59 o                         
  -4   5   3         16.87         14.94         0.79 o                         
  -3   5   3         57.82         51.58         1.51 o                         
  -2   5   3          5.78          5.85         0.80 o                         
  -4   6   3          2.00          0.50         0.86 o                         
  -3   6   3         23.23         23.10         1.37 o                         
  -2  -7   4          7.28          6.39         0.57 o                         
  -1  -7   4          5.94          6.23         0.58 o                         
   0  -7   4          2.26          3.12         0.56 o                         
   1  -7   4          0.55          0.66         0.58 o                         
  -4  -6   4         21.57         22.69         1.28 o                         
  -3  -6   4         21.17         20.14         1.85 o                         
  -2  -6   4          4.77          4.63         0.85 o                         
  -1  -6   4         69.46         64.50         5.98 o                         
   0  -6   4         17.21         16.56         0.98 o                         
   1  -6   4         46.14         43.20         0.75 o                         
   2  -6   4          1.93          2.40         0.59 o                         
   3  -6   4          6.06          4.89         0.63 o                         
   4  -6   4          2.89          1.83         0.83 o                         
  -6  -5   4         12.33         11.83         1.23 o                         
  -5  -5   4         17.76         18.47         4.35 o                         
  -4  -5   4         47.17         43.52        14.33 o                         
  -3  -5   4         12.03         12.67         0.88 o                         
  -2  -5   4        115.46        135.02         4.09 o                         
  -1  -5   4         20.75         19.58         0.62 o                         
   0  -5   4        223.55        206.80        20.09 o                         
   1  -5   4         83.92         80.43         1.43 o                         
   2  -5   4         64.82         59.72         5.16 o                         
   3  -5   4         51.79         51.62         3.08 o                         
   4  -5   4         66.44         75.21         3.02 o                         
   5  -5   4         39.19         40.44         2.86 o                         
  -7  -4   4         44.62         40.20        16.14 o                         
  -6  -4   4         12.05         11.54         1.32 o                         
  -5  -4   4         72.39         80.75         0.95 o                         
  -4  -4   4        193.26        223.34         4.67 o                         
  -3  -4   4         73.62         73.01        15.10 o                         
  -2  -4   4         21.25         28.28         0.80 o                         
  -1  -4   4         42.77         46.73         0.90 o                         
   0  -4   4         63.05         70.09         1.57 o                         
   1  -4   4         80.24         84.69         3.23 o                         
   2  -4   4         91.57         84.85         6.62 o                         
   3  -4   4         23.78         26.17         1.88 o                         
   4  -4   4         52.19         54.42         6.89 o                         
   5  -4   4         58.78         67.06         3.70 o                         
   6  -4   4          6.51          5.77         0.78 o                         
  -7  -3   4          1.77          2.35         0.74 o                         
  -6  -3   4        256.41        255.62        40.11 o                         
  -5  -3   4        286.79        306.87         3.99 o                         
  -4  -3   4        124.20        134.31         5.52 o                         
  -3  -3   4          7.69          7.65         0.80 o                         
  -2  -3   4       1035.05       1227.16        15.99 o                         
  -1  -3   4       1442.12       1550.51        53.90 o                         
   0  -3   4         86.99         96.87         1.30 o                         
   1  -3   4          5.11          4.60         0.57 o                         
   2  -3   4        138.28        142.27         1.09 o                         
   3  -3   4          7.46          6.13         0.58 o                         
   4  -3   4         16.54         15.40         0.68 o                         
   5  -3   4          5.90          4.42         0.81 o                         
   6  -3   4         63.35         65.34         6.00 o                         
   7  -3   4          3.03          2.23         0.92 o                         
  -8  -2   4         43.33         45.25         1.69 o                         
  -7  -2   4          3.60          3.51         0.83 o                         
  -6  -2   4         73.60         72.47        11.94 o                         
  -5  -2   4        306.42        304.56        38.61 o                         
  -4  -2   4         42.43         50.15         0.74 o                         
  -3  -2   4         89.97        100.83         1.69 o                         
  -2  -2   4       1211.42       1331.51        38.55 o                         
  -1  -2   4        780.33        817.67        13.56 o                         
   0  -2   4        739.12        753.76         7.09 o                         
   1  -2   4        231.78        224.74         2.11 o                         
   2  -2   4        163.32        178.15         5.16 o                         
   3  -2   4         35.68         31.31         8.61 o                         
   4  -2   4         60.69         58.21         0.94 o                         
   5  -2   4         61.52         44.06         6.37 o                         
   6  -2   4         26.17         22.96         3.03 o                         
   7  -2   4          3.27          1.76         1.04 o                         
  -8  -1   4         17.77         14.40         4.89 o                         
  -7  -1   4         21.77         22.49         5.33 o                         
  -6  -1   4        214.83        224.88         4.65 o                         
  -5  -1   4         25.71         23.85         0.61 o                         
  -4  -1   4          6.64          6.82         0.55 o                         
  -3  -1   4        152.23        142.04        22.88 o                         
  -2  -1   4        873.74        886.52        11.32 o                         
  -1  -1   4       1391.66       1295.89        90.44 o                         
   0  -1   4        699.23        725.00         8.28 o                         
   1  -1   4        365.30        344.88         2.94 o                         
   2  -1   4        229.91        232.30         4.90 o                         
   3  -1   4        602.42        564.97        63.18 o                         
   4  -1   4         32.55         34.54         0.79 o                         
   5  -1   4         49.91         50.08         1.02 o                         
   6  -1   4         29.27         28.31         0.75 o                         
   7  -1   4         15.95         18.00         0.80 o                         
  -8   0   4          0.84          1.18         0.71 o                         
  -7   0   4          0.02          0.02         0.59 o                         
  -6   0   4          3.84          4.19         0.63 o                         
  -5   0   4        121.67         87.84        17.80 o                         
  -4   0   4        132.69        127.98         4.06 o                         
  -3   0   4        117.81        116.79         1.43 o                         
  -2   0   4        161.70        177.92         1.48 o                         
  -1   0   4        824.72        763.23         5.37 o                         
   0   0   4          7.69          6.58         0.88 o                         
   1   0   4         55.10         62.60         3.48 o                         
   2   0   4        281.61        280.80         6.62 o                         
   3   0   4        431.53        360.46        71.69 o                         
   4   0   4          1.10          1.13         0.72 o                         
   5   0   4          5.27          6.93         0.65 o                         
   6   0   4         53.15         51.51         1.08 o                         
   7   0   4        108.97        110.09         1.78 o                         
  -8   1   4         17.67         18.96         0.85 o                         
  -7   1   4         21.85         24.22         1.63 o                         
  -6   1   4        214.69        210.24         5.65 o                         
  -5   1   4         25.74         20.29         5.33 o                         
  -4   1   4          6.68          5.37         0.65 o                         
  -3   1   4        152.54        151.92         1.14 o                         
  -2   1   4        873.34        789.25        14.38 o                         
  -1   1   4       1393.39       1306.69         3.81 o                         
   0   1   4        698.46        676.55         8.31 o                         
   1   1   4        365.49        340.48         9.91 o                         
   2   1   4        229.96        232.45         3.20 o                         
   3   1   4        601.17        598.97        14.43 o                         
   4   1   4         32.43         34.15         0.80 o                         
   5   1   4         49.86         43.63         4.91 o                         
   6   1   4         29.19         27.03         0.79 o                         
   7   1   4         15.88         17.76         1.25 o                         
  -8   2   4         43.39         41.32         2.52 o                         
  -7   2   4          3.65          2.54         0.73 o                         
  -6   2   4         73.65         72.94         2.94 o                         
  -5   2   4        306.62        306.27         2.96 o                         
  -4   2   4         42.36         42.51         0.86 o                         
  -3   2   4         90.03         87.45         1.33 o                         
  -2   2   4       1212.50       1166.04        12.31 o                         
  -1   2   4        780.37        726.12         2.66 o                         
   0   2   4        738.98        663.41        48.42 o                         
   3   2   4         35.74         42.06         1.54 o                         
   4   2   4         60.78         56.50         1.37 o                         
   5   2   4         61.58         56.77         0.85 o                         
   6   2   4         26.16         25.04         0.77 o                         
   7   2   4          3.28          2.17         0.78 o                         
  -7   3   4          1.78          0.42         0.62 o                         
  -6   3   4        256.52        243.81         3.86 o                         
  -5   3   4        286.51        257.04         1.54 o                         
  -4   3   4        124.46        118.06         1.07 o                         
  -3   3   4          7.60          7.00         0.73 o                         
  -2   3   4       1034.56        995.51         2.63 o                         
  -1   3   4       1442.40       1406.80         3.33 o                         
   0   3   4         87.07         85.50         1.36 o                         
   3   3   4          7.45          5.37         1.58 o                         
   4   3   4         16.55         14.04         1.26 o                         
   5   3   4          5.88          5.68         1.10 o                         
   6   3   4         63.33         58.75         8.04 o                         
   7   3   4          3.02          3.09         1.14 o                         
  -7   4   4         44.53         40.96         2.95 o                         
  -6   4   4         12.01         11.03         0.73 o                         
  -5   4   4         72.33         61.77         0.79 o                         
  -4   4   4        192.88        146.73        21.82 o                         
  -3   4   4         73.44         65.86         0.86 o                         
  -2   4   4         21.13         20.97         0.70 o                         
  -1   4   4         42.80         39.94         0.85 o                         
   5   4   4         58.87         55.29         2.24 o                         
   6   4   4          6.54          5.18         1.34 o                         
  -6   5   4         12.26          9.50         0.85 o                         
  -5   5   4         17.81         14.13         2.33 o                         
  -4   5   4         47.28         40.01         0.72 o                         
  -3   5   4         12.00          9.44         0.69 o                         
  -2   5   4        115.32        106.64         1.38 o                         
  -1   5   4         20.77         17.20         0.93 o                         
  -4   6   4         21.57         17.39         1.07 o                         
  -3   6   4         21.18         16.18         0.99 o                         
  -2   6   4          4.76          3.50         0.88 o                         
  -1  -7   5          5.01          3.86         0.53 o                         
   0  -7   5          7.07          8.21         0.60 o                         
   1  -7   5          2.04          1.39         0.63 o                         
  -4  -6   5          4.85          7.00         1.23 o                         
  -3  -6   5         24.50         28.01         2.21 o                         
  -2  -6   5          1.04          1.17         0.50 o                         
  -1  -6   5        161.47        157.96         7.38 o                         
   0  -6   5          7.19          7.28         0.57 o                         
   1  -6   5          1.23          0.84         0.53 o                         
   2  -6   5          7.30          8.58         0.60 o                         
   3  -6   5         30.26         26.32         7.04 o                         
  -6  -5   5          4.46          4.40         0.76 o                         
  -5  -5   5         22.42         28.86         1.12 o                         
  -4  -5   5         22.86         28.44         0.72 o                         
  -3  -5   5         33.21         41.12         0.96 o                         
  -2  -5   5         55.90         65.10         1.06 o                         
  -1  -5   5          1.33          1.04         0.49 o                         
   0  -5   5        164.89        151.72        18.17 o                         
   1  -5   5         61.67         64.20         2.19 o                         
   2  -5   5         44.34         50.47         3.87 o                         
   3  -5   5         58.72         62.60         0.94 o                         
   4  -5   5         20.99         16.02         3.16 o                         
   5  -5   5          2.40          1.73         0.83 o                         
  -7  -4   5          9.29          8.16         2.46 o                         
  -6  -4   5         16.55         18.16         0.80 o                         
  -5  -4   5          5.45          6.54         0.70 o                         
  -4  -4   5         19.98         25.17         1.07 o                         
  -3  -4   5         38.83         47.00         2.33 o                         
  -2  -4   5         38.40         48.09         0.85 o                         
  -1  -4   5        155.50        168.74         2.18 o                         
   0  -4   5         54.47         58.10         2.08 o                         
   1  -4   5        308.65        306.64        18.33 o                         
   2  -4   5         37.13         36.90         0.85 o                         
   3  -4   5         60.58         60.38         5.00 o                         
   4  -4   5        141.52        151.20         5.35 o                         
   5  -4   5         67.65         61.35        11.10 o                         
   6  -4   5         18.11         20.82         1.39 o                         
  -7  -3   5          5.62          6.04         0.75 o                         
  -6  -3   5         53.55         61.25         0.99 o                         
  -5  -3   5        311.95        358.24         5.92 o                         
  -4  -3   5        207.20        242.70         2.63 o                         
  -3  -3   5         72.47         96.41         1.14 o                         
  -2  -3   5        446.39        520.59         3.56 o                         
  -1  -3   5        608.55        699.91        25.32 o                         
   0  -3   5       1029.53       1166.95        37.66 o                         
   1  -3   5         16.92         16.65         1.60 o                         
   2  -3   5         95.90        100.92         3.31 o                         
   3  -3   5          8.90          9.72         0.74 o                         
   4  -3   5         62.01         67.57         4.44 o                         
   5  -3   5        106.74        110.31         5.26 o                         
   6  -3   5         32.16         37.01         2.78 o                         
  -8  -2   5         13.92         14.35         3.00 o                         
  -7  -2   5         23.82         24.53         0.77 o                         
  -6  -2   5        193.06        180.84        26.65 o                         
  -5  -2   5        433.43        419.37        66.44 o                         
  -4  -2   5         48.36         51.82         0.73 o                         
  -3  -2   5         26.34         32.60         0.69 o                         
  -2  -2   5        494.83        558.68         5.99 o                         
  -1  -2   5       1272.38       1500.45         3.69 o                         
   0  -2   5        176.38        178.03         7.07 o                         
   1  -2   5        452.32        470.81         2.98 o                         
   2  -2   5          6.03          8.89         0.77 o                         
   3  -2   5         25.24         22.45         0.68 o                         
   4  -2   5        131.06        130.22         4.23 o                         
   5  -2   5        222.30        199.88        26.17 o                         
   6  -2   5         43.75         39.92         0.87 o                         
   7  -2   5          0.74          0.53         0.90 o                         
  -8  -1   5         16.77         16.64         0.69 o                         
  -7  -1   5          1.97          1.06         0.66 o                         
  -6  -1   5         74.66         77.50         0.81 o                         
  -5  -1   5         14.76         12.45         3.63 o                         
  -4  -1   5        252.92        228.62        49.36 o                         
  -3  -1   5        151.18        151.37         4.23 o                         
  -2  -1   5        532.12        450.42         1.88 o                         
  -1  -1   5        251.82        241.44         1.75 o                         
   0  -1   5        929.51        972.41        20.69 o                         
   1  -1   5        435.38        413.81        24.27 o                         
   2  -1   5        260.29        256.66         4.30 o                         
   3  -1   5         23.93         25.38         1.01 o                         
   4  -1   5         54.67         48.72         1.49 o                         
   5  -1   5         19.33         17.48         3.26 o                         
   6  -1   5         56.71         51.95         9.73 o                         
   7  -1   5          9.00          9.18         0.86 o                         
  -8   0   5          8.20          9.24         0.66 o                         
  -7   0   5         23.26         18.30         3.52 o                         
  -6   0   5        105.73        108.26         3.76 o                         
  -5   0   5          0.05         -0.41         0.55 o                         
  -4   0   5       1519.52       1329.84       268.15 o                         
  -3   0   5          1.74          2.38         0.61 o                         
  -2   0   5       1950.21       2036.46        10.13 o                         
  -1   0   5       1160.05       1042.43       115.22 o                         
   0   0   5       6383.30       6945.95        61.56 o                         
   1   0   5       1537.94       1563.44        12.60 o                         
   2   0   5        840.85        867.98        30.17 o                         
   3   0   5         42.40         46.47         0.94 o                         
   4   0   5          1.52          2.58         0.67 o                         
   5   0   5         40.86         38.79         4.56 o                         
   6   0   5          1.12          1.75         0.72 o                         
   7   0   5         45.05         45.37         0.98 o                         
  -8   1   5         16.83         16.77         0.68 o                         
  -7   1   5          1.99          1.09         0.57 o                         
  -6   1   5         74.58         68.18         4.81 o                         
  -5   1   5         14.76         13.53         1.36 o                         
  -4   1   5        252.92        245.01         2.06 o                         
  -3   1   5        151.22        139.03         1.36 o                         
  -2   1   5        532.23        507.14         2.01 o                         
  -1   1   5        251.88        218.84         7.56 o                         
   0   1   5        929.26        956.48        26.08 o                         
   1   1   5        435.05        399.41        23.30 o                         
   2   1   5        260.50        244.84         2.40 o                         
   3   1   5         23.86         24.50         1.24 o                         
   4   1   5         54.63         47.73         0.90 o                         
   5   1   5         19.21         21.45         0.75 o                         
   6   1   5         56.78         56.29         0.91 o                         
   7   1   5          9.02          7.23         1.20 o                         
  -8   2   5         13.95         14.21         0.89 o                         
  -7   2   5         23.77         23.96         1.17 o                         
  -6   2   5        193.04        182.90         1.13 o                         
  -5   2   5        433.64        339.74        95.28 o                         
  -4   2   5         48.25         43.66         1.41 o                         
  -3   2   5         26.54         27.16         0.78 o                         
  -2   2   5        494.71        472.77         5.97 o                         
  -1   2   5       1273.21       1236.25       107.56 o                         
   0   2   5        175.89        180.86         5.81 o                         
   1   2   5        452.05        458.43         2.93 o                         
   3   2   5         25.21         21.76         1.46 o                         
   4   2   5        130.76        128.46         1.96 o                         
   5   2   5        222.03        211.27         2.88 o                         
   6   2   5         43.81         47.92         2.40 o                         
   7   2   5          0.74          0.72         0.64 o                         
  -7   3   5          5.63          5.50         1.46 o                         
  -6   3   5         53.50         46.89         1.41 o                         
  -5   3   5        311.65        264.29        24.64 o                         
  -4   3   5        207.26        194.28         2.19 o                         
  -3   3   5         72.45         78.45         0.88 o                         
  -2   3   5        446.82        420.89         8.08 o                         
  -1   3   5        607.83        605.57         2.28 o                         
   0   3   5       1028.98        959.17        84.46 o                         
   4   3   5         62.11         55.54         2.37 o                         
   5   3   5        106.77        103.18         2.12 o                         
   6   3   5         32.06         31.71         1.34 o                         
  -7   4   5          9.25          6.85         0.76 o                         
  -6   4   5         16.52         16.22         1.74 o                         
  -5   4   5          5.45          4.53         1.10 o                         
  -4   4   5         19.99         19.38         0.70 o                         
  -3   4   5         38.77         38.62         0.91 o                         
  -2   4   5         38.40         40.78         1.20 o                         
  -1   4   5        155.32        137.56        13.01 o                         
   0   4   5         54.48         52.41         1.32 o                         
  -6   5   5          4.48          3.22         0.73 o                         
  -5   5   5         22.36         17.95         3.03 o                         
  -4   5   5         22.88         20.37         0.89 o                         
  -3   5   5         33.10         30.06         0.78 o                         
  -2   5   5         55.94         45.62         4.63 o                         
  -1   5   5          1.35          0.38         0.85 o                         
  -4   6   5          4.83          4.43         1.17 o                         
  -3   6   5         24.42         23.82         1.22 o                         
  -2   6   5          1.05          1.16         0.84 o                         
  -1  -7   6         12.39         13.56         0.58 o                         
   0  -7   6          0.87          0.44         0.61 o                         
  -4  -6   6          6.09          8.44         1.77 o                         
  -3  -6   6         35.35         35.98         2.72 o                         
  -2  -6   6         89.01        100.54         3.65 o                         
  -1  -6   6         30.91         27.97         3.27 o                         
   0  -6   6          9.84          9.26         0.75 o                         
   1  -6   6          8.89         10.76         0.55 o                         
   2  -6   6         10.07         11.77         0.92 o                         
   3  -6   6          6.78          6.58         1.66 o                         
  -6  -5   6         15.76         18.01         2.67 o                         
  -5  -5   6          0.85          1.78         0.71 o                         
  -4  -5   6         23.27         25.96         0.79 o                         
  -3  -5   6          2.05          1.62         0.64 o                         
  -2  -5   6         73.75         75.84         3.33 o                         
  -1  -5   6        154.31        165.15         7.53 o                         
   0  -5   6         53.51         49.95         3.17 o                         
   1  -5   6          0.98          0.80         0.56 o                         
   2  -5   6         31.89         26.38         6.21 o                         
   3  -5   6         59.95         63.27         1.06 o                         
   4  -5   6          9.06          9.05         0.76 o                         
   5  -5   6          6.05          7.79         0.89 o                         
  -6  -4   6         46.91         52.10         1.75 o                         
  -5  -4   6         15.01         16.22         0.98 o                         
  -4  -4   6         59.11         63.33         5.72 o                         
  -3  -4   6         61.49         67.92         1.70 o                         
  -2  -4   6          3.89          4.69         0.66 o                         
  -1  -4   6         27.66         32.92         2.27 o                         
   0  -4   6         98.90         89.21         3.11 o                         
   1  -4   6         81.72         87.55         1.44 o                         
   2  -4   6         70.26         59.15        13.18 o                         
   3  -4   6         89.10         83.42         2.90 o                         
   4  -4   6         90.54         95.06         2.08 o                         
   5  -4   6         22.10         25.94         1.58 o                         
   6  -4   6          2.01          1.80         0.77 o                         
  -7  -3   6         12.53         16.51         1.50 o                         
  -6  -3   6         12.00         11.68         2.20 o                         
  -5  -3   6         43.03         46.76         1.76 o                         
  -4  -3   6         82.29         94.55         1.79 o                         
  -3  -3   6         62.65         73.82         0.84 o                         
  -2  -3   6         52.56         63.07         0.90 o                         
  -1  -3   6        502.47        589.78         3.02 o                         
   0  -3   6         48.92         42.26         7.05 o                         
   1  -3   6         53.57         55.15         1.18 o                         
   2  -3   6         67.85         69.18         0.88 o                         
   3  -3   6         63.69         69.72         0.87 o                         
   4  -3   6          8.59          9.93         1.03 o                         
   5  -3   6         55.14         56.38         2.35 o                         
   6  -3   6         41.93         44.54         1.56 o                         
  -8  -2   6         14.67         18.39         0.74 o                         
  -7  -2   6         43.33         47.88         0.77 o                         
  -6  -2   6        129.43        149.88         1.07 o                         
  -5  -2   6         21.24         21.89         0.73 o                         
  -4  -2   6         27.66         27.95         3.54 o                         
  -3  -2   6        451.45        475.40        10.61 o                         
  -2  -2   6       1004.94       1140.26         3.86 o                         
  -1  -2   6        405.87        451.52         3.04 o                         
   0  -2   6         12.16         14.58         0.99 o                         
   1  -2   6         58.88         69.12         1.62 o                         
   2  -2   6        317.53        334.91         2.40 o                         
   3  -2   6        332.28        338.14         3.60 o                         
   4  -2   6         23.00         22.85         0.85 o                         
   5  -2   6         37.00         40.13         1.26 o                         
   6  -2   6         68.35         70.39         3.30 o                         
   7  -2   6         11.62         14.75         1.94 o                         
  -8  -1   6          2.30          2.53         0.71 o                         
  -7  -1   6          7.19          8.39         0.68 o                         
  -6  -1   6         83.70         82.43         2.63 o                         
  -5  -1   6        245.09        257.75        10.69 o                         
  -4  -1   6        203.75        218.01         7.97 o                         
  -3  -1   6         92.52         87.29         0.87 o                         
  -2  -1   6        103.43        113.62         1.05 o                         
  -1  -1   6        963.34        962.43        17.85 o                         
   0  -1   6       1631.20       1513.45       138.08 o                         
   1  -1   6        471.89        474.52         3.62 o                         
   2  -1   6        770.25        781.60        16.82 o                         
   3  -1   6         54.97         53.31         2.40 o                         
   4  -1   6         80.47         72.51         1.95 o                         
   5  -1   6         62.92         60.21         2.09 o                         
   6  -1   6         19.68         17.65         0.87 o                         
   7  -1   6         17.40         18.54         3.55 o                         
  -8   0   6          1.29          1.22         0.68 o                         
  -7   0   6         39.98         38.82         1.18 o                         
  -6   0   6         27.57         26.59         7.48 o                         
  -5   0   6        103.02         91.00         4.09 o                         
  -4   0   6        567.02        567.11         3.49 o                         
  -3   0   6         59.33         61.09         0.77 o                         
  -2   0   6       3245.71       3382.23        55.44 o                         
  -1   0   6          1.64          1.77         0.84 o                         
   0   0   6          4.31          2.73         0.77 o                         
   1   0   6        274.47        264.14         5.47 o                         
   2   0   6        130.63        106.92         1.48 o                         
   3   0   6         55.47         42.98         8.67 o                         
   4   0   6         57.42         51.19         1.34 o                         
   5   0   6        120.53        115.32        14.87 o                         
   6   0   6         15.41         14.31         1.77 o                         
   7   0   6          0.00         -0.27         0.70 o                         
  -8   1   6          2.31          1.82         0.74 o                         
  -7   1   6          7.20          6.79         0.73 o                         
  -6   1   6         83.90         80.19         2.05 o                         
  -5   1   6        245.46        200.19        19.45 o                         
  -4   1   6        203.89        200.02         6.10 o                         
  -3   1   6         92.44         83.44         0.90 o                         
  -2   1   6        103.66        104.65         2.61 o                         
  -1   1   6        963.58        951.18        17.42 o                         
   0   1   6       1631.99       1592.16        16.51 o                         
   1   1   6        471.57        472.20         6.65 o                         
   2   1   6        770.50        723.73         9.48 o                         
   3   1   6         54.85         46.23         0.95 o                         
   4   1   6         80.52         71.38         1.47 o                         
   5   1   6         62.76         59.35         1.34 o                         
   6   1   6         19.60         19.22         0.79 o                         
   7   1   6         17.40         18.05         0.95 o                         
  -8   2   6         14.70         14.32         2.46 o                         
  -7   2   6         43.32         42.14         0.79 o                         
  -6   2   6        129.38        123.96         1.36 o                         
  -5   2   6         21.22         18.95         0.61 o                         
  -4   2   6         27.53         26.12         0.60 o                         
  -3   2   6        451.23        380.48        22.22 o                         
  -2   2   6       1004.09        964.26         3.11 o                         
  -1   2   6        405.66        387.68         4.51 o                         
   0   2   6         12.23         12.67         0.96 o                         
   1   2   6         58.76         65.90         1.59 o                         
   3   2   6        332.30        319.03        10.75 o                         
   4   2   6         22.99         22.17         0.92 o                         
   5   2   6         37.04         39.37         1.33 o                         
   6   2   6         68.30         67.72         1.44 o                         
   7   2   6         11.61         14.82         1.11 o                         
  -7   3   6         12.61         12.55         0.69 o                         
  -6   3   6         11.95          9.16         1.78 o                         
  -5   3   6         43.06         40.39         0.75 o                         
  -4   3   6         82.31         73.15         0.80 o                         
  -3   3   6         62.89         57.78         3.64 o                         
  -2   3   6         52.24         50.88         0.92 o                         
  -1   3   6        503.32        485.39         3.68 o                         
   0   3   6         48.92         39.31         7.02 o                         
   5   3   6         55.14         43.82         3.07 o                         
   6   3   6         41.95         35.16         1.10 o                         
  -6   4   6         46.91         43.30         0.90 o                         
  -5   4   6         15.02         13.93         0.77 o                         
  -4   4   6         59.12         50.71         3.84 o                         
  -3   4   6         61.41         50.70         0.90 o                         
  -2   4   6          3.94          4.10         0.94 o                         
  -1   4   6         27.63         28.35         0.89 o                         
   0   4   6         99.10         84.45         1.21 o                         
  -6   5   6         15.67         11.94         4.48 o                         
  -5   5   6          0.85          0.81         0.66 o                         
  -4   5   6         23.28         19.72         0.68 o                         
  -3   5   6          2.06          0.13         0.59 o                         
  -2   5   6         73.72         63.23         1.03 o                         
  -1   5   6        154.21        139.63         1.44 o                         
  -4   6   6          6.07          5.32         1.89 o                         
  -3   6   6         35.39         34.40         1.05 o                         
  -2   6   6         89.00         88.45         1.56 o                         
  -4  -6   7          6.83          9.43         0.80 o                         
  -3  -6   7          5.33          5.21         0.92 o                         
  -2  -6   7         30.93         28.65         3.47 o                         
  -1  -6   7         27.91         28.73         0.97 o                         
   0  -6   7         34.26         39.60         1.22 o                         
   1  -6   7         12.36         14.40         0.67 o                         
   2  -6   7         36.92         38.31         7.29 o                         
   3  -6   7         23.00         20.49         0.79 o                         
  -5  -5   7         11.27         13.39         0.93 o                         
  -4  -5   7         12.12         14.07         0.69 o                         
  -3  -5   7         13.08         16.53         0.70 o                         
  -2  -5   7         44.77         53.99         0.84 o                         
  -1  -5   7         61.99         68.04         3.52 o                         
   0  -5   7         49.60         46.22         3.84 o                         
   1  -5   7         28.68         27.45         1.11 o                         
   2  -5   7         14.41         15.13         0.78 o                         
   3  -5   7          5.88          8.18         2.36 o                         
   4  -5   7         32.15         32.91         3.52 o                         
  -6  -4   7         15.48         17.15         1.50 o                         
  -5  -4   7          5.10          7.77         0.75 o                         
  -4  -4   7         24.37         28.81         0.77 o                         
  -3  -4   7         14.51         18.69         0.75 o                         
  -2  -4   7          5.40          5.82         0.72 o                         
  -1  -4   7        116.43        109.04        20.51 o                         
   0  -4   7          1.60          1.47         0.51 o                         
   1  -4   7         18.53         16.40         0.72 o                         
   2  -4   7         66.97         58.80         0.92 o                         
   3  -4   7        101.21        101.09         1.95 o                         
   4  -4   7          4.07          2.87         0.69 o                         
   5  -4   7          2.82          2.03         0.80 o                         
  -7  -3   7         38.48         44.07         0.96 o                         
  -6  -3   7          1.43          0.68         0.72 o                         
  -5  -3   7         46.36         54.90         0.84 o                         
  -4  -3   7         80.75         86.42         2.97 o                         
  -3  -3   7         17.30         21.75         0.65 o                         
  -2  -3   7          0.27          0.42         0.73 o                         
  -1  -3   7         37.03         46.05         1.04 o                         
   0  -3   7         38.21         43.90         2.56 o                         
   1  -3   7        222.20        231.42         1.80 o                         
   2  -3   7          1.05          1.42         0.70 o                         
   3  -3   7         44.04         45.67         0.88 o                         
   4  -3   7         94.96         81.94        14.80 o                         
   5  -3   7         16.23         16.02         0.81 o                         
   6  -3   7          2.51          3.31         0.71 o                         
  -8  -2   7          0.95          1.36         0.68 o                         
  -7  -2   7         24.98         23.20         7.92 o                         
  -6  -2   7          1.70          1.95         0.65 o                         
  -5  -2   7        120.62        117.66         8.77 o                         
  -4  -2   7         32.14         36.84         0.74 o                         
  -3  -2   7        258.75        273.10         1.69 o                         
  -2  -2   7         62.03         63.30         5.48 o                         
  -1  -2   7        110.64        123.00        14.32 o                         
   0  -2   7        324.72        362.79         8.53 o                         
   1  -2   7        111.44         96.85         7.58 o                         
   2  -2   7         90.00         84.35         6.37 o                         
   3  -2   7         53.77         57.24         0.86 o                         
   4  -2   7        170.21        174.82         5.93 o                         
   5  -2   7         54.62         53.06         2.30 o                         
   6  -2   7         25.27         26.24         0.91 o                         
   7  -2   7          3.19          2.45         0.76 o                         
  -8  -1   7         26.79         27.97         0.80 o                         
  -7  -1   7         64.35         73.46         1.04 o                         
  -6  -1   7         49.38         49.91         0.78 o                         
  -5  -1   7         43.58         46.82         1.52 o                         
  -4  -1   7         83.20         83.61         1.18 o                         
  -3  -1   7        511.63        526.41        20.09 o                         
  -2  -1   7        226.08        264.91        10.69 o                         
  -1  -1   7         92.94         80.53         3.57 o                         
   0  -1   7        802.24        855.93         5.56 o                         
   1  -1   7         75.89         83.09         1.73 o                         
   2  -1   7         76.81         81.78         3.65 o                         
   3  -1   7        160.67        162.27         3.24 o                         
   4  -1   7         45.60         45.71         1.52 o                         
   5  -1   7         29.24         29.80         0.85 o                         
   6  -1   7         33.01         35.91         0.86 o                         
   7  -1   7          9.83         10.73         1.74 o                         
  -8   0   7          2.21          3.14         0.78 o                         
  -7   0   7         18.40         17.65         1.18 o                         
  -6   0   7         23.11         25.76         2.20 o                         
  -5   0   7          0.36          0.94         0.48 o                         
  -4   0   7        212.84        199.35        12.89 o                         
  -3   0   7        165.33        162.10         1.10 o                         
  -2   0   7         48.87         46.53         0.77 o                         
  -1   0   7       2500.53       2291.64       296.62 o                         
   0   0   7        513.02        499.22         2.30 o                         
   1   0   7         12.26         13.37         1.03 o                         
   2   0   7         23.31         30.65         0.99 o                         
   3   0   7         26.66         27.67         0.81 o                         
   4   0   7        211.49        227.80         5.88 o                         
   5   0   7          0.56         -0.64         0.80 o                         
   6   0   7          4.51          4.88         1.09 o                         
   7   0   7         11.73         13.14         0.85 o                         
  -8   1   7         26.80         23.25         3.42 o                         
  -7   1   7         64.36         69.57         1.13 o                         
  -6   1   7         49.46         41.89         0.73 o                         
  -5   1   7         43.47         44.33         1.26 o                         
  -4   1   7         83.24         76.39         2.55 o                         
  -3   1   7        512.06        501.15         1.70 o                         
  -2   1   7        226.19        256.75         4.15 o                         
  -1   1   7         92.72         78.65         0.96 o                         
   0   1   7        801.79        798.11        47.87 o                         
   1   1   7         75.53         83.50         1.84 o                         
   2   1   7         76.66         70.01         4.72 o                         
   3   1   7        160.88        151.78         1.56 o                         
   4   1   7         45.62         42.48         0.98 o                         
   5   1   7         29.25         25.44         1.02 o                         
   6   1   7         32.97         34.55         1.20 o                         
   7   1   7          9.79          9.81         0.80 o                         
  -8   2   7          0.95          1.78         0.71 o                         
  -7   2   7         24.98         27.62         0.77 o                         
  -6   2   7          1.73          2.88         1.28 o                         
  -5   2   7        120.75        105.85         0.93 o                         
  -4   2   7         32.15         32.94         1.06 o                         
  -3   2   7        259.11        231.39         1.31 o                         
  -2   2   7         62.14         58.74         1.93 o                         
  -1   2   7        111.35        120.10         1.19 o                         
   0   2   7        324.62        330.88         5.42 o                         
   1   2   7        111.53         97.65         8.45 o                         
   3   2   7         53.94         50.08         2.81 o                         
   4   2   7        170.13        162.09         7.32 o                         
   5   2   7         54.52         51.46         1.13 o                         
   6   2   7         25.30         25.12         0.91 o                         
   7   2   7          3.15          3.12         0.84 o                         
  -7   3   7         38.53         37.34         0.80 o                         
  -6   3   7          1.44          0.10         0.75 o                         
  -5   3   7         46.42         40.39         2.45 o                         
  -4   3   7         80.63         61.23         6.56 o                         
  -3   3   7         17.23         15.92         0.65 o                         
  -2   3   7          0.27          0.51         0.59 o                         
  -1   3   7         36.96         34.29         2.32 o                         
   0   3   7         38.34         38.55         0.93 o                         
   1   3   7        222.47        221.21         1.79 o                         
   6   3   7          2.50          2.13         1.00 o                         
  -6   4   7         15.53         13.91         0.75 o                         
  -5   4   7          5.15          6.37         0.81 o                         
  -4   4   7         24.48         23.11         1.47 o                         
  -3   4   7         14.54         13.47         0.90 o                         
  -2   4   7          5.45          4.65         0.57 o                         
  -1   4   7        116.61        106.38         1.13 o                         
   0   4   7          1.64          0.81         0.79 o                         
  -5   5   7         11.19          9.66         0.66 o                         
  -4   5   7         12.11         11.44         0.70 o                         
  -3   5   7         13.05         13.19         0.79 o                         
  -2   5   7         44.75         41.71         0.82 o                         
  -1   5   7         62.04         57.28         1.11 o                         
  -4   6   7          6.87          6.21         0.68 o                         
  -3   6   7          5.37          4.90         1.09 o                         
  -2   6   7         30.96         27.34         1.02 o                         
  -4  -6   8          7.94          7.74         2.80 o                         
  -3  -6   8          2.51          2.12         0.84 o                         
  -2  -6   8         11.52         14.41         0.67 o                         
  -1  -6   8         10.55         10.02         0.74 o                         
   0  -6   8          6.01          5.95         0.51 o                         
   1  -6   8          8.98         11.35         0.70 o                         
   2  -6   8          3.65          5.51         1.67 o                         
   3  -6   8         29.71         32.97         0.98 o                         
  -5  -5   8          7.75         12.02         1.43 o                         
  -4  -5   8          8.90         10.45         0.87 o                         
  -3  -5   8         42.30         53.70         0.88 o                         
  -2  -5   8         47.17         50.24         2.68 o                         
  -1  -5   8         34.88         36.46         6.65 o                         
   0  -5   8         42.67         42.71         3.38 o                         
   1  -5   8         38.52         30.41         1.54 o                         
   2  -5   8         71.03         75.62         2.53 o                         
   3  -5   8         62.79         64.85         1.97 o                         
   4  -5   8         17.57         19.06         0.86 o                         
  -6  -4   8         10.71          9.36         1.33 o                         
  -5  -4   8          2.16          1.33         0.69 o                         
  -4  -4   8         61.23         61.95         0.82 o                         
  -3  -4   8         41.40         47.18         1.28 o                         
  -2  -4   8          4.62          7.03         0.72 o                         
  -1  -4   8          9.60         11.57         0.77 o                         
   0  -4   8         73.50         77.90         1.03 o                         
   1  -4   8         25.74         24.86         0.73 o                         
   2  -4   8        140.21        114.88        29.46 o                         
   3  -4   8          5.17          4.97         1.03 o                         
   4  -4   8          2.82          3.96         1.48 o                         
   5  -4   8         11.87         12.81         0.95 o                         
  -7  -3   8          2.77          4.24         1.56 o                         
  -6  -3   8         22.09         21.20         6.90 o                         
  -5  -3   8        146.32        177.69         8.76 o                         
  -4  -3   8          4.83          4.99         0.61 o                         
  -3  -3   8         50.96         48.35         9.14 o                         
  -2  -3   8         11.33         14.51         0.62 o                         
  -1  -3   8         19.03         24.21         0.70 o                         
   0  -3   8         20.72         19.20         1.24 o                         
   1  -3   8        209.95        227.72         1.79 o                         
   2  -3   8         35.46         35.82         0.77 o                         
   3  -3   8        179.54        174.88        11.34 o                         
   4  -3   8        101.10        110.79         2.54 o                         
   5  -3   8         33.05         35.45         0.89 o                         
   6  -3   8         13.35         15.54         1.28 o                         
  -7  -2   8         26.61         28.88         0.79 o                         
  -6  -2   8         60.99         64.81         6.58 o                         
  -5  -2   8          4.71          4.78         1.12 o                         
  -4  -2   8        145.23        154.64        10.54 o                         
  -3  -2   8         42.20         46.40         0.70 o                         
  -2  -2   8         73.85         74.56         5.70 o                         
  -1  -2   8        107.36        122.55         3.59 o                         
   0  -2   8        201.80        231.81        10.52 o                         
   1  -2   8        134.75        137.47         4.49 o                         
   2  -2   8        249.48        254.93         6.49 o                         
   3  -2   8         31.51         33.60         0.85 o                         
   4  -2   8         74.28         81.95         1.11 o                         
   5  -2   8         10.71         13.26         2.15 o                         
   6  -2   8         16.06         14.70         0.85 o                         
  -8  -1   8          6.73          7.37         0.68 o                         
  -7  -1   8          0.20          0.30         0.68 o                         
  -6  -1   8        122.43        117.43         0.99 o                         
  -5  -1   8        161.60        167.22         2.14 o                         
  -4  -1   8         27.90         29.31         0.67 o                         
  -3  -1   8        226.68        245.68         1.29 o                         
  -2  -1   8         80.19         88.65         1.86 o                         
  -1  -1   8        335.70        309.86        17.61 o                         
   0  -1   8        687.98        682.33         2.54 o                         
   1  -1   8        131.11        134.57         2.41 o                         
   2  -1   8        397.87        417.17         1.98 o                         
   3  -1   8        118.84        128.39         1.28 o                         
   4  -1   8        147.69        148.68         4.99 o                         
   5  -1   8          1.31          2.45         0.87 o                         
   6  -1   8          1.86          1.83         0.64 o                         
   7  -1   8          7.78          5.87         0.84 o                         
  -8   0   8          0.01          0.56         0.79 o                         
  -7   0   8        253.05        236.60        21.76 o                         
  -6   0   8         76.12         86.93         3.17 o                         
  -5   0   8          4.74          2.56         0.58 o                         
  -4   0   8          0.34          1.96         0.58 o                         
  -3   0   8         20.29         24.75         0.60 o                         
  -2   0   8        311.94        314.49         4.57 o                         
  -1   0   8         87.58        103.17         1.03 o                         
   0   0   8         19.06         24.43         0.96 o                         
   1   0   8       3283.78       3045.53       371.12 o                         
   2   0   8        251.53        253.44         6.04 o                         
   3   0   8        163.22        151.86        13.62 o                         
   4   0   8         24.42         24.07         0.80 o                         
   5   0   8        162.91        151.32         5.57 o                         
   6   0   8         35.06         36.26         5.55 o                         
   7   0   8          6.74          6.52         0.87 o                         
  -8   1   8          6.71          6.94         0.65 o                         
  -7   1   8          0.20         -0.01         0.82 o                         
  -6   1   8        122.44        112.36         4.46 o                         
  -5   1   8        161.58        133.30        20.45 o                         
  -4   1   8         27.87         27.27         0.65 o                         
  -3   1   8        227.00        226.33         3.32 o                         
  -2   1   8         80.11         83.85         2.50 o                         
  -1   1   8        336.08        314.28         4.35 o                         
   0   1   8        687.73        660.63        26.78 o                         
   1   1   8        130.89        136.84         2.32 o                         
   2   1   8        397.39        377.41         6.44 o                         
   3   1   8        119.04        118.04         1.41 o                         
   4   1   8        147.27        131.13         5.29 o                         
   5   1   8          1.33          2.13         0.79 o                         
   6   1   8          1.85          2.16         0.66 o                         
   7   1   8          7.79          6.49         0.87 o                         
  -7   2   8         26.59         24.97         0.89 o                         
  -6   2   8         60.87         62.92         0.79 o                         
  -5   2   8          4.68          4.23         0.61 o                         
  -4   2   8        145.04        125.73        17.01 o                         
  -3   2   8         42.25         40.31         2.04 o                         
  -2   2   8         73.87         69.05         0.95 o                         
  -1   2   8        107.63        107.56         1.56 o                         
   0   2   8        201.76        220.03         1.52 o                         
   1   2   8        134.63        130.70         4.27 o                         
   3   2   8         31.57         27.37         1.46 o                         
   4   2   8         74.34         73.19         3.08 o                         
   5   2   8         10.77         12.74         0.93 o                         
   6   2   8         16.07         15.46         0.93 o                         
  -7   3   8          2.80          2.77         0.91 o                         
  -6   3   8         22.09         22.05         0.81 o                         
  -5   3   8        146.39        140.27         1.03 o                         
  -4   3   8          4.85          4.13         0.64 o                         
  -3   3   8         51.12         45.26         1.85 o                         
  -2   3   8         11.39         12.89         0.76 o                         
  -1   3   8         19.04         19.58         0.73 o                         
   0   3   8         20.58         16.50         0.92 o                         
   1   3   8        209.92        220.78         1.97 o                         
  -6   4   8         10.70          9.26         1.50 o                         
  -5   4   8          2.15          2.30         0.66 o                         
  -4   4   8         61.20         56.24         0.81 o                         
  -3   4   8         41.41         35.53         0.75 o                         
  -2   4   8          4.54          4.96         0.77 o                         
  -1   4   8          9.59          8.41         0.71 o                         
   0   4   8         73.44         67.12         1.16 o                         
  -5   5   8          7.74          7.34         0.81 o                         
  -4   5   8          8.96          6.46         0.69 o                         
  -3   5   8         42.07         40.43         1.90 o                         
  -2   5   8         47.25         38.21         0.80 o                         
  -1   5   8         34.93         34.71         1.00 o                         
   0   5   8         42.81         36.65         1.02 o                         
  -4   6   8          7.90          6.12         0.73 o                         
  -3   6   8          2.52          0.92         0.63 o                         
  -2   6   8         11.57         13.12         0.99 o                         
  -1   6   8         10.53          8.60         0.99 o                         
  -3  -6   9         19.18         19.90         0.92 o                         
  -2  -6   9         10.96          9.92         0.95 o                         
  -1  -6   9         27.28         33.63         1.75 o                         
   0  -6   9          2.31          3.08         0.56 o                         
   1  -6   9          7.59          8.75         0.76 o                         
   2  -6   9         47.78         46.57         1.31 o                         
  -5  -5   9          0.80          0.47         0.85 o                         
  -4  -5   9         26.10         28.36         1.59 o                         
  -3  -5   9          2.70          2.70         0.70 o                         
  -2  -5   9         24.99         27.60         0.91 o                         
  -1  -5   9         44.58         45.63         1.73 o                         
   0  -5   9         60.14         64.28         5.67 o                         
   1  -5   9        115.60         93.41        12.47 o                         
   2  -5   9         29.07         30.52         3.53 o                         
   3  -5   9         71.91         75.47         8.52 o                         
   4  -5   9         13.33         15.39         0.99 o                         
  -6  -4   9          1.62          2.62         0.73 o                         
  -5  -4   9          0.08          0.04         0.69 o                         
  -4  -4   9          0.60          0.80         0.68 o                         
  -3  -4   9         38.54         42.35         2.15 o                         
  -2  -4   9          4.60          5.14         0.67 o                         
  -1  -4   9         52.78         62.00         4.30 o                         
   0  -4   9         26.75         23.98         4.18 o                         
   1  -4   9         24.77         29.67         1.05 o                         
   2  -4   9         13.16         13.02         0.77 o                         
   3  -4   9          6.23          7.05         0.81 o                         
   4  -4   9         95.09        105.84         2.06 o                         
   5  -4   9          0.65          0.12         0.82 o                         
  -7  -3   9         16.41         18.22         1.48 o                         
  -6  -3   9         83.86         99.84         1.01 o                         
  -5  -3   9        110.46        130.54         0.97 o                         
  -4  -3   9         54.65         64.20         0.89 o                         
  -3  -3   9        113.52        130.46         1.62 o                         
  -2  -3   9        171.35        201.63         1.28 o                         
  -1  -3   9        300.99        328.88         6.36 o                         
   0  -3   9         44.12         51.34         1.01 o                         
   1  -3   9         25.35         28.11         1.29 o                         
   2  -3   9         83.33         79.17         9.80 o                         
   3  -3   9          0.19          0.50         0.65 o                         
   4  -3   9         33.28         36.81         1.47 o                         
   5  -3   9          9.84          8.10         0.86 o                         
   6  -3   9         16.34         18.90         1.43 o                         
  -7  -2   9         36.66         37.73         5.65 o                         
  -6  -2   9         17.61         19.30         1.84 o                         
  -5  -2   9         49.07         51.55         2.56 o                         
  -4  -2   9         89.72         98.21         0.91 o                         
  -3  -2   9         45.77         48.59         0.87 o                         
  -2  -2   9         69.10         64.85         0.80 o                         
  -1  -2   9        423.08        464.92        14.85 o                         
   0  -2   9        638.02        682.79        28.15 o                         
   1  -2   9        126.42        131.54         4.67 o                         
   2  -2   9        142.21        119.75        33.53 o                         
   3  -2   9         65.42         69.52         4.52 o                         
   4  -2   9         79.85         83.84         1.01 o                         
   5  -2   9         42.92         45.61         0.89 o                         
   6  -2   9          8.35          9.31         1.15 o                         
  -8  -1   9          4.40          3.88         1.10 o                         
  -7  -1   9         72.49         73.81         0.96 o                         
  -6  -1   9          2.25          2.28         0.55 o                         
  -5  -1   9         38.29         44.27         0.75 o                         
  -4  -1   9        121.45        112.53         2.48 o                         
  -3  -1   9        161.56        163.89         3.92 o                         
  -2  -1   9         28.80         32.27         0.74 o                         
  -1  -1   9        783.25        797.01        39.17 o                         
   0  -1   9        530.38        556.58         7.08 o                         
   1  -1   9        354.72        418.02         7.83 o                         
   2  -1   9          5.74          7.08         1.26 o                         
   3  -1   9        508.39        516.79         4.82 o                         
   4  -1   9        163.56        159.33         8.22 o                         
   5  -1   9        115.82        121.26         1.65 o                         
   6  -1   9         16.73         18.51         0.78 o                         
  -8   0   9         33.26         28.12         2.45 o                         
  -7   0   9          3.35          2.21         1.37 o                         
  -6   0   9         93.91         92.87         2.59 o                         
  -5   0   9         87.45         89.72         1.18 o                         
  -4   0   9          8.83         11.19         0.58 o                         
  -3   0   9         47.22         46.91         2.80 o                         
  -2   0   9          2.82          2.79         0.52 o                         
  -1   0   9         79.33         85.73         1.19 o                         
   0   0   9       2434.98       2596.01        56.53 o                         
   1   0   9          2.64          2.92         0.83 o                         
   2   0   9         23.93         20.97         0.88 o                         
   3   0   9          0.03          0.50         0.68 o                         
   4   0   9        732.46        753.54         2.48 o                         
   5   0   9         19.97         18.80         1.45 o                         
   6   0   9          2.78          3.92         0.84 o                         
  -8   1   9          4.44          4.86         1.14 o                         
  -7   1   9         72.27         70.52         1.29 o                         
  -6   1   9          2.26          2.46         0.59 o                         
  -5   1   9         38.26         40.06         0.71 o                         
  -4   1   9        121.52        105.55         0.89 o                         
  -3   1   9        161.51        155.69         2.33 o                         
  -2   1   9         28.83         27.87         2.55 o                         
  -1   1   9        783.33        791.48        17.99 o                         
   0   1   9        529.42        536.81         2.13 o                         
   1   1   9        354.43        411.41         2.02 o                         
   2   1   9          5.79          7.55         0.81 o                         
   3   1   9        507.87        480.11         4.70 o                         
   4   1   9        163.57        134.69        20.36 o                         
   5   1   9        115.70        113.33         2.93 o                         
   6   1   9         16.76         17.95         0.88 o                         
  -7   2   9         36.69         37.57         0.78 o                         
  -6   2   9         17.65         15.52         1.83 o                         
  -5   2   9         49.15         43.39         0.73 o                         
  -4   2   9         89.86         72.79         6.18 o                         
  -3   2   9         45.82         37.51         0.64 o                         
  -2   2   9         69.14         54.60         0.82 o                         
  -1   2   9        423.29        403.63         5.95 o                         
   0   2   9        637.98        635.37        26.69 o                         
   1   2   9        125.93        124.04         2.24 o                         
   3   2   9         65.49         60.44         1.78 o                         
   4   2   9         79.63         66.96         3.11 o                         
   5   2   9         42.86         39.71         1.06 o                         
   6   2   9          8.35          8.11         0.87 o                         
  -7   3   9         16.40         14.47         0.85 o                         
  -6   3   9         83.88         62.18        14.30 o                         
  -5   3   9        110.47        100.50         0.91 o                         
  -4   3   9         54.52         51.68         1.04 o                         
  -3   3   9        113.56        106.00         0.95 o                         
  -2   3   9        171.16        163.02         1.61 o                         
  -1   3   9        301.03        271.10         6.74 o                         
   0   3   9         43.87         42.08         1.27 o                         
   1   3   9         25.36         28.31         1.29 o                         
  -6   4   9          1.60          2.04         0.63 o                         
  -5   4   9          0.07         -0.18         0.62 o                         
  -4   4   9          0.60         -0.02         0.63 o                         
  -3   4   9         38.47         30.99         0.68 o                         
  -2   4   9          4.61          4.35         0.57 o                         
  -1   4   9         52.50         49.56         2.68 o                         
   0   4   9         26.74         25.16         1.85 o                         
  -5   5   9          0.80          0.28         0.79 o                         
  -4   5   9         26.03         22.10         0.98 o                         
  -3   5   9          2.69          1.13         0.65 o                         
  -2   5   9         25.04         21.81         1.73 o                         
  -1   5   9         44.52         35.74         0.85 o                         
   0   5   9         60.03         58.61         1.11 o                         
  -3   6   9         19.33         17.84         1.44 o                         
  -2   6   9         10.96          8.96         1.02 o                         
  -1   6   9         27.33         27.90         1.06 o                         
  -3  -6  10          7.09          5.62         0.73 o                         
  -2  -6  10         15.54         19.49         0.96 o                         
  -1  -6  10          6.64          7.80         1.25 o                         
   0  -6  10          0.60          0.96         0.57 o                         
   1  -6  10          8.99          7.46         0.80 o                         
   2  -6  10         11.35         10.06         0.83 o                         
  -5  -5  10          1.04          2.42         0.75 o                         
  -4  -5  10         15.30         17.26         0.99 o                         
  -3  -5  10          3.66          4.35         0.65 o                         
  -2  -5  10         30.99         38.97         4.27 o                         
  -1  -5  10          2.21          1.63         0.70 o                         
   0  -5  10         31.89         31.99         2.52 o                         
   1  -5  10        127.60        125.32        17.88 o                         
   2  -5  10         19.03         20.17         1.73 o                         
   3  -5  10         22.31         21.00         1.53 o                         
   4  -5  10         42.66         40.37         7.44 o                         
  -6  -4  10         30.30         35.02         0.79 o                         
  -5  -4  10          9.30         12.19         0.68 o                         
  -4  -4  10         49.41         47.33         7.52 o                         
  -3  -4  10         28.53         29.27         0.73 o                         
  -2  -4  10        111.15        127.05         3.16 o                         
  -1  -4  10         83.40         93.17         1.02 o                         
   0  -4  10        395.57        326.97        50.44 o                         
   1  -4  10        238.31        264.52         2.02 o                         
   2  -4  10          8.27          9.54         1.09 o                         
   3  -4  10         34.37         39.93         0.98 o                         
   4  -4  10         98.17        110.54         2.17 o                         
   5  -4  10         19.56         21.10         0.86 o                         
  -7  -3  10          9.05          8.89         1.86 o                         
  -6  -3  10         35.25         40.62         6.13 o                         
  -5  -3  10        142.14        168.17         2.24 o                         
  -4  -3  10         21.30         27.03         0.83 o                         
  -3  -3  10        139.13        161.87         1.14 o                         
  -2  -3  10         29.16         30.91         2.57 o                         
  -1  -3  10         90.89         86.85        10.84 o                         
   0  -3  10         69.72         77.31         1.12 o                         
   1  -3  10        175.60        193.09         1.65 o                         
   2  -3  10         46.27         37.53         6.60 o                         
   3  -3  10         52.56         59.66         1.45 o                         
   4  -3  10         14.10         15.91         1.38 o                         
   5  -3  10         56.26         66.22         1.00 o                         
  -7  -2  10          4.65          4.08         0.65 o                         
  -6  -2  10         98.51        103.23         7.04 o                         
  -5  -2  10        113.23        124.85         1.40 o                         
  -4  -2  10         29.39         34.76         1.03 o                         
  -3  -2  10         65.46         75.19         1.41 o                         
  -2  -2  10        304.59        336.58         3.68 o                         
  -1  -2  10        245.99        271.03         5.19 o                         
   0  -2  10        116.40        137.78         4.22 o                         
   1  -2  10        179.84        190.76         1.57 o                         
   2  -2  10        236.17        251.53         3.70 o                         
   3  -2  10         71.77         76.34         1.08 o                         
   4  -2  10          9.13          6.93         2.36 o                         
   5  -2  10         43.35         39.28         6.16 o                         
   6  -2  10         28.25         34.61         1.11 o                         
  -7  -1  10          3.35          3.48         0.66 o                         
  -6  -1  10         26.46         25.52         2.38 o                         
  -5  -1  10         35.47         34.08         0.65 o                         
  -4  -1  10         55.47         57.80         0.78 o                         
  -3  -1  10         11.20         10.38         0.71 o                         
  -2  -1  10        362.80        349.63        11.00 o                         
  -1  -1  10        509.54        473.63        71.15 o                         
   0  -1  10        264.53        266.74         2.37 o                         
   1  -1  10        143.55        136.67         3.18 o                         
   2  -1  10         44.52         48.45         0.93 o                         
   3  -1  10        244.72        252.36        20.86 o                         
   4  -1  10        324.70        333.21         1.65 o                         
   5  -1  10         64.21         62.38         4.83 o                         
   6  -1  10         24.54         28.29         1.40 o                         
  -8   0  10          0.06         -0.09         0.70 o                         
  -7   0  10          0.72          1.06         0.64 o                         
  -6   0  10         72.42         74.85         3.32 o                         
  -5   0  10          2.73          2.31         0.53 o                         
  -4   0  10        189.13        173.95        11.89 o                         
  -3   0  10         41.57         38.84         0.70 o                         
  -2   0  10         26.74         31.20         0.64 o                         
  -1   0  10         67.08         71.49         0.93 o                         
   0   0  10       1027.08       1099.78        17.40 o                         
   1   0  10         32.88         31.49         2.31 o                         
   2   0  10         17.05         20.25         0.82 o                         
   3   0  10        167.80        164.68         4.12 o                         
   4   0  10         55.51         55.68         1.01 o                         
   5   0  10        334.41        335.22         8.52 o                         
   6   0  10         11.47         10.77         0.71 o                         
  -7   1  10          3.38          3.20         0.68 o                         
  -6   1  10         26.57         24.41         0.93 o                         
  -5   1  10         35.52         27.70         4.43 o                         
  -4   1  10         55.54         53.84         0.68 o                         
  -3   1  10         11.19         11.69         1.48 o                         
  -2   1  10        363.15        316.06        18.94 o                         
  -1   1  10        509.35        476.65        44.97 o                         
   0   1  10        264.98        261.46         1.61 o                         
   1   1  10        143.36        137.12         8.02 o                         
   2   1  10         44.32         45.25         1.06 o                         
   3   1  10        244.67        254.70         1.83 o                         
   4   1  10        324.43        276.40         3.13 o                         
   5   1  10         64.15         62.83         3.32 o                         
   6   1  10         24.51         26.24         0.91 o                         
  -7   2  10          4.60          4.93         0.67 o                         
  -6   2  10         98.59         88.33         7.70 o                         
  -5   2  10        113.16        101.83         2.91 o                         
  -4   2  10         29.41         29.98         1.33 o                         
  -3   2  10         65.31         64.58         1.81 o                         
  -2   2  10        304.29        286.14         1.74 o                         
  -1   2  10        245.96        244.56         1.39 o                         
   0   2  10        116.41        129.45         3.41 o                         
   1   2  10        179.97        188.11         4.29 o                         
   2   2  10        235.88        211.65         4.15 o                         
   3   2  10         71.76         61.84         1.67 o                         
   4   2  10          9.11          6.99         1.13 o                         
   5   2  10         43.28         39.27         5.05 o                         
   6   2  10         28.27         26.33         1.03 o                         
  -7   3  10          9.03          5.71         1.00 o                         
  -6   3  10         35.28         36.10         1.36 o                         
  -5   3  10        142.05        128.09         2.02 o                         
  -4   3  10         21.23         17.84         1.67 o                         
  -3   3  10        139.11        125.83         0.96 o                         
  -2   3  10         29.37         29.60         0.87 o                         
  -1   3  10         90.86         79.45         2.01 o                         
   0   3  10         69.63         64.62         3.84 o                         
   1   3  10        175.70        176.64         1.63 o                         
  -6   4  10         30.40         28.01         0.76 o                         
  -5   4  10          9.27          8.27         0.84 o                         
  -4   4  10         49.49         37.80         0.86 o                         
  -3   4  10         28.49         22.32         0.65 o                         
  -2   4  10        111.04        100.36         0.97 o                         
  -1   4  10         83.32         68.43         3.36 o                         
   0   4  10        395.61        340.78        58.99 o                         
  -5   5  10          1.03          0.76         0.65 o                         
  -4   5  10         15.31         11.87         0.67 o                         
  -3   5  10          3.67          2.79         0.60 o                         
  -2   5  10         31.13         31.23         1.00 o                         
  -1   5  10          2.20          0.92         0.79 o                         
   0   5  10         31.81         29.55         1.29 o                         
  -3   6  10          7.11          5.26         0.77 o                         
  -2   6  10         15.59         17.74         1.24 o                         
  -1   6  10          6.62          7.33         0.92 o                         
  -3  -6  11         17.34         24.02         0.81 o                         
  -2  -6  11          3.37          3.36         0.76 o                         
  -1  -6  11         13.50         16.00         0.72 o                         
   0  -6  11          0.05          0.22         0.60 o                         
   1  -6  11          0.65          0.59         0.82 o                         
  -5  -5  11          7.42          8.31         0.85 o                         
  -4  -5  11         16.40         18.40         1.89 o                         
  -3  -5  11         15.96         17.34         1.61 o                         
  -2  -5  11         39.72         42.58         0.88 o                         
  -1  -5  11         24.05         29.10         0.83 o                         
   0  -5  11         59.04         58.43         2.44 o                         
   1  -5  11         21.12         23.14         1.09 o                         
   2  -5  11          6.31          9.13         0.78 o                         
   3  -5  11         10.34         12.85         0.78 o                         
  -6  -4  11         19.37         23.03         1.07 o                         
  -5  -4  11         23.36         25.36         0.82 o                         
  -4  -4  11         36.68         40.06         0.82 o                         
  -3  -4  11         81.45        105.05         1.14 o                         
  -2  -4  11         90.61         99.67         1.16 o                         
  -1  -4  11        272.84        314.53         3.06 o                         
   0  -4  11         53.04         55.63         1.15 o                         
   1  -4  11         29.46         32.21         1.31 o                         
   2  -4  11        109.81        106.36         3.25 o                         
   3  -4  11        190.93        181.75        23.31 o                         
   4  -4  11          7.46          8.62         1.41 o                         
  -7  -3  11         60.29         72.49         4.14 o                         
  -6  -3  11         26.26         25.77         0.81 o                         
  -5  -3  11         34.65         35.31         3.46 o                         
  -4  -3  11         28.21         31.15         2.15 o                         
  -3  -3  11        112.68        109.30        18.58 o                         
  -2  -3  11         81.47         86.75         0.96 o                         
  -1  -3  11         61.95         71.61         1.06 o                         
   0  -3  11        224.89        236.36        14.13 o                         
   1  -3  11          7.01          6.44         0.90 o                         
   2  -3  11          3.34          3.58         0.67 o                         
   3  -3  11        205.11        214.56         2.67 o                         
   4  -3  11         45.19         45.77         0.84 o                         
   5  -3  11         16.06         19.79         0.89 o                         
  -7  -2  11          5.89          5.09         0.73 o                         
  -6  -2  11         17.10         19.58         2.28 o                         
  -5  -2  11         22.72         27.02         0.65 o                         
  -4  -2  11         80.40         91.35         1.74 o                         
  -3  -2  11         26.92         30.58         1.20 o                         
  -2  -2  11         17.55         20.23         0.79 o                         
  -1  -2  11        252.05        264.91         2.92 o                         
   0  -2  11         24.44         24.72         0.83 o                         
   1  -2  11         23.13         19.51         1.79 o                         
   2  -2  11        198.68        181.77        20.96 o                         
   3  -2  11        103.12        107.83         1.09 o                         
   4  -2  11         15.80         18.52         0.95 o                         
   5  -2  11         18.63         17.90         6.30 o                         
   6  -2  11          0.56         -0.08         0.74 o                         
  -7  -1  11          8.24          8.84         0.68 o                         
  -6  -1  11         12.54         12.00         0.66 o                         
  -5  -1  11         43.45         40.03         6.70 o                         
  -4  -1  11         78.97         85.01         0.94 o                         
  -3  -1  11        302.03        301.78        16.71 o                         
  -2  -1  11        159.21        163.64         2.40 o                         
  -1  -1  11        122.00        113.20        18.34 o                         
   0  -1  11        125.19        131.66         1.19 o                         
   1  -1  11        355.93        374.49         4.45 o                         
   2  -1  11         55.79         45.25         1.07 o                         
   3  -1  11         93.00         95.90         1.14 o                         
   4  -1  11         87.33         88.60         3.16 o                         
   5  -1  11          3.55          4.12         0.75 o                         
   6  -1  11          7.80          9.73         0.83 o                         
  -7   0  11          0.28         -0.18         0.59 o                         
  -6   0  11         46.79         43.60         5.15 o                         
  -5   0  11         11.63         11.00         0.63 o                         
  -4   0  11         79.69         80.95         0.84 o                         
  -3   0  11         13.76         16.05         0.70 o                         
  -2   0  11       1068.56       1102.44        22.43 o                         
  -1   0  11          7.70          8.91         0.73 o                         
   0   0  11          1.10          1.41         0.60 o                         
   1   0  11          1.15          2.94         0.63 o                         
   2   0  11        280.69        286.53         1.66 o                         
   3   0  11        368.79        354.73         6.63 o                         
   4   0  11         77.78         68.72        10.55 o                         
   5   0  11          4.97          6.19         0.62 o                         
   6   0  11         34.45         37.00         1.53 o                         
  -7   1  11          8.24          8.72         0.59 o                         
  -6   1  11         12.51         12.13         0.91 o                         
  -5   1  11         43.45         44.54         0.72 o                         
  -4   1  11         78.78         79.52         2.71 o                         
  -3   1  11        301.85        293.69         8.79 o                         
  -2   1  11        159.61        159.33         1.39 o                         
  -1   1  11        121.70        116.55         8.77 o                         
   0   1  11        125.10        127.93         2.48 o                         
   1   1  11        356.17        316.50        48.16 o                         
   2   1  11         55.94         44.46         4.47 o                         
   3   1  11         93.03         86.08         2.99 o                         
   4   1  11         87.35         83.52         1.19 o                         
   5   1  11          3.49          3.45         0.69 o                         
   6   1  11          7.80          8.65         1.28 o                         
  -7   2  11          5.86          5.57         1.20 o                         
  -6   2  11         17.08         16.39         0.61 o                         
  -5   2  11         22.56         22.67         1.05 o                         
  -4   2  11         80.56         78.16         0.84 o                         
  -3   2  11         26.79         24.86         1.00 o                         
  -2   2  11         17.52         18.83         0.63 o                         
  -1   2  11        251.93        224.01         9.63 o                         
   0   2  11         24.71         23.65         1.25 o                         
   1   2  11         23.01         20.06         0.77 o                         
   2   2  11        198.69        172.28         2.39 o                         
   3   2  11        103.03         92.33         4.00 o                         
   4   2  11         15.90         16.07         1.03 o                         
   5   2  11         18.69         18.79         1.98 o                         
   6   2  11          0.57          0.41         0.88 o                         
  -7   3  11         60.28         59.94         1.14 o                         
  -6   3  11         26.16         22.72         1.31 o                         
  -5   3  11         34.65         29.69         2.14 o                         
  -4   3  11         28.19         23.54         1.02 o                         
  -3   3  11        112.90         98.96         1.69 o                         
  -2   3  11         81.29         71.68         0.81 o                         
  -1   3  11         61.74         54.48         3.78 o                         
   0   3  11        225.18        206.31         9.28 o                         
   1   3  11          6.94          7.82         0.95 o                         
  -6   4  11         19.37         13.31         0.75 o                         
  -5   4  11         23.31         17.69         0.72 o                         
  -4   4  11         36.66         29.99         0.73 o                         
  -3   4  11         81.43         76.12         4.20 o                         
  -2   4  11         90.55         76.87         5.04 o                         
  -1   4  11        272.94        247.88         5.57 o                         
   0   4  11         52.99         44.98         1.51 o                         
  -5   5  11          7.43          4.41         1.29 o                         
  -4   5  11         16.43         13.85         0.73 o                         
  -3   5  11         16.01         13.22         0.81 o                         
  -2   5  11         39.68         32.37         0.82 o                         
  -1   5  11         24.06         21.25         0.79 o                         
   0   5  11         59.01         54.61         1.16 o                         
  -3   6  11         17.37         18.00         1.34 o                         
  -2   6  11          3.38          0.23         0.95 o                         
  -1   6  11         13.53         14.95         1.24 o                         
  -2  -6  12         10.61         11.12         1.83 o                         
  -1  -6  12         15.13         14.22         1.59 o                         
   0  -6  12         12.99         14.86         1.10 o                         
  -4  -5  12         20.56         25.52         1.71 o                         
  -3  -5  12         14.67         16.30         0.71 o                         
  -2  -5  12         24.26         29.14         1.13 o                         
  -1  -5  12         16.11         17.01         0.90 o                         
   0  -5  12         41.70         41.99         6.57 o                         
   1  -5  12          2.47          3.31         0.92 o                         
   2  -5  12          6.43          7.15         0.97 o                         
   3  -5  12          7.37          9.23         1.01 o                         
  -6  -4  12          8.50          7.36         0.78 o                         
  -5  -4  12         36.50         44.45         0.87 o                         
  -4  -4  12         33.23         40.39         2.58 o                         
  -3  -4  12         25.77         25.26         2.47 o                         
  -2  -4  12        136.88        152.38         1.14 o                         
  -1  -4  12         56.88         66.68         1.49 o                         
   0  -4  12          0.93          1.92         0.82 o                         
   1  -4  12        103.53         88.63         1.30 o                         
   2  -4  12        102.89        110.68         3.89 o                         
   3  -4  12         29.30         27.16         2.12 o                         
   4  -4  12         13.05         11.83         1.84 o                         
  -6  -3  12         16.11         16.79         3.71 o                         
  -5  -3  12        108.08        125.49         2.19 o                         
  -4  -3  12         31.88         37.46         0.72 o                         
  -3  -3  12         84.02         92.77         0.88 o                         
  -2  -3  12        122.42        129.89         1.17 o                         
  -1  -3  12        290.18        312.30         4.10 o                         
   0  -3  12         48.04         51.99         1.06 o                         
   1  -3  12         33.27         39.91         5.13 o                         
   2  -3  12        174.36        181.86         1.59 o                         
   3  -3  12         40.96         42.32         0.89 o                         
   4  -3  12         31.28         36.59         0.81 o                         
   5  -3  12          0.79          0.70         0.93 o                         
  -7  -2  12          3.81          3.89         0.74 o                         
  -6  -2  12         55.17         67.91         2.06 o                         
  -5  -2  12          1.86          2.37         0.63 o                         
  -4  -2  12        105.19        113.21         3.00 o                         
  -3  -2  12         45.85         48.76         1.04 o                         
  -2  -2  12        112.66        122.17         1.20 o                         
  -1  -2  12        110.36        117.94         1.36 o                         
   0  -2  12         64.10         69.57         1.05 o                         
   1  -2  12        159.96        172.63         4.93 o                         
   2  -2  12          1.95          3.27         0.65 o                         
   3  -2  12         46.37         38.96         3.40 o                         
   4  -2  12         30.29         24.59         5.79 o                         
   5  -2  12          8.72          7.55         0.71 o                         
  -7  -1  12         12.73         13.55         0.74 o                         
  -6  -1  12         17.23         19.49         0.64 o                         
  -5  -1  12         13.95         11.03         2.10 o                         
  -4  -1  12          7.95         10.55         0.58 o                         
  -3  -1  12        100.47        112.11         0.94 o                         
  -2  -1  12         10.93          8.86         0.55 o                         
  -1  -1  12        309.16        307.06        24.25 o                         
   0  -1  12         95.77        103.20         2.26 o                         
   1  -1  12         28.02         25.40         1.07 o                         
   2  -1  12          4.41          5.54         0.82 o                         
   3  -1  12         52.41         51.86         1.01 o                         
   4  -1  12         49.66         53.98         1.15 o                         
   5  -1  12          0.67          0.56         0.75 o                         
   6  -1  12          4.12          3.61         0.80 o                         
  -7   0  12          9.07          7.99         0.71 o                         
  -6   0  12         15.63         13.73         0.99 o                         
  -5   0  12         10.43         10.20         0.62 o                         
  -4   0  12          1.95          1.33         0.66 o                         
  -3   0  12         80.02         77.42         2.36 o                         
  -2   0  12        500.62        468.30         6.81 o                         
  -1   0  12        136.38        117.10         3.56 o                         
   0   0  12         79.99         70.47         1.34 o                         
   1   0  12        170.10        171.30         2.31 o                         
   2   0  12         46.60         43.70         1.31 o                         
   3   0  12          4.25          3.90         0.67 o                         
   4   0  12         33.47         32.99         0.91 o                         
   5   0  12        107.79         89.65         2.43 o                         
   6   0  12         13.98         13.99         0.91 o                         
  -7   1  12         12.73         11.27         1.54 o                         
  -6   1  12         17.14         17.21         0.75 o                         
  -5   1  12         13.91         11.68         0.62 o                         
  -4   1  12          7.89          9.11         0.56 o                         
  -3   1  12        100.17        108.13         1.52 o                         
  -2   1  12         10.82          8.97         0.62 o                         
  -1   1  12        308.97        299.15        27.75 o                         
   0   1  12         95.60        102.36         1.38 o                         
   1   1  12         27.94         27.83         0.82 o                         
   2   1  12          4.37          4.16         1.07 o                         
   3   1  12         52.34         48.48         1.00 o                         
   4   1  12         49.87         49.13         2.18 o                         
   5   1  12          0.67          1.00         0.76 o                         
   6   1  12          4.10          2.65         0.81 o                         
  -7   2  12          3.79          2.48         1.63 o                         
  -6   2  12         55.14         49.07         7.00 o                         
  -5   2  12          1.88          1.93         0.58 o                         
  -4   2  12        105.17         93.65         7.11 o                         
  -3   2  12         45.95         34.92         2.10 o                         
  -2   2  12        112.89        104.98         2.33 o                         
  -1   2  12        110.51        103.87         1.47 o                         
   0   2  12         64.03         61.83         2.38 o                         
   1   2  12        160.06        165.59         7.74 o                         
   2   2  12          1.98          2.27         0.77 o                         
   3   2  12         46.31         35.23         3.36 o                         
   4   2  12         30.23         26.86         1.13 o                         
   5   2  12          8.68          6.44         0.97 o                         
  -6   3  12         16.11         17.07         1.42 o                         
  -5   3  12        108.18        102.24         1.03 o                         
  -4   3  12         31.80         28.82         0.91 o                         
  -3   3  12         84.10         71.80         1.81 o                         
  -2   3  12        122.50        107.07         2.84 o                         
  -1   3  12        290.21        261.09         2.21 o                         
   0   3  12         47.99         45.45         2.64 o                         
   1   3  12         33.22         33.78         3.66 o                         
  -6   4  12          8.49          7.66         0.71 o                         
  -5   4  12         36.45         31.83         1.14 o                         
  -4   4  12         33.27         28.73         0.68 o                         
  -3   4  12         25.73         21.30         0.71 o                         
  -2   4  12        136.62        111.04         5.92 o                         
  -1   4  12         56.74         50.25         0.99 o                         
   0   4  12          0.93          1.26         0.68 o                         
   1   4  12        103.67         95.73         1.37 o                         
  -4   5  12         20.52         17.63         1.17 o                         
  -3   5  12         14.63         11.52         2.95 o                         
  -2   5  12         24.35         20.13         4.18 o                         
  -1   5  12         16.19         15.77         1.92 o                         
   0   5  12         41.66         39.17         1.34 o                         
  -2   6  12         10.63          8.90         0.81 o                         
  -1   6  12         15.16         11.06         0.95 o                         
  -4  -5  13          3.42          4.85         0.79 o                         
  -3  -5  13         10.90         11.02         0.92 o                         
  -2  -5  13         71.86         86.82         1.00 o                         
  -1  -5  13          0.70          1.31         0.76 o                         
   0  -5  13          2.07          3.08         0.74 o                         
   1  -5  13          0.07          0.33         0.81 o                         
   2  -5  13         51.37         57.98         2.48 o                         
  -5  -4  13         43.05         35.14         0.80 o                         
  -4  -4  13          0.50          0.34         0.71 o                         
  -3  -4  13         72.35         96.64         4.79 o                         
  -2  -4  13         56.68         64.37         3.47 o                         
  -1  -4  13          3.89          3.25         0.73 o                         
   0  -4  13         41.56         43.82         5.09 o                         
   1  -4  13         66.97         71.10         1.30 o                         
   2  -4  13         28.55         30.18         2.66 o                         
   3  -4  13          2.74          2.31         1.17 o                         
   4  -4  13         17.43         19.87         0.82 o                         
  -6  -3  13          2.57          3.89         0.71 o                         
  -5  -3  13          5.15          5.81         0.70 o                         
  -4  -3  13         71.32         75.36         1.26 o                         
  -3  -3  13         46.76         53.34         0.92 o                         
  -2  -3  13        179.97        190.30        15.36 o                         
  -1  -3  13        362.92        400.10         8.26 o                         
   0  -3  13         78.96         90.78         4.77 o                         
   1  -3  13         47.45         54.07         6.46 o                         
   2  -3  13        220.47        221.34         1.31 o                         
   3  -3  13         98.51        104.22         7.41 o                         
   4  -3  13         34.51         38.68         1.00 o                         
  -7  -2  13         29.57         31.13         1.22 o                         
  -6  -2  13         13.70         13.42         0.72 o                         
  -5  -2  13         44.25         51.09         3.41 o                         
  -4  -2  13        182.26        164.29        18.62 o                         
  -3  -2  13        183.41        200.78         3.62 o                         
  -2  -2  13         82.01         84.94         2.30 o                         
  -1  -2  13        142.27        155.21         1.24 o                         
   0  -2  13        143.72        132.53        12.10 o                         
   1  -2  13         73.95         60.49         1.16 o                         
   2  -2  13         32.43         35.29         3.01 o                         
   3  -2  13        169.67        178.57         1.30 o                         
   4  -2  13         15.66         16.82         0.83 o                         
   5  -2  13          0.57          1.09         0.84 o                         
  -7  -1  13          4.38          2.89         1.55 o                         
  -6  -1  13         30.00         26.52         3.74 o                         
  -5  -1  13         39.37         36.49         0.65 o                         
  -4  -1  13         37.22         38.50         0.68 o                         
  -3  -1  13         52.96         53.26         0.73 o                         
  -2  -1  13         89.88         98.68         1.68 o                         
  -1  -1  13        244.85        245.40         3.62 o                         
   0  -1  13         12.89         12.47         0.72 o                         
   1  -1  13          7.14          9.27         0.85 o                         
   2  -1  13        217.46        218.65         1.90 o                         
   3  -1  13          9.58          9.58         1.02 o                         
   4  -1  13          8.90          8.57         1.08 o                         
   5  -1  13          1.93          1.98         0.77 o                         
  -7   0  13         14.87         12.85         0.68 o                         
  -6   0  13          1.01          0.83         0.64 o                         
  -5   0  13          9.23         11.52         0.57 o                         
  -4   0  13         12.87         21.20         2.53 o                         
  -3   0  13         40.58         46.47         0.86 o                         
  -2   0  13          3.99          2.90         0.52 o                         
  -1   0  13          0.39          1.05         0.60 o                         
   0   0  13         94.90        103.61         1.68 o                         
   1   0  13          1.38          1.12         0.63 o                         
   2   0  13         19.17         18.29         0.88 o                         
   3   0  13         46.60         36.40         3.29 o                         
   4   0  13          5.15          5.63         0.77 o                         
   5   0  13          0.09          0.17         0.73 o                         
  -7   1  13          4.41          3.46         0.69 o                         
  -6   1  13         30.06         26.49         0.91 o                         
  -5   1  13         39.41         36.47         0.71 o                         
  -4   1  13         37.22         34.16         0.64 o                         
  -3   1  13         53.03         45.73         0.93 o                         
  -2   1  13         89.85         92.31         0.90 o                         
  -1   1  13        245.51        237.70         3.51 o                         
   0   1  13         12.90         10.47         1.04 o                         
   1   1  13          7.05          9.16         0.76 o                         
   2   1  13        217.88        185.59        26.28 o                         
   3   1  13          9.59          9.60         0.84 o                         
   4   1  13          8.85          8.09         0.82 o                         
   5   1  13          1.92          1.30         0.78 o                         
  -7   2  13         29.58         25.88         0.86 o                         
  -6   2  13         13.61         12.77         0.87 o                         
  -5   2  13         44.27         44.84         1.54 o                         
  -4   2  13        182.23        159.58         1.10 o                         
  -3   2  13        183.58        167.00         1.02 o                         
  -2   2  13         81.92         72.59         1.47 o                         
  -1   2  13        142.31        139.95         1.26 o                         
   0   2  13        144.02        153.52         4.44 o                         
   1   2  13         73.96         59.31         7.31 o                         
   2   2  13         32.26         31.41         2.29 o                         
   3   2  13        169.78        158.96         7.48 o                         
   4   2  13         15.68         14.64         1.12 o                         
   5   2  13          0.58          0.74         0.99 o                         
  -6   3  13          2.56          1.12         1.09 o                         
  -5   3  13          5.13          4.38         0.96 o                         
  -4   3  13         71.50         64.98         3.09 o                         
  -3   3  13         46.76         43.60         0.85 o                         
  -2   3  13        179.74        165.23         1.12 o                         
  -1   3  13        362.53        316.18        25.03 o                         
   0   3  13         78.90         77.42         3.07 o                         
   1   3  13         47.32         48.47         4.40 o                         
  -5   4  13         43.13         39.50         1.60 o                         
  -4   4  13          0.49         -0.16         0.76 o                         
  -3   4  13         72.42         66.12         0.85 o                         
  -2   4  13         56.66         52.29         1.13 o                         
  -1   4  13          3.87          3.69         0.78 o                         
   0   4  13         41.56         34.51         2.52 o                         
   1   4  13         66.97         64.49         1.26 o                         
  -4   5  13          3.43          4.42         0.80 o                         
  -3   5  13         10.88          8.89         0.81 o                         
  -2   5  13         71.85         67.31         2.84 o                         
  -1   5  13          0.70          1.03         0.71 o                         
   0   5  13          2.08          3.47         1.21 o                         
  -3  -5  14          8.58         11.35         1.26 o                         
  -2  -5  14         10.26         13.40         0.79 o                         
  -1  -5  14         17.24         22.27         2.42 o                         
   0  -5  14          7.41          8.66         1.19 o                         
   1  -5  14          6.69          7.92         0.86 o                         
  -5  -4  14          3.74          3.70         0.76 o                         
  -4  -4  14         17.82         19.95         3.48 o                         
  -3  -4  14         48.20         61.32         2.32 o                         
  -2  -4  14         42.69         51.10         4.07 o                         
  -1  -4  14         16.19         14.82         2.11 o                         
   0  -4  14         19.34         20.83         1.53 o                         
   1  -4  14          0.90          0.60         0.97 o                         
   2  -4  14         35.27         42.77         1.89 o                         
   3  -4  14         15.15         16.09         0.85 o                         
  -6  -3  14         52.61         51.38         6.82 o                         
  -5  -3  14          9.76         13.15         1.46 o                         
  -4  -3  14          4.96          5.20         0.70 o                         
  -3  -3  14         11.77         10.89         0.74 o                         
  -2  -3  14         65.44         73.40         8.44 o                         
  -1  -3  14         18.97         20.33         0.77 o                         
   0  -3  14        237.08        271.45        16.05 o                         
   1  -3  14         12.84         12.84         1.89 o                         
   2  -3  14         45.69         46.90         8.87 o                         
   3  -3  14         27.52         31.69         0.98 o                         
   4  -3  14         91.64        101.37         3.22 o                         
  -6  -2  14         22.22         23.25         5.29 o                         
  -5  -2  14        130.92        148.05        10.15 o                         
  -4  -2  14         56.69         59.97         1.48 o                         
  -3  -2  14         43.59         47.01         0.91 o                         
  -2  -2  14        227.79        228.98         2.87 o                         
  -1  -2  14        593.75        526.72        45.56 o                         
   0  -2  14        165.40        144.09        22.52 o                         
   1  -2  14         20.29         20.42         1.36 o                         
   2  -2  14         51.50         53.39         1.14 o                         
   3  -2  14        255.80        229.39        35.25 o                         
   4  -2  14         13.86         17.19         1.25 o                         
   5  -2  14          2.02          2.68         0.81 o                         
  -7  -1  14         15.02         16.12         0.89 o                         
  -6  -1  14         36.72         40.72         1.28 o                         
  -5  -1  14         11.42         10.18         0.60 o                         
  -4  -1  14         94.41        104.85         0.86 o                         
  -3  -1  14         32.87         31.45         1.27 o                         
  -2  -1  14        154.15        149.25        11.94 o                         
  -1  -1  14        159.57        145.38        10.69 o                         
   0  -1  14        198.76        199.91         1.36 o                         
   1  -1  14         58.29         57.03         0.91 o                         
   2  -1  14         84.94         74.60         1.27 o                         
   3  -1  14         89.75         96.52         1.16 o                         
   4  -1  14         39.91         39.43         3.26 o                         
   5  -1  14          9.86          7.31         0.82 o                         
  -7   0  14          2.56          1.42         0.70 o                         
  -6   0  14        126.41        126.85         3.21 o                         
  -5   0  14          8.94          8.28         0.59 o                         
  -4   0  14         37.53         27.02         3.06 o                         
  -3   0  14         48.52         52.65         0.79 o                         
  -2   0  14        100.08         85.84         1.93 o                         
  -1   0  14          0.83          1.06         0.61 o                         
   0   0  14          9.71          9.67         0.74 o                         
   1   0  14          0.08          0.81         0.64 o                         
   2   0  14         48.38         43.57         1.05 o                         
   3   0  14         44.67         42.52         5.21 o                         
   4   0  14          0.13          0.48         0.69 o                         
   5   0  14          4.82          4.75         0.66 o                         
  -7   1  14         15.01         16.75         0.73 o                         
  -6   1  14         36.63         38.29         1.83 o                         
  -5   1  14         11.49          9.63         1.24 o                         
  -4   1  14         94.46         95.83         1.24 o                         
  -3   1  14         32.94         29.79         0.63 o                         
  -2   1  14        154.04        162.81         1.14 o                         
  -1   1  14        159.73        144.23         8.33 o                         
   0   1  14        198.62        191.07         4.27 o                         
   1   1  14         58.35         50.74         7.47 o                         
   2   1  14         85.12         86.44         1.17 o                         
   3   1  14         89.68         73.53        11.03 o                         
   4   1  14         39.98         37.63         0.98 o                         
   5   1  14          9.87          9.11         0.84 o                         
  -6   2  14         22.23         22.48         0.73 o                         
  -5   2  14        130.85        124.40         2.81 o                         
  -4   2  14         56.54         50.36         0.94 o                         
  -3   2  14         43.63         40.35         0.81 o                         
  -2   2  14        227.89        193.01         9.44 o                         
  -1   2  14        593.43        592.11         2.39 o                         
   0   2  14        165.63        166.01         5.99 o                         
   1   2  14         20.17         20.43         1.20 o                         
   2   2  14         51.46         48.44         1.20 o                         
   3   2  14        255.85        239.89         6.57 o                         
   4   2  14         13.82         14.25         1.12 o                         
   5   2  14          2.03          1.59         1.08 o                         
  -6   3  14         52.59         43.61         1.48 o                         
  -5   3  14          9.72         10.24         2.35 o                         
  -4   3  14          5.01          4.77         0.58 o                         
  -3   3  14         11.73          9.34         0.82 o                         
  -2   3  14         65.45         64.11         1.08 o                         
  -1   3  14         18.97         17.59         0.98 o                         
   0   3  14        236.83        230.05         9.24 o                         
   1   3  14         12.91         11.99         0.97 o                         
  -5   4  14          3.72          3.34         0.67 o                         
  -4   4  14         17.80         17.10         0.70 o                         
  -3   4  14         48.18         46.51         0.90 o                         
  -2   4  14         42.51         39.22         1.25 o                         
  -1   4  14         16.17         15.67         1.35 o                         
   0   4  14         19.33         18.11         1.77 o                         
   1   4  14          0.88          1.41         1.24 o                         
  -3   5  14          8.54          8.23         0.65 o                         
  -2   5  14         10.26         10.11         0.96 o                         
  -1   5  14         17.25         16.92         1.20 o                         
   0   5  14          7.43          6.59         0.99 o                         
  -3  -5  15         21.05         26.17         0.88 o                         
  -2  -5  15         27.49         28.22         5.59 o                         
  -1  -5  15         14.18         18.80         2.20 o                         
   0  -5  15          4.54          6.53         1.41 o                         
   1  -5  15         37.21         46.59         4.86 o                         
  -5  -4  15          2.57          3.54         1.78 o                         
  -4  -4  15         30.64         39.04         0.88 o                         
  -3  -4  15         14.87         17.62         0.94 o                         
  -2  -4  15          5.74          8.81         0.68 o                         
  -1  -4  15          8.35          9.37         0.79 o                         
   0  -4  15         10.67         11.76         0.82 o                         
   1  -4  15         14.76         12.83         1.04 o                         
   2  -4  15          6.34          6.81         0.81 o                         
  -6  -3  15         13.12         17.64         0.80 o                         
  -5  -3  15         25.70         21.62         4.60 o                         
  -4  -3  15         56.16         70.52         0.85 o                         
  -3  -3  15         75.01         81.31         2.71 o                         
  -2  -3  15         10.38         11.85         0.87 o                         
  -1  -3  15         26.67         25.53         1.96 o                         
   0  -3  15         76.07         83.10         4.46 o                         
   1  -3  15          0.87          0.86         0.74 o                         
   2  -3  15          5.56          4.33         1.06 o                         
   3  -3  15         63.06         72.59         1.13 o                         
  -6  -2  15          5.07          7.28         0.66 o                         
  -5  -2  15         87.33         95.99         1.91 o                         
  -4  -2  15         17.45         17.55         0.72 o                         
  -3  -2  15         62.70         70.35         0.82 o                         
  -2  -2  15        192.06        224.06         1.26 o                         
  -1  -2  15         79.44         88.36         1.98 o                         
   0  -2  15          2.25          2.63         0.76 o                         
   1  -2  15         63.84         53.23         5.52 o                         
   2  -2  15         87.19         99.49         1.53 o                         
   3  -2  15         85.61         99.28         1.35 o                         
   4  -2  15          1.92          2.19         0.72 o                         
  -6  -1  15         25.96         29.59         1.12 o                         
  -5  -1  15        115.36        100.90        18.89 o                         
  -4  -1  15         47.59         36.90         8.08 o                         
  -3  -1  15        110.40        113.12         3.02 o                         
  -2  -1  15        219.03        233.32         8.64 o                         
  -1  -1  15        304.64        277.09        52.57 o                         
   0  -1  15         89.82         95.24         0.98 o                         
   1  -1  15        255.00        240.32         1.50 o                         
   2  -1  15        119.01         99.10         1.34 o                         
   3  -1  15         50.17         51.93         1.23 o                         
   4  -1  15         31.10         35.54         1.30 o                         
  -7   0  15         14.58         15.87         2.08 o                         
  -6   0  15          3.76          3.41         0.66 o                         
  -5   0  15          0.14          1.10         0.59 o                         
  -4   0  15          0.73          1.89         0.53 o                         
  -3   0  15         11.09          9.09         0.72 o                         
  -2   0  15          9.20          7.35         0.97 o                         
  -1   0  15         20.12         18.65         0.69 o                         
   0   0  15          0.43          1.74         0.92 o                         
   1   0  15         36.99         38.69         1.01 o                         
   2   0  15        242.55        242.53         1.97 o                         
   3   0  15          1.06          1.08         0.78 o                         
   4   0  15          5.65          5.96         0.73 o                         
   5   0  15         42.07         41.34         1.02 o                         
  -6   1  15         25.98         25.88         2.18 o                         
  -5   1  15        115.54        113.22         1.37 o                         
  -4   1  15         47.60         44.54         0.87 o                         
  -3   1  15        110.47        105.34         1.11 o                         
  -2   1  15        219.22        221.10         5.54 o                         
  -1   1  15        304.91        301.01         1.43 o                         
   0   1  15         89.73         91.40         1.52 o                         
   1   1  15        254.98        233.94         6.89 o                         
   2   1  15        119.05        116.95         2.69 o                         
   3   1  15         50.07         50.71         1.02 o                         
   4   1  15         31.10         30.37         1.25 o                         
  -6   2  15          5.09          5.43         0.68 o                         
  -5   2  15         87.48         75.54         7.72 o                         
  -4   2  15         17.40         14.62         0.62 o                         
  -3   2  15         62.67         60.83         0.81 o                         
  -2   2  15        191.86        195.00         3.12 o                         
  -1   2  15         79.58         74.89         2.96 o                         
   0   2  15          2.24          2.60         0.74 o                         
   1   2  15         63.84         63.54         1.14 o                         
   2   2  15         87.32         84.01         1.47 o                         
   3   2  15         85.74         65.74         4.30 o                         
   4   2  15          1.93          1.40         0.98 o                         
  -6   3  15         13.11         12.38         0.72 o                         
  -5   3  15         25.72         23.10         1.07 o                         
  -4   3  15         56.16         53.26         0.84 o                         
  -3   3  15         74.77         61.68         4.48 o                         
  -2   3  15         10.43         10.26         0.77 o                         
  -1   3  15         26.59         21.35         0.82 o                         
   0   3  15         75.99         71.13         2.66 o                         
   1   3  15          0.85          0.97         0.76 o                         
  -5   4  15          2.53          1.78         0.68 o                         
  -4   4  15         30.74         29.13         0.77 o                         
  -3   4  15         14.90         14.28         1.07 o                         
  -2   4  15          5.71          7.57         0.63 o                         
  -1   4  15          8.30          7.08         2.04 o                         
   0   4  15         10.72          9.76         0.79 o                         
   1   4  15         14.76         14.31         1.36 o                         
  -3   5  15         21.00         17.78         1.14 o                         
  -2   5  15         27.56         19.82         4.74 o                         
  -1   5  15         14.17         13.36         2.19 o                         
   0   5  15          4.56          4.92         1.04 o                         
  -1  -5  16          1.44          1.75         0.79 o                         
  -4  -4  16         16.86         19.60         0.85 o                         
  -3  -4  16         16.25         20.77         1.77 o                         
  -2  -4  16         21.58         23.58         5.96 o                         
  -1  -4  16         44.94         43.72         9.86 o                         
   0  -4  16          6.94          8.40         1.25 o                         
   1  -4  16          5.02          8.12         1.04 o                         
   2  -4  16          7.11         10.68         2.38 o                         
  -5  -3  16          4.44          4.34         1.12 o                         
  -4  -3  16         23.60         25.02         3.40 o                         
  -3  -3  16          2.63          2.79         0.74 o                         
  -2  -3  16         48.74         55.76         2.12 o                         
  -1  -3  16         18.13         20.44         0.80 o                         
   0  -3  16          2.27          3.01         0.99 o                         
   1  -3  16          2.29          3.00         0.91 o                         
   2  -3  16         23.22         24.22         5.06 o                         
   3  -3  16          5.28          5.81         0.75 o                         
  -6  -2  16         28.33         28.74         2.38 o                         
  -5  -2  16         19.96         23.43         0.76 o                         
  -4  -2  16         57.64         55.45         0.85 o                         
  -3  -2  16        165.45        185.22         4.83 o                         
  -2  -2  16        143.29        146.39         1.12 o                         
  -1  -2  16         47.57         48.40         0.90 o                         
   0  -2  16          1.42          2.03         0.78 o                         
   1  -2  16         20.10         22.13         2.97 o                         
   2  -2  16          5.77          2.76         0.92 o                         
   3  -2  16         70.84         77.59         3.35 o                         
   4  -2  16         16.45         17.51         0.79 o                         
  -6  -1  16          8.31          9.40         0.75 o                         
  -5  -1  16          4.39          4.02         0.76 o                         
  -4  -1  16         57.20         64.50         1.29 o                         
  -3  -1  16        279.67        310.61         6.40 o                         
  -2  -1  16         58.21         57.17         0.78 o                         
  -1  -1  16        106.35        116.34         1.72 o                         
   0  -1  16          9.93          8.30         0.60 o                         
   1  -1  16         23.03         23.26         1.13 o                         
   2  -1  16         81.46         78.40         1.42 o                         
   3  -1  16         20.79         21.94         0.81 o                         
   4  -1  16          2.01          1.41         0.72 o                         
  -6   0  16        109.94        107.53         0.94 o                         
  -5   0  16         48.57         40.18         5.70 o                         
  -4   0  16          7.18          6.92         1.65 o                         
  -3   0  16          4.81          4.81         0.62 o                         
  -2   0  16        318.89        321.78         5.96 o                         
  -1   0  16         45.43         45.22         1.36 o                         
   0   0  16         90.57         68.55        18.32 o                         
   1   0  16         67.44         72.61         1.01 o                         
   2   0  16         62.78         50.85         1.22 o                         
   3   0  16         89.75         86.28         4.25 o                         
   4   0  16         73.80         70.19         2.81 o                         
  -6   1  16          8.31          7.34         0.69 o                         
  -5   1  16          4.38          2.75         0.63 o                         
  -4   1  16         57.04         59.23         1.78 o                         
  -3   1  16        279.50        288.55         1.50 o                         
  -2   1  16         58.35         52.13         0.74 o                         
  -1   1  16        106.50        106.85         3.67 o                         
   0   1  16          9.90          8.57         0.68 o                         
   1   1  16         23.05         23.13         0.76 o                         
   2   1  16         81.53         74.05         2.66 o                         
   3   1  16         20.78         22.03         0.87 o                         
   4   1  16          2.03          2.31         0.89 o                         
  -6   2  16         28.39         29.30         0.88 o                         
  -5   2  16         19.93         20.58         1.00 o                         
  -4   2  16         57.59         50.82         0.89 o                         
  -3   2  16        165.60        156.46         1.40 o                         
  -2   2  16        143.46        128.83         1.21 o                         
  -1   2  16         47.61         44.54         1.57 o                         
   0   2  16          1.44          2.16         0.58 o                         
   1   2  16         20.16         22.88         1.65 o                         
   2   2  16          5.80          3.31         0.98 o                         
   3   2  16         70.84         64.49         9.56 o                         
   4   2  16         16.45         13.97         1.55 o                         
  -5   3  16          4.43          1.89         0.65 o                         
  -4   3  16         23.70         21.36         1.15 o                         
  -3   3  16          2.64          1.92         0.82 o                         
  -2   3  16         48.78         49.16         0.83 o                         
  -1   3  16         18.22         18.68         0.76 o                         
   0   3  16          2.26          2.27         0.73 o                         
   1   3  16          2.28          1.18         1.97 o                         
  -4   4  16         16.83         15.11         0.76 o                         
  -3   4  16         16.28         14.28         0.70 o                         
  -2   4  16         21.51         20.05         2.30 o                         
  -1   4  16         45.05         37.90         0.88 o                         
   0   4  16          6.97          6.51         0.92 o                         
   1   4  16          5.01          5.87         1.07 o                         
  -1   5  16          1.45          1.48         0.76 o                         
  -3  -4  17         10.84         13.62         0.81 o                         
  -2  -4  17          1.61          1.74         0.91 o                         
  -1  -4  17          4.61          6.49         1.58 o                         
   0  -4  17          4.31          4.12         0.99 o                         
   1  -4  17          9.27         11.01         1.05 o                         
  -5  -3  17          0.32          0.63         0.70 o                         
  -4  -3  17          4.48          4.87         0.74 o                         
  -3  -3  17         19.34         22.66         2.22 o                         
  -2  -3  17         39.12         40.79         0.81 o                         
  -1  -3  17          0.05         -0.07         0.81 o                         
   0  -3  17         16.28         14.43         0.79 o                         
   1  -3  17         22.36         24.49         2.54 o                         
   2  -3  17          4.68          3.83         0.98 o                         
  -5  -2  17         16.72         16.19         0.87 o                         
  -4  -2  17        106.82        114.69        17.53 o                         
  -3  -2  17         12.55         15.09         0.66 o                         
  -2  -2  17          6.24          5.90         1.62 o                         
  -1  -2  17         37.02         37.62         1.02 o                         
   0  -2  17        115.03        120.94         4.87 o                         
   1  -2  17          8.75         11.73         0.91 o                         
   2  -2  17         27.73         29.78         0.93 o                         
   3  -2  17          0.78          1.62         0.90 o                         
  -6  -1  17        118.34        123.12         8.79 o                         
  -5  -1  17         11.88         11.95         0.69 o                         
  -4  -1  17         40.82         36.97         8.27 o                         
  -3  -1  17        118.56        119.76         1.72 o                         
  -2  -1  17        102.02        107.27         4.14 o                         
  -1  -1  17         31.98         30.80         0.70 o                         
   0  -1  17         11.21         12.13         0.64 o                         
   1  -1  17         52.58         58.29         1.92 o                         
   2  -1  17          9.30          8.37         1.17 o                         
   3  -1  17          9.60          9.44         0.81 o                         
  -6   0  17          8.15          6.92         0.84 o                         
  -5   0  17         56.55         54.24        12.01 o                         
  -4   0  17          9.39          6.06         0.60 o                         
  -3   0  17        217.05        202.52         6.77 o                         
  -2   0  17         47.86         43.83         1.15 o                         
  -1   0  17         25.87         28.78         0.68 o                         
   0   0  17         17.12         14.37         1.22 o                         
   1   0  17        172.22        148.87         1.25 o                         
   2   0  17          0.25          0.13         0.80 o                         
   3   0  17          5.32          5.94         0.90 o                         
   4   0  17         20.81         15.21         2.20 o                         
  -6   1  17        118.22        113.46         3.50 o                         
  -5   1  17         11.93         11.32         1.26 o                         
  -4   1  17         40.70         40.00         1.17 o                         
  -3   1  17        118.53        114.40         3.73 o                         
  -2   1  17        101.93        101.44         1.50 o                         
  -1   1  17         31.98         30.89         1.42 o                         
   0   1  17         11.18         10.91         0.74 o                         
   1   1  17         52.61         51.83         2.88 o                         
   2   1  17          9.31          7.99         0.80 o                         
   3   1  17          9.60          9.57         0.85 o                         
  -5   2  17         16.71         13.82         1.52 o                         
  -4   2  17        106.91         99.95         6.62 o                         
  -3   2  17         12.54         14.67         0.68 o                         
  -2   2  17          6.29          5.22         0.58 o                         
  -1   2  17         36.93         31.94         1.78 o                         
   0   2  17        115.16        111.21         6.25 o                         
   1   2  17          8.80         10.64         0.72 o                         
   2   2  17         27.75         23.84         6.65 o                         
   3   2  17          0.76          0.88         0.89 o                         
  -5   3  17          0.32          0.73         0.79 o                         
  -4   3  17          4.48          3.51         0.69 o                         
  -3   3  17         19.24         17.70         0.66 o                         
  -2   3  17         39.10         34.75         0.80 o                         
  -1   3  17          0.05          0.15         0.68 o                         
   0   3  17         16.31         14.07         1.14 o                         
   1   3  17         22.43         20.76         5.15 o                         
  -3   4  17         10.84         11.00         1.27 o                         
  -2   4  17          1.63          0.87         0.63 o                         
  -1   4  17          4.57          4.56         0.80 o                         
   0   4  17          4.27          4.58         0.92 o                         
   1   4  17          9.28          8.63         1.11 o                         
  -2  -4  18          5.01          5.72         2.13 o                         
  -1  -4  18         18.19         20.73         0.99 o                         
   0  -4  18          0.30         -0.29         0.83 o                         
  -4  -3  18          5.39          7.34         2.87 o                         
  -3  -3  18          4.85          4.73         0.73 o                         
  -2  -3  18         20.90         25.27         2.46 o                         
  -1  -3  18          5.29          8.49         0.75 o                         
   0  -3  18         15.87         16.31         2.32 o                         
   1  -3  18          2.96          4.06         1.20 o                         
   2  -3  18          5.92          5.79         0.76 o                         
  -5  -2  18         15.76         19.44         0.84 o                         
  -4  -2  18         14.39         16.19         2.47 o                         
  -3  -2  18          7.75          6.79         0.70 o                         
  -2  -2  18         20.17         20.36         0.68 o                         
  -1  -2  18         21.16         23.03         2.54 o                         
   0  -2  18         16.03         16.20         1.45 o                         
   1  -2  18          5.54          5.90         0.90 o                         
   2  -2  18         36.46         40.16         1.01 o                         
  -5  -1  18          2.95          4.03         0.69 o                         
  -4  -1  18         65.16         62.94         0.81 o                         
  -3  -1  18        113.73        120.05         1.89 o                         
  -2  -1  18         43.10         40.80         1.65 o                         
  -1  -1  18         11.65          8.33         1.71 o                         
   0  -1  18         22.28         20.48         1.80 o                         
   1  -1  18         44.96         44.53         0.95 o                         
   2  -1  18         16.30         19.76         0.92 o                         
   3  -1  18          6.63          7.04         0.91 o                         
  -6   0  18         38.46         38.16         7.55 o                         
  -5   0  18          0.10         -0.53         0.81 o                         
  -4   0  18          0.44          0.21         1.06 o                         
  -3   0  18          1.21          1.07         0.55 o                         
  -2   0  18        196.59        203.17         2.51 o                         
  -1   0  18         19.08         19.37         0.84 o                         
   0   0  18          0.21          0.13         0.60 o                         
   1   0  18         15.70         19.23         0.84 o                         
   2   0  18          2.64          0.41         0.83 o                         
   3   0  18         10.45          9.22         0.85 o                         
  -5   1  18          2.94          2.88         0.71 o                         
  -4   1  18         65.20         59.58         0.85 o                         
  -3   1  18        113.62        107.24         5.21 o                         
  -2   1  18         43.08         39.51         0.76 o                         
  -1   1  18         11.69         10.90         0.61 o                         
   0   1  18         22.48         23.30         0.75 o                         
   1   1  18         44.87         42.35         1.40 o                         
   2   1  18         16.43         16.87         0.83 o                         
   3   1  18          6.64          6.96         0.84 o                         
  -5   2  18         15.75         15.18         0.86 o                         
  -4   2  18         14.28         15.49         1.06 o                         
  -3   2  18          7.79          6.82         0.67 o                         
  -2   2  18         20.21         15.10         3.69 o                         
  -1   2  18         21.12         22.97         0.66 o                         
   0   2  18         16.00         14.67         0.76 o                         
   1   2  18          5.55          5.96         0.77 o                         
   2   2  18         36.45         32.72         1.95 o                         
  -4   3  18          5.38          4.02         0.70 o                         
  -3   3  18          4.84          4.96         0.78 o                         
  -2   3  18         20.95         18.03         4.62 o                         
  -1   3  18          5.27          5.32         0.61 o                         
   0   3  18         15.80         14.01         0.79 o                         
   1   3  18          2.95          2.76         0.81 o                         
  -2   4  18          5.02          4.29         0.78 o                         
  -1   4  18         18.20         16.94         1.47 o                         
   0   4  18          0.30          0.24         0.93 o                         
  -3  -3  19         37.39         44.65         1.43 o                         
  -2  -3  19          5.17          4.84         0.87 o                         
  -1  -3  19         14.12         16.21         0.91 o                         
   0  -3  19          3.14          1.41         0.76 o                         
   1  -3  19          6.31          5.85         0.98 o                         
  -4  -2  19          1.54          1.68         0.67 o                         
  -3  -2  19          0.12         -0.35         0.77 o                         
  -2  -2  19          4.10          7.77         0.75 o                         
  -1  -2  19         12.28         12.33         1.95 o                         
   0  -2  19         26.55         33.73         2.36 o                         
   1  -2  19          2.20          3.07         0.72 o                         
   2  -2  19          8.43         10.15         1.06 o                         
  -5  -1  19          8.61          9.20         0.75 o                         
  -4  -1  19          9.38         10.20         0.70 o                         
  -3  -1  19         18.48         19.55         0.67 o                         
  -2  -1  19         10.64         10.65         0.69 o                         
  -1  -1  19          8.90          7.45         0.80 o                         
   0  -1  19          8.22          7.25         0.92 o                         
   1  -1  19          9.03          9.93         1.08 o                         
   2  -1  19          1.65          1.24         0.73 o                         
  -5   0  19          1.48          1.34         0.68 o                         
  -4   0  19          0.03          0.59         0.57 o                         
  -3   0  19         60.50         56.47         0.91 o                         
  -2   0  19          0.62          1.35         0.76 o                         
  -1   0  19          2.46          3.83         0.71 o                         
   0   0  19          0.94          1.27         0.80 o                         
   1   0  19         15.76         10.53         1.07 o                         
   2   0  19          0.62          0.72         0.90 o                         
  -5   1  19          8.61          5.98         2.46 o                         
  -4   1  19          9.34          9.20         0.69 o                         
  -3   1  19         18.51         18.25         1.08 o                         
  -2   1  19         10.71         11.67         0.66 o                         
  -1   1  19          8.90          6.48         0.90 o                         
   0   1  19          8.17          6.91         1.11 o                         
   1   1  19          9.10          8.98         0.81 o                         
   2   1  19          1.68          1.75         0.78 o                         
  -4   2  19          1.54          0.96         0.68 o                         
  -3   2  19          0.11         -0.49         0.64 o                         
  -2   2  19          4.09          5.56         0.88 o                         
  -1   2  19         12.25         12.47         0.73 o                         
   0   2  19         26.63         27.95         4.52 o                         
   1   2  19          2.22          3.24         0.83 o                         
   2   2  19          8.45          6.62         1.34 o                         
  -3   3  19         37.43         36.65         2.01 o                         
  -2   3  19          5.17          5.48         0.84 o                         
  -1   3  19         14.18         13.75         0.76 o                         
   0   3  19          3.15          1.94         0.71 o                         
   1   3  19          6.32          4.93         0.99 o                         
  -2  -3  20          6.85          9.18         0.89 o                         
  -1  -3  20         22.63         21.78         0.96 o                         
  -4  -2  20         37.94         44.02         0.93 o                         
  -3  -2  20          4.40          4.84         0.89 o                         
  -2  -2  20         18.05         24.24         0.96 o                         
  -1  -2  20         30.47         28.47         4.36 o                         
   0  -2  20          5.38          5.95         0.75 o                         
   1  -2  20          8.83          9.59         0.90 o                         
  -4  -1  20          8.87         10.23         0.84 o                         
  -3  -1  20         13.45          9.36         0.89 o                         
  -2  -1  20         16.47         17.69         0.75 o                         
  -1  -1  20         18.38         23.03         0.78 o                         
   0  -1  20          6.75          9.05         0.78 o                         
   1  -1  20         21.72         21.27         1.68 o                         
  -4   0  20         31.95         33.73         2.53 o                         
  -3   0  20          1.09          0.51         0.64 o                         
  -2   0  20         22.50         22.19         0.77 o                         
  -1   0  20         25.06         25.97         1.34 o                         
   0   0  20          0.72          1.50         0.62 o                         
   1   0  20          6.98          8.13         0.68 o                         
   2   0  20         13.16         14.99         0.78 o                         
  -4   1  20          8.87          9.66         0.73 o                         
  -3   1  20         13.46         10.75         0.71 o                         
  -2   1  20         16.41         17.25         0.84 o                         
  -1   1  20         18.29         21.82         0.81 o                         
   0   1  20          6.74          9.66         1.54 o                         
   1   1  20         21.73         20.72         0.89 o                         
  -4   2  20         37.95         36.84         0.76 o                         
  -3   2  20          4.37          5.48         1.12 o                         
  -2   2  20         18.06         20.17         2.30 o                         
  -1   2  20         30.40         28.45         0.89 o                         
   0   2  20          5.40          5.92         0.75 o                         
   1   2  20          8.82          7.79         0.85 o                         
  -2   3  20          6.81          6.56         0.87 o                         
  -1   3  20         22.65         19.28         0.79 o                         
  -2  -2  21          9.69         11.04         0.91 o                         
  -1  -2  21          7.34          8.39         0.97 o                         
  -3  -1  21         19.20         21.33         0.88 o                         
  -2  -1  21         54.58         57.30         4.34 o                         
  -1  -1  21          3.21          3.56         0.75 o                         
   0  -1  21          1.81          2.25         0.76 o                         
  -3   0  21         60.55         70.48         4.36 o                         
  -2   0  21         11.15         12.78         0.67 o                         
  -1   0  21          3.08          3.83         0.64 o                         
   0   0  21         68.91         58.44         7.94 o                         
   1   0  21          6.83          7.29         1.05 o                         
  -3   1  21         19.16         20.87         2.10 o                         
  -2   1  21         54.61         55.42         0.83 o                         
  -1   1  21          3.22          3.51         0.81 o                         
   0   1  21          1.81          2.92         0.74 o                         
  -2   2  21          9.73         10.42         0.76 o                         
  -1   2  21          7.34          7.43         0.85 o                         
                                                                                
