# Supplementary material for: Crystal structures of three bicyclic carbohydrate derivatives
Source: Acta Crystallogr E Crystallogr Commun. 2016 Nov 29;72(Pt 12):1839–44. doi: 10.1107/S2056989016018727 (PMC5137623; doi:10.1107/S2056989016018727)
Supplement: Supplementary file 6 [file e-72-01839-IIsup6.cml]

<?xml version="1.0" ?>
<cml>
<molecule id="m1">
  <atomArray>
    <atom id="a1" elementType="O"
          x2="-5.5" y2="3.3000338715813378" />
    <atom id="a2" elementType="C"
          x2="-6.8336693410482585" y2="2.5300169310222973" />
    <atom id="a3" elementType="C"
          x2="-6.8336693410482585" y2="0.9899830499042164" />
    <atom id="a4" elementType="C"
          x2="-5.5" y2="0.2199661093451759" />
    <atom id="a5" elementType="C"
          x2="-4.1663306589517415" y2="0.9899830499042164" />
    <atom id="a6" elementType="C"
          x2="-4.1663306589517415" y2="2.5300169310222973" />
    <atom id="a7" elementType="C"
          x2="-2.6263306589517414" y2="2.5300169310222973" />
    <atom id="a8" elementType="C"
          x2="-2.227749329493859" y2="1.0424911585371321" />
    <atom id="a9" elementType="N"
          x2="-0.7402235570086939" y2="0.6439098290792502" />
    <atom id="a10" elementType="O"
          x2="0.7473022154764712" y2="1.0424911585371321" />
    <atom id="a11" elementType="O"
          x2="-5.5" y2="-1.3200338906548241" />
    <atom id="a12" elementType="C"
          x2="-4.166320878171964" y2="-2.090033890654824" />
    <atom id="a13" elementType="C"
          x2="-2.678795105686799" y2="-1.6914525611969422" />
    <atom id="a14" elementType="O"
          x2="-4.166320878171964" y2="-3.630033890654824" />
    <atom id="a15" elementType="O"
          x2="-8.167348462876294" y2="0.2199830499042158" />
    <atom id="a16" elementType="C"
          x2="-8.167348462876294" y2="-1.3200169500957841" />
    <atom id="a17" elementType="O"
          x2="-9.707348462876295" y2="-1.320016950095784" />
    <atom id="a18" elementType="C"
          x2="-8.167348462876294" y2="-2.860016950095784" />
  </atomArray>
  <bondArray>
    <bond atomRefs2="a1 a2" order="1" />
    <bond atomRefs2="a1 a6" order="1" />
    <bond atomRefs2="a2 a3" order="1" />
    <bond atomRefs2="a3 a4" order="1" />
    <bond atomRefs2="a4 a5" order="1" />
    <bond atomRefs2="a5 a6" order="1" />
    <bond atomRefs2="a6 a7" order="1" />
    <bond atomRefs2="a7 a8" order="1" />
    <bond atomRefs2="a8 a5" order="1" />
    <bond atomRefs2="a8 a9" order="2" />
    <bond atomRefs2="a9 a10" order="1" />
    <bond atomRefs2="a4 a11" order="1" />
    <bond atomRefs2="a11 a12" order="1" />
    <bond atomRefs2="a12 a13" order="1" />
    <bond atomRefs2="a12 a14" order="2" />
    <bond atomRefs2="a3 a15" order="1" />
    <bond atomRefs2="a15 a16" order="1" />
    <bond atomRefs2="a16 a17" order="2" />
    <bond atomRefs2="a16 a18" order="1" />
  </bondArray>
</molecule>
</cml>
